# Supplementary material for: Transcriptome Analysis Reveals the Genes Related to Water-Melon Fruit Expansion under Low-Light Stress
Source: Plants (Basel). 2023 Feb 18;12(4):935. doi: 10.3390/plants12040935 (PMC9958833; doi:10.3390/plants12040935)
Supplement: Supplementary file 1 [file plants-12-00935-s001.zip]

Archive with 16 entries (16 files):
- Figure S1 Sequencing saturation curves (a) and sequencing gene coverage analysis (b) of the 24 RNA-Seq samples.pdf
- Figure S2a Weighted correlation network analysis of related genes response to lowlight stress of watermelon fruit expansion.pdf
- Figure S2b Weighted correlation network analysis of related genes response to lowlight stress of watermelon fruit expansion.pdf
- Figure S3 Functional classifications of DEGs in watermelon fruit flesh using WEGO.pdf
- Figure S4 TF families of the DEGs at 0 DAP (a), 3 DAP (b), 9 DAP (c), and 15 DAP (d) of watermelon fruit expansion under low light stress..jpg
- Figure S5 a The raw FPKM values of TF DEGs were first normalized by logarithmic method and a heat map was constructed to show the different expression profiles -BHLH.jpg
- Figure S5 b The raw FPKM values of TF DEGs were first normalized by logarithmic method and a heat map was constructed to show the different expression profiles -ERF.jpg
- Figure S5 c The raw FPKM values of TF DEGs were first normalized by logarithmic method and a heat map was constructed to show the different expression profiles -NAC.jpg
- Figure S5 d The raw FPKM values of TF DEGs were first normalized by logarithmic method and a heat map was constructed to show the different expression profiles  -WRKY.jpg
- Table S1 The integrated function of 22379 annotated genes.xlsx
- Table S2 The genes and annotation in module ‘lightpink4’.xls
- Table S3 The genes and annotation in module ‘lavenderblush1’.xls
- Table S4 Top 20 enriched in biological process by GO enrichment analyses of DEGs.pdf
- Table S5 Top 20 enriched in cellular processes  by GO enrichment analyses of DEGs.pdf
- Table S6 Top 20 enriched in molecular functions  by GO enrichment analyses of DEGs.pdf
- Table S7 Summary of the RNA-Seq data.xlsx
