# Supplementary material for: Transcriptome Analysis Reveals the Genes Related to Water-Melon Fruit Expansion under Low-Light Stress
Source: Plants (Basel). 2023 Feb 18;12(4):935. doi: 10.3390/plants12040935 (PMC9958833; doi:10.3390/plants12040935)
Supplement: Supplementary file 1 [file plants-12-00935-s001.zip › Table S1 The integrated function of 22379 annotated genes.xlsx]

## Sheet: All genes
Table S1. The integrated function of 22379 annotated genes.
#GeneID	COG_class	COG_class_annotation	GO_annotation	KEGG_annotation	KOG_class	KOG_class_annotation	Pfam_annotation	Swissprot_annotation	nr_annotation
MSTRG.19896	[J]	Translation, ribosomal structure and biogenesis	Molecular Function: RNA binding (GO:0003723);; Molecular Function: structural constituent of ribosome (GO:0003735);; Biological Process: translation (GO:0006412);; Cellular Component: small ribosomal subunit (GO:0015935);;	K02980|8e-40|vvi:100267015|hypothetical protein LOC100267015	[J]	Translation, ribosomal structure and biogenesis	Ribosomal protein S14p/S29e	40S ribosomal protein S29 GN=RPS29C OS=Arabidopsis thaliana (Mouse-ear cress) PE=3 SV=2	PREDICTED: 40S ribosomal protein S29-like [Vitis vinifera]
Cla015225	[J]	Translation, ribosomal structure and biogenesis	Biological Process: RNA methylation (GO:0001510);; Molecular Function: DNA binding (GO:0003677);; Molecular Function: RNA binding (GO:0003723);; Cellular Component: nucleus (GO:0005634);; Biological Process: regulation of transcription, DNA-templated (GO:0006355);; Biological Process: RNA processing (GO:0006396);; Molecular Function: RNA methyltransferase activity (GO:0008173);; Molecular Functio…	--	--	--	SpoU rRNA Methylase family	--	tRNA/rRNA methyltransferase SpoU family protein [Medicago truncatula]
Cla022519	--	--	--	--	[I]	Lipid transport and metabolism	GNS1/SUR4 family	Elongation of fatty acids protein 3-like GN=HOS3 OS=Arabidopsis thaliana (Mouse-ear cress) PE=2 SV=1	PREDICTED: elongation of fatty acids protein sre1-like [Cucumis melo]
Cla007787	--	--	Cellular Component: integral component of membrane (GO:0016021);; Molecular Function: transmembrane transporter activity (GO:0022857);; Biological Process: transmembrane transport (GO:0055085);;	--	--	--	EamA-like transporter family	WAT1-related protein At5g64700 GN=At5g64700 OS=Arabidopsis thaliana (Mouse-ear cress) PE=2 SV=1	PREDICTED: WAT1-related protein At5g64700-like [Cucumis melo]
Cla013653	--	--	Molecular Function: RNA binding (GO:0003723);; Molecular Function: tRNA adenylyltransferase activity (GO:0004810);; Biological Process: RNA processing (GO:0006396);;	--	[J]	Translation, ribosomal structure and biogenesis	Poly A polymerase head domain	--	PREDICTED: putative CCA tRNA nucleotidyltransferase 2 isoform X1 [Cucumis melo]
Cla013529	--	--	--	--	--	--	--	--	PREDICTED: uncharacterized protein LOC101205697 isoform X1 [Cucumis sativus]
Cla012561	[RTKL]	--	Molecular Function: protein kinase activity (GO:0004672);; Molecular Function: ATP binding (GO:0005524);; Biological Process: protein phosphorylation (GO:0006468);; Cellular Component: integral component of membrane (GO:0016021);;	--	--	--	Protein kinase domain;; Protein tyrosine kinase;; Leucine Rich repeats (2 copies);; Leucine rich repeat;; Leucine rich repeat N-terminal domain;; Leucine Rich Repeat	Protein STRUBBELIG-RECEPTOR FAMILY 7 (Precursor) GN=SRF7 OS=Arabidopsis thaliana (Mouse-ear cress) PE=1 SV=1	PREDICTED: protein STRUBBELIG-RECEPTOR FAMILY 7-like isoform X2 [Cucumis sativus]
Cla012920	--	--	Biological Process: response to singlet oxygen (GO:0000304);; Cellular Component: plastid (GO:0009536);;	--	--	--	Domain of unknown function (DUF3506);; UvrB/uvrC motif	Protein EXECUTER 1, chloroplastic {ECO:0000305} (Precursor) OS=Arabidopsis thaliana (Mouse-ear cress) PE=1 SV=1	PREDICTED: protein EXECUTER 1, chloroplastic [Cucumis melo]
Cla008604	[E]	Amino acid transport and metabolism	--	K11717|0.0|rcu:RCOM_0785100|cysteine desulfurylase, putative (EC:4.4.1.16); K11717 cysteine desulfurase / selenocysteine lyase [EC:2.8.1.7 4.4.1.16]	[E]	Amino acid transport and metabolism	Aminotransferase class-V;; Cys/Met metabolism PLP-dependent enzyme;; DegT/DnrJ/EryC1/StrS aminotransferase family;; Aminotransferase class I and II	Cysteine desulfurase 1, chloroplastic {ECO:0000303|PubMed:12033984} (Precursor) OS=Arabidopsis thaliana (Mouse-ear cress) PE=1 SV=1	PREDICTED: cysteine desulfurase 2, chloroplastic-like [Cucumis melo]
Cla019355	--	--	--	--	--	--	--	--	hypothetical protein Csa_1G059720 [Cucumis sativus]
MSTRG.8686	--	--	--	--	--	--	--	--	PREDICTED: early nodulin-like protein 1 [Cucumis sativus]
Cla010743	--	--	--	--	--	--	Probable lipid transfer;; Protease inhibitor/seed storage/LTP family	Putative lipid-transfer protein DIR1 (Precursor) GN=DIR1 OS=Arabidopsis thaliana (Mouse-ear cress) PE=1 SV=1	PREDICTED: putative lipid-transfer protein DIR1 [Cucumis melo]
Cla019780	--	--	Biological Process: leukotriene production involved in inflammatory response (GO:0002540);; Molecular Function: glutathione transferase activity (GO:0004364);; Molecular Function: glutathione peroxidase activity (GO:0004602);; Cellular Component: vacuole (GO:0005773);; Cellular Component: endoplasmic reticulum (GO:0005783);; Cellular Component: Golgi apparatus (GO:0005794);; Biological Process: E…	K00799|3e-78|rcu:RCOM_0764870|microsomal glutathione s-transferase, putative (EC:2.5.1.18); K00799 glutathione S-transferase [EC:2.5.1.18]	--	--	MAPEG family	--	PREDICTED: microsomal glutathione S-transferase 3 [Cucumis melo]
Cla020792	--	--	Biological Process: metabolic process (GO:0008152);; Molecular Function: transferase activity, transferring acyl groups other than amino-acyl groups (GO:0016747);;	--	--	--	Transferase family	(Z)-3-hexen-1-ol acetyltransferase GN=CHAT OS=Arabidopsis thaliana (Mouse-ear cress) PE=1 SV=1	hypothetical protein Csa_3G860290 [Cucumis sativus]
Cla004479	[V]	Defense mechanisms	--	--	[Q]	Secondary metabolites biosynthesis, transport and catabolism	ABC-2 type transporter;; ABC transporter;; AAA domain	ABC transporter G family member 26 GN=MJG19.19 OS=Arabidopsis thaliana (Mouse-ear cress) PE=3 SV=2	PREDICTED: ABC transporter G family member 26 [Cucumis melo]
Cla021457	--	--	--	--	[S]	Function unknown	Serine incorporator (Serinc)	--	PREDICTED: probable serine incorporator isoform X3 [Cucumis melo]
Cla010509	--	--	--	--	[TZ]	--	--	Anther-specific proline-rich protein APG (Fragment) GN=APG OS=Brassica napus (Rape) PE=2 SV=1	PREDICTED: formin-like protein 3 [Cucumis melo]
MSTRG.9669	--	--	--	--	--	--	--	--	PREDICTED: uncharacterized protein LOC103492420 [Cucumis melo]
Cla014358	--	--	Molecular Function: calmodulin binding (GO:0005516);; Biological Process: defense response (GO:0006952);; Biological Process: response to biotic stimulus (GO:0009607);; Cellular Component: integral component of membrane (GO:0016021);;	--	--	--	Mlo family	MLO-like protein 8 GN=MLO8 OS=Arabidopsis thaliana (Mouse-ear cress) PE=1 SV=2	PREDICTED: MLO-like protein 8 [Cucumis melo]
Cla009472	--	--	--	--	--	--	--	Vegetative cell wall protein gp1 (Precursor) GN=GP1 OS=Chlamydomonas reinhardtii (Chlamydomonas smithii) PE=1 SV=1	PREDICTED: basic proline-rich protein-like [Solanum tuberosum]
Cla007674	[E]	Amino acid transport and metabolism	--	--	[PET]	--	Receptor family ligand binding region;; Bacterial extracellular solute-binding proteins, family 3;; Periplasmic binding protein	Glutamate receptor 3.7 (Precursor) GN=T32F6.8 OS=Arabidopsis thaliana (Mouse-ear cress) PE=2 SV=2	PREDICTED: glutamate receptor 3.7 isoform X1 [Cucumis melo]
Cla014218	--	--	Biological Process: mRNA modification (GO:0016556);;	--	[R]	General function prediction only	PPR repeat family;; PPR repeat;; PPR repeat;; Pentatricopeptide repeat domain;; DYW family of nucleic acid deaminases	Pentatricopeptide repeat-containing protein At5g66520 GN=PCMP-H61 OS=Arabidopsis thaliana (Mouse-ear cress) PE=2 SV=1	PREDICTED: pentatricopeptide repeat-containing protein At5g66520 [Cucumis sativus]
Cla010637	--	--	--	--	--	--	--	--	PREDICTED: uncharacterized protein LOC103501556 [Cucumis melo]
Cla007373	--	--	--	--	[U]	Intracellular trafficking, secretion, and vesicular transport	Annexin	Annexin D8 GN=T2L20 OS=Arabidopsis thaliana (Mouse-ear cress) PE=2 SV=2	PREDICTED: annexin D8 [Cucumis sativus]
Cla006216	--	--	--	--	--	--	LysM domain	--	PREDICTED: uncharacterized protein LOC103484036 [Cucumis melo]
Cla017335	--	--	--	--	[R]	General function prediction only	PPR repeat family;; PPR repeat;; PPR repeat;; Pentatricopeptide repeat domain;; Evolutionarily conserved signalling intermediate in Toll pathway	Putative pentatricopeptide repeat-containing protein At1g02420 GN=At1g02420 OS=Arabidopsis thaliana (Mouse-ear cress) PE=3 SV=2	PREDICTED: putative pentatricopeptide repeat-containing protein At1g02420 isoform X2 [Cucumis melo]
Cla001139	[FGR]	--	Biological Process: metabolic process (GO:0008152);; Molecular Function: bis(5'-adenosyl)-triphosphatase activity (GO:0047710);;	K01522|4e-57|rcu:RCOM_1027510|histidine triad (hit) protein, putative (EC:3.6.1.29); K01522 bis(5'-adenosyl)-triphosphatase [EC:3.6.1.29]	[FR]	--	HIT domain	--	PREDICTED: bis(5&apos;-adenosyl)-triphosphatase-like [Cucumis sativus]
Cla010319	--	--	Cellular Component: plasma membrane (GO:0005886);; Biological Process: cell-cell junction assembly (GO:0007043);; Cellular Component: integral component of membrane (GO:0016021);; Biological Process: cell wall modification (GO:0042545);; Molecular Function: protein homodimerization activity (GO:0042803);; Cellular Component: Casparian strip (GO:0048226);;	--	--	--	Domain of unknown function (DUF588)	Casparian strip membrane protein 3 OS=Vitis vinifera (Grape) PE=3 SV=1	PREDICTED: CASP-like protein 1 [Cucumis melo]
Cla019859	[R]	General function prediction only	--	--	--	--	TLP18.3, Psb32 and MOLO-1 founding proteins of phosphatase	UPF0603 protein At1g54780, chloroplastic (Precursor) GN=At1g54780 OS=Arabidopsis thaliana (Mouse-ear cress) PE=1 SV=1	PREDICTED: UPF0603 protein At1g54780, chloroplastic [Cucumis melo]
Cla014243	[O]	Posttranslational modification, protein turnover, chaperones	Molecular Function: ATP binding (GO:0005524);;	--	[O]	Posttranslational modification, protein turnover, chaperones	Domain associated at C-terminal with AAA;; ATPase family associated with various cellular activities (AAA)	26S protease regulatory subunit 6B homolog GN=MCK7.16 OS=Arabidopsis thaliana (Mouse-ear cress) PE=1 SV=1	PREDICTED: mitochondrial chaperone BCS1-like [Cucumis melo]
Cla012242	--	--	Molecular Function: peroxidase activity (GO:0004601);; Cellular Component: extracellular region (GO:0005576);; Biological Process: response to oxidative stress (GO:0006979);; Molecular Function: heme binding (GO:0020037);; Biological Process: hydrogen peroxide catabolic process (GO:0042744);; Molecular Function: metal ion binding (GO:0046872);; Biological Process: oxidation-reduction process (GO:…	--	--	--	Peroxidase	Peroxidase 25 (Precursor) GN=T26J13.7 OS=Arabidopsis thaliana (Mouse-ear cress) PE=2 SV=2	PREDICTED: peroxidase 25-like [Cucumis melo]
Cla003903	--	--	--	K08730|0.0|vvi:100261188|hypothetical protein LOC100261188; K08730 phosphatidylserine synthase 2 [EC:2.7.8.-]	[I]	Lipid transport and metabolism	Phosphatidyl serine synthase	CDP-diacylglycerol--serine O-phosphatidyltransferase 1 GN=PSS1 OS=Arabidopsis thaliana (Mouse-ear cress) PE=1 SV=1	PREDICTED: phosphatidylserine synthase 2-like isoform X1 [Cucumis melo]
Cla008825	[K]	Transcription	Molecular Function: transcription factor activity, sequence-specific DNA binding (GO:0003700);; Cellular Component: nucleus (GO:0005634);; Biological Process: regulation of transcription, DNA-templated (GO:0006355);; Biological Process: response to heat (GO:0009408);; Molecular Function: sequence-specific DNA binding (GO:0043565);;	--	[K]	Transcription	HSF-type DNA-binding	Heat shock factor protein HSF8 GN=HSF8 OS=Solanum peruvianum (Peruvian tomato) PE=2 SV=1	PREDICTED: heat shock factor protein HSF8-like [Cucumis melo]
Cla015834	[KAD]	--	Molecular Function: DNA binding (GO:0003677);; Molecular Function: chromatin binding (GO:0003682);; Molecular Function: transcription factor activity, sequence-specific DNA binding (GO:0003700);; Cellular Component: nucleus (GO:0005634);; Biological Process: polyamine catabolic process (GO:0006598);; Biological Process: oligopeptide transport (GO:0006857);; Biological Process: response to woundin…	K09422|1e-122|vvi:100233133|MYB4A, MYB4; flavonoid-related R2R3 MYB 4a repressor transcription factor; K09422 myb proto-oncogene protein, plant	[K]	Transcription	Myb-like DNA-binding domain;; Myb-like DNA-binding domain	Myb-related protein 308 OS=Antirrhinum majus (Garden snapdragon) PE=2 SV=1	PREDICTED: myb-related protein 308-like [Cucumis melo]
Cla022852	[KAD]	--	--	K09422|1e-93|pop:POPTR_578627|MYB088; hypothetical protein; K09422 myb proto-oncogene protein, plant	[K]	Transcription	Myb-like DNA-binding domain;; Myb-like DNA-binding domain	Transcription factor RAX3 GN=T16K5.40 OS=Arabidopsis thaliana (Mouse-ear cress) PE=2 SV=1	PREDICTED: myb-related protein 308 [Cucumis melo]
Cla005829	--	--	--	--	--	--	--	Protein XRI1 GN=XRI1 OS=Arabidopsis thaliana (Mouse-ear cress) PE=1 SV=2	PREDICTED: uncharacterized protein LOC101215634 [Cucumis sativus]
Cla022209	--	--	Molecular Function: translation elongation factor activity (GO:0003746);; Biological Process: translational elongation (GO:0006414);; Biological Process: plant-type cell wall biogenesis (GO:0009832);; Biological Process: cell growth (GO:0016049);; Biological Process: cellulose metabolic process (GO:0030243);;	--	--	--	Protein of unknown function (DUF810)	Formin-like protein 14 GN=FH14 OS=Arabidopsis thaliana (Mouse-ear cress) PE=3 SV=3	PREDICTED: uncharacterized protein LOC101217303 [Cucumis sativus]
MSTRG.19598	--	--	Cellular Component: membrane (GO:0016020);; Cellular Component: intracellular membrane-bounded organelle (GO:0043231);; Cellular Component: cytoplasmic part (GO:0044444);;	--	[T]	Signal transduction mechanisms	Vacuolar protein sorting 55	Vacuolar protein sorting-associated protein 55 homolog GN=At1g32410 OS=Arabidopsis thaliana (Mouse-ear cress) PE=2 SV=1	PREDICTED: vacuolar protein sorting-associated protein 55 homolog [Cucumis sativus]
Cla009289	[O]	Posttranslational modification, protein turnover, chaperones	Biological Process: immune system process (GO:0002376);; Biological Process: signal transduction (GO:0007165);; Molecular Function: zinc ion binding (GO:0008270);; Biological Process: cellular metabolic process (GO:0044237);; Biological Process: defense response to other organism (GO:0098542);;	--	[O]	Posttranslational modification, protein turnover, chaperones	Ring finger domain;; RING-H2 zinc finger;; Zinc finger, C3HC4 type (RING finger)	RING-H2 finger protein ATL2 GN=ATL2 OS=Arabidopsis thaliana (Mouse-ear cress) PE=2 SV=2	PREDICTED: RING-H2 finger protein ATL2-like [Cucumis melo]
Cla003748	--	--	--	--	[K]	Transcription	Myb/SANT-like DNA-binding domain;; Myb-like DNA-binding domain;; Myb/SANT-like DNA-binding domain	Trihelix transcription factor GTL2 GN=At5g28300 OS=Arabidopsis thaliana (Mouse-ear cress) PE=2 SV=1	PREDICTED: trihelix transcription factor GTL2 [Cucumis melo]
Cla014682	[B]	Chromatin structure and dynamics	--	--	[K]	Transcription	Histone-like transcription factor (CBF/NF-Y) and archaeal histone;; Core histone H2A/H2B/H3/H4	Nuclear transcription factor Y subunit B-5 GN=NFYB5 OS=Arabidopsis thaliana (Mouse-ear cress) PE=2 SV=1	PREDICTED: nuclear transcription factor Y subunit B-1 [Cucumis melo]
Cla001367	--	--	Molecular Function: DNA binding (GO:0003677);; Biological Process: transcription, DNA-templated (GO:0006351);; Molecular Function: zinc ion binding (GO:0008270);;	--	--	--	CW-type Zinc Finger	B3 domain-containing protein Os07g0563300 GN=OJ1720_F04.105 OS=Oryza sativa subsp. japonica (Rice) PE=3 SV=2	PREDICTED: B3 domain-containing protein Os07g0563300 isoform X1 [Cucumis sativus]
MSTRG.165	--	--	--	--	--	--	--	--	hypothetical protein MTR_1g088790 [Medicago truncatula]
Cla011593	[G]	Carbohydrate transport and metabolism	Cellular Component: integral component of plasma membrane (GO:0005887);; Cellular Component: chloroplast (GO:0009507);; Cellular Component: plant-type vacuole membrane (GO:0009705);; Biological Process: cellular water homeostasis (GO:0009992);; Biological Process: response to nitrate (GO:0010167);; Molecular Function: water channel activity (GO:0015250);; Molecular Function: glycerol channel acti…	K09873|1e-156|ath:AT4G17340|TIP2;2; TIP2;2 (TONOPLAST INTRINSIC PROTEIN 2;2); water channel; K09873 aquaporin TIP	[G]	Carbohydrate transport and metabolism	Major intrinsic protein	Probable aquaporin TIP2-2, N-terminally processed OS=Arabidopsis thaliana (Mouse-ear cress) PE=1 SV=2	PREDICTED: probable aquaporin TIP2-2 [Cucumis sativus]
Cla014417	--	--	--	--	--	--	Transcriptional repressor, ovate	Probable transcription repressor OFP9 GN=OFP9 OS=Arabidopsis thaliana (Mouse-ear cress) PE=3 SV=1	hypothetical protein Csa_6G512880 [Cucumis sativus]
Cla011732	[U]	Intracellular trafficking, secretion, and vesicular transport	Cellular Component: Golgi apparatus (GO:0005794);; Biological Process: intracellular protein transport (GO:0006886);; Biological Process: endocytosis (GO:0006897);; Molecular Function: protein transporter activity (GO:0008565);; Cellular Component: endosome membrane (GO:0010008);; Cellular Component: AP-3 adaptor complex (GO:0030123);; Cellular Component: clathrin vesicle coat (GO:0030125);;	K12399|6e-85|rcu:RCOM_0536690|AP-3 complex subunit sigma-1, putative; K12399 AP-3 complex subunit sigma	[U]	Intracellular trafficking, secretion, and vesicular transport	Clathrin adaptor complex small chain	AP-3 complex subunit sigma GN=At3g50860 OS=Arabidopsis thaliana (Mouse-ear cress) PE=2 SV=1	PREDICTED: AP-3 complex subunit sigma [Cucumis melo]
Cla013853	--	--	--	--	--	--	--	--	PREDICTED: GATA zinc finger domain-containing protein 10-like [Cucumis melo]
Cla007311	[R]	General function prediction only	--	--	[R]	General function prediction only	ABC1 family	Uncharacterized aarF domain-containing protein kinase At5g05200, chloroplastic (Precursor) GN=At5g05200 OS=Arabidopsis thaliana (Mouse-ear cress) PE=2 SV=1	PREDICTED: uncharacterized aarF domain-containing protein kinase At5g05200, chloroplastic [Cucumis sativus]
Cla000037	--	--	--	--	--	--	Cupin;; Cupin domain	11S globulin seed storage protein 2 basic chain (Precursor) OS=Sesamum indicum (Oriental sesame) PE=2 SV=1	hypothetical protein Csa_3G386820 [Cucumis sativus]
Cla018690	--	--	Molecular Function: zinc ion binding (GO:0008270);;	--	[O]	Posttranslational modification, protein turnover, chaperones	Ring finger domain;; Zinc finger, C3HC4 type (RING finger)	Receptor homology region, transmembrane domain- and RING domain-containing protein 6 (Precursor) GN=RMR6 OS=Arabidopsis thaliana (Mouse-ear cress) PE=3 SV=2	PREDICTED: uncharacterized protein LOC103487388 isoform X2 [Cucumis melo]
Cla015639	[O]	Posttranslational modification, protein turnover, chaperones	Biological Process: protein folding (GO:0006457);; Biological Process: response to heat (GO:0009408);; Biological Process: response to high light intensity (GO:0009644);; Biological Process: response to endoplasmic reticulum stress (GO:0034976);; Biological Process: response to hydrogen peroxide (GO:0042542);; Molecular Function: unfolded protein binding (GO:0051082);;	K09510|0.0|rcu:RCOM_1172180|Protein SIS1, putative; K09510 DnaJ homolog subfamily B member 4	[O]	Posttranslational modification, protein turnover, chaperones	DnaJ domain;; DnaJ C terminal domain	DnaJ protein homolog (Precursor) GN=DNAJ1 OS=Cucumis sativus (Cucumber) PE=2 SV=1	PREDICTED: dnaJ homolog subfamily B member 1 [Cucumis melo]
Cla020732	[RTKL]	--	--	--	[T]	Signal transduction mechanisms	Protein kinase domain;; Protein tyrosine kinase	Proline-rich receptor-like protein kinase PERK9 GN=PERK9 OS=Arabidopsis thaliana (Mouse-ear cress) PE=2 SV=1	PREDICTED: inactive protein kinase SELMODRAFT_444075-like [Cucumis melo]
Cla002040	--	--	--	--	--	--	Late embryogenesis abundant protein	Leucine-rich repeat extensin-like protein 5 (Precursor) GN=LRX5 OS=Arabidopsis thaliana (Mouse-ear cress) PE=2 SV=2	PREDICTED: uncharacterized protein LOC103488682 [Cucumis melo]
Cla022927	[J]	Translation, ribosomal structure and biogenesis	--	K02925|0.0|pop:POPTR_583524|hypothetical protein; K02925 large subunit ribosomal protein L3e	[J]	Translation, ribosomal structure and biogenesis	Ribosomal protein L3	60S ribosomal protein L3-2 GN=T25B24.7 OS=Arabidopsis thaliana (Mouse-ear cress) PE=2 SV=4	PREDICTED: 60S ribosomal protein L3-2 [Cucumis melo]
Cla019314	[IQ]	--	Biological Process: fatty acid biosynthetic process (GO:0006633);;	--	[CIQ]	--	Phosphopantetheine attachment site	Acyl carrier protein 1, chloroplastic (Precursor) GN=ACP1 OS=Casuarina glauca (Swamp oak) PE=2 SV=1	PREDICTED: acyl carrier protein 4, chloroplastic [Cucumis melo]
Cla013749	[J]	Translation, ribosomal structure and biogenesis	Biological Process: pseudouridine synthesis (GO:0001522);; Molecular Function: RNA binding (GO:0003723);; Molecular Function: pseudouridine synthase activity (GO:0009982);;	--	--	--	RNA pseudouridylate synthase;; S4 domain	--	PREDICTED: uncharacterized protein LOC101218211 [Cucumis sativus]
Cla023131	--	--	--	--	--	--	Protein of unknown function (DUF581)	--	PREDICTED: uncharacterized protein LOC101206644 [Cucumis sativus]
Cla013370	--	--	Molecular Function: N-acetyltransferase activity (GO:0008080);; Biological Process: metabolic process (GO:0008152);; Molecular Function: zinc ion binding (GO:0008270);;	--	--	--	PHD-finger;; Agenet domain	Increased DNA methylation 1 {ECO:0000303|PubMed:22700931} OS=Arabidopsis thaliana (Mouse-ear cress) PE=1 SV=1	PREDICTED: uncharacterized protein LOC103502917 [Cucumis melo]
Cla017177	--	--	Biological Process: carbohydrate metabolic process (GO:0005975);; Molecular Function: glucan endo-1,3-beta-D-glucosidase activity (GO:0042973);;	--	--	--	Glycosyl hydrolases family 17;; X8 domain	Glucan endo-1,3-beta-glucosidase 8 (Precursor) GN=At1g64760 OS=Arabidopsis thaliana (Mouse-ear cress) PE=1 SV=2	PREDICTED: glucan endo-1,3-beta-glucosidase 8-like [Cucumis melo]
Cla004228	[P]	Inorganic ion transport and metabolism	Molecular Function: solute:proton antiporter activity (GO:0015299);; Biological Process: monovalent inorganic cation transport (GO:0015672);; Biological Process: metal ion transport (GO:0030001);; Biological Process: transmembrane transport (GO:0055085);;	--	[P]	Inorganic ion transport and metabolism	Sodium/hydrogen exchanger family	Cation/H(+) antiporter 3 GN=MRN17.13 OS=Arabidopsis thaliana (Mouse-ear cress) PE=2 SV=1	hypothetical protein Csa_3G355570 [Cucumis sativus]
Cla023461	--	--	--	--	--	--	TLR4 regulator and MIR-interacting MSAP	--	PREDICTED: protein canopy homolog 1 isoform X1 [Cucumis melo]
Cla004936	[J]	Translation, ribosomal structure and biogenesis	Molecular Function: structural constituent of ribosome (GO:0003735);; Cellular Component: ribosome (GO:0005840);; Biological Process: translation (GO:0006412);; Molecular Function: rRNA binding (GO:0019843);;	K02940|1e-125|rcu:RCOM_1315040|60S ribosomal protein L9, putative; K02940 large subunit ribosomal protein L9e	[J]	Translation, ribosomal structure and biogenesis	Ribosomal protein L6	60S ribosomal protein L9 GN=RPL9 OS=Pisum sativum (Garden pea) PE=2 SV=1	PREDICTED: 60S ribosomal protein L9 [Cucumis sativus]
MSTRG.11503	--	--	--	--	--	--	--	--	PREDICTED: ananain-like [Cucumis sativus]
Cla009172	[J]	Translation, ribosomal structure and biogenesis	--	K07442|0.0|rcu:RCOM_1063210|tRNA, putative (EC:2.1.1.36); K07442 tRNA (adenine-N1-)-methyltransferase catalytic subunit [EC:2.1.1.36]	[J]	Translation, ribosomal structure and biogenesis	tRNA methyltransferase complex GCD14 subunit;; Methyltransferase domain;; Methyltransferase domain;; Protein-L-isoaspartate(D-aspartate) O-methyltransferase (PCMT)	--	PREDICTED: tRNA (adenine(58)-N(1))-methyltransferase catalytic subunit TRMT61A [Cucumis sativus]
Cla021301	[R]	General function prediction only	Molecular Function: ARF guanyl-nucleotide exchange factor activity (GO:0005086);; Biological Process: positive regulation of GTPase activity (GO:0043547);;	--	[U]	Intracellular trafficking, secretion, and vesicular transport	Guanine nucleotide exchange factor in Golgi transport N-terminal	Brefeldin A-inhibited guanine nucleotide-exchange protein 2 GN=BIG2 OS=Arabidopsis thaliana (Mouse-ear cress) PE=2 SV=1	PREDICTED: brefeldin A-inhibited guanine nucleotide-exchange protein 2-like [Cucumis melo]
Cla014412	[RTKL]	--	Molecular Function: protein serine/threonine kinase activity (GO:0004674);; Molecular Function: ATP binding (GO:0005524);; Biological Process: protein phosphorylation (GO:0006468);;	--	[T]	Signal transduction mechanisms	Protein tyrosine kinase;; Protein kinase domain;; Kinase-like	Serine/threonine-protein kinase HT1 GN=HT1 OS=Arabidopsis thaliana (Mouse-ear cress) PE=1 SV=1	PREDICTED: serine/threonine-protein kinase HT1 [Cucumis melo]
Cla002033	[O]	Posttranslational modification, protein turnover, chaperones	--	--	[YU]	--	Importin-beta N-terminal domain;; Cse1;; Exportin 1-like protein	Importin beta-like SAD2 {ECO:0000305} OS=Arabidopsis thaliana (Mouse-ear cress) PE=1 SV=1	PREDICTED: probable importin-7 homolog isoform X2 [Cucumis melo]
Cla002210	[S]	Function unknown	--	--	[S]	Function unknown	VIT family	Vacuolar iron transporter 1 GN=VIT1 OS=Arabidopsis thaliana (Mouse-ear cress) PE=2 SV=1	PREDICTED: vacuolar iron transporter 1-like [Cucumis sativus]
Cla018119	--	--	--	--	[R]	General function prediction only	--	Josephin-like protein GN=At2g29640 OS=Arabidopsis thaliana (Mouse-ear cress) PE=2 SV=1	PREDICTED: josephin-like protein [Cucumis melo]
Cla003660	[R]	General function prediction only	--	K01074|1e-155|pop:POPTR_1073630|hypothetical protein; K01074 palmitoyl-protein thioesterase [EC:3.1.2.22]	[IO]	--	Palmitoyl protein thioesterase;; Putative serine esterase (DUF676)	--	PREDICTED: palmitoyl-protein thioesterase 1-like isoform X1 [Cucumis melo]
Cla009330	--	--	--	--	--	--	--	--	hypothetical protein Csa_6G200320 [Cucumis sativus]
Cla017828	--	--	--	--	--	--	--	--	PREDICTED: late secretory pathway protein AVL9-like [Cucumis melo]
Cla022579	[ET]	--	Cellular Component: membrane (GO:0016020);; Biological Process: biological_process (GO:0044699);;	--	[PET]	--	Bacterial extracellular solute-binding proteins, family 3;; Ligand-gated ion channel;; Receptor family ligand binding region	Glutamate receptor 2.5 (Precursor) GN=GLR2.5 OS=Arabidopsis thaliana (Mouse-ear cress) PE=2 SV=2	hypothetical protein Csa_2G357220 [Cucumis sativus]
Cla006804	--	--	--	--	--	--	--	--	similar to cell surface glycoprotein [Cyanidioschyzon merolae strain 10D]
Cla013191	--	--	--	--	--	--	--	--	hypothetical protein Csa_3G316270 [Cucumis sativus]
Cla011705	--	--	--	--	[R]	General function prediction only	--	--	hypothetical protein AMTR_s03373p00007640 [Amborella trichopoda]
Cla004314	[O]	Posttranslational modification, protein turnover, chaperones	--	K13993|4e-95|vvi:100263355|hypothetical protein LOC100263355; K13993 HSP20 family protein	[O]	Posttranslational modification, protein turnover, chaperones	Hsp20/alpha crystallin family	17.8 kDa class I heat shock protein OS=Daucus carota (Wild carrot) PE=3 SV=1	HSP18.1A [Citrullus lanatus]
Cla018978	[A]	RNA processing and modification	Molecular Function: nuclease activity (GO:0004518);; Biological Process: RNA metabolic process (GO:0016070);;	--	[K]	Transcription	Endonuclease/Exonuclease/phosphatase family	Carbon catabolite repressor protein 4 homolog 5 GN=CCR4-5 OS=Arabidopsis thaliana (Mouse-ear cress) PE=2 SV=2	PREDICTED: carbon catabolite repressor protein 4 homolog 5 [Cucumis melo]
Cla017709	--	--	Molecular Function: transcription factor activity, sequence-specific DNA binding (GO:0003700);; Biological Process: regulation of transcription, DNA-templated (GO:0006355);; Molecular Function: sequence-specific DNA binding (GO:0043565);;	--	--	--	bZIP transcription factor	Transcription factor HBP-1a OS=Triticum aestivum (Wheat) PE=2 SV=1	PREDICTED: uncharacterized protein LOC101210630 isoform X1 [Cucumis sativus]
Cla000036	--	--	--	--	--	--	Zeta toxin	--	hypothetical protein Csa_3G143510 [Cucumis sativus]
Cla022667	--	--	--	--	--	--	Protein of unknown function (DUF1639)	--	PREDICTED: uncharacterized protein LOC101215839 [Cucumis sativus]
Cla020801	--	--	Molecular Function: DNA binding (GO:0003677);; Molecular Function: transcription factor activity, sequence-specific DNA binding (GO:0003700);; Biological Process: regulation of transcription, DNA-templated (GO:0006355);;	--	--	--	AP2 domain	Dehydration-responsive element-binding protein 2D GN=F10A5.29 OS=Arabidopsis thaliana (Mouse-ear cress) PE=2 SV=1	PREDICTED: dehydration-responsive element-binding protein 2D-like [Cucumis melo]
Cla009759	[G]	Carbohydrate transport and metabolism	--	K15920|2e-28|vvi:100249505|hypothetical protein LOC100249505	--	--	--	Probable beta-D-xylosidase 5 (Precursor) GN=BXL5 OS=Arabidopsis thaliana (Mouse-ear cress) PE=2 SV=2	PREDICTED: beta-xylosidase/alpha-L-arabinofuranosidase 1-like [Cucumis sativus]
Cla013687	--	--	Molecular Function: DNA binding (GO:0003677);; Molecular Function: chromatin binding (GO:0003682);; Molecular Function: transcription factor activity, sequence-specific DNA binding (GO:0003700);; Cellular Component: nucleus (GO:0005634);; Biological Process: regulation of transcription, DNA-templated (GO:0006355);; Biological Process: heat acclimation (GO:0010286);;	--	[O]	Posttranslational modification, protein turnover, chaperones	Myb-like DNA-binding domain;; Myb-like DNA-binding domain	Transcription factor DIVARICATA GN=DIVARICATA OS=Antirrhinum majus (Garden snapdragon) PE=2 SV=1	PREDICTED: transcription factor DIVARICATA [Cucumis sativus]
Cla002622	--	--	--	--	--	--	Coiled coil protein 84	TITAN-like protein GN=TTL OS=Arabidopsis thaliana (Mouse-ear cress) PE=2 SV=1	PREDICTED: TITAN-like protein isoform X3 [Cucumis sativus]
Cla023290	--	--	--	--	--	--	--	60S ribosomal protein L18a-like protein GN=At1g29970 OS=Arabidopsis thaliana (Mouse-ear cress) PE=2 SV=2	PREDICTED: 60S ribosomal protein L18a-like protein [Cucumis melo]
Cla010863	--	--	Molecular Function: transferase activity (GO:0016740);;	--	[GMW]	--	Exostosin family	Xyloglucan galactosyltransferase KATAMARI1 GN=F11A3.8 OS=Arabidopsis thaliana (Mouse-ear cress) PE=1 SV=1	PREDICTED: xyloglucan galactosyltransferase KATAMARI1-like [Cucumis sativus]
MSTRG.17405	--	--	--	--	--	--	--	--	hypothetical protein Csa_6G344290 [Cucumis sativus]
Cla021016	[O]	Posttranslational modification, protein turnover, chaperones	--	--	[O]	Posttranslational modification, protein turnover, chaperones	AAA domain (Cdc48 subfamily);; ATPase family associated with various cellular activities (AAA);; Clp amino terminal domain;; C-terminal, D2-small domain, of ClpB protein;; AAA domain (dynein-related subfamily);; AAA ATPase domain;; AAA domain;; Sigma-54 interaction domain;; AAA domain;; IstB-like ATP binding protein;; AAA domain;; AAA domain;; Zeta toxin;; Magnesium chelatase, subunit ChlI;; Holl…	Chaperone protein ClpB3, mitochondrial (Precursor) OS=Oryza sativa subsp. japonica (Rice) PE=2 SV=3	PREDICTED: chaperone protein ClpB4, mitochondrial isoform X2 [Cucumis melo]
Cla020997	--	--	--	--	[P]	Inorganic ion transport and metabolism	EF-hand domain pair;; EF hand;; EF-hand domain pair;; EF hand;; EF-hand domain	--	PREDICTED: calcium uptake protein 1, mitochondrial [Cucumis melo]
Cla014808	--	--	Cellular Component: nucleus (GO:0005634);; Biological Process: regulation of transcription, DNA-templated (GO:0006355);; Biological Process: auxin-activated signaling pathway (GO:0009734);; Molecular Function: protein dimerization activity (GO:0046983);;	--	--	--	AUX/IAA family	Auxin-induced protein 22D GN=AUX22D OS=Vigna radiata var. radiata (Mung bean) PE=2 SV=1	PREDICTED: auxin-induced protein 22D-like [Cucumis melo]
Cla007522	--	--	--	--	[U]	Intracellular trafficking, secretion, and vesicular transport	Endonuclease/Exonuclease/phosphatase family	Type I inositol 1,4,5-trisphosphate 5-phosphatase CVP2 GN=CVP2 OS=Arabidopsis thaliana (Mouse-ear cress) PE=1 SV=2	PREDICTED: type I inositol 1,4,5-trisphosphate 5-phosphatase CVP2-like [Cucumis sativus]
Cla003193	--	--	--	--	--	--	Peroxidase	Peroxidase 53 (Precursor) GN=MPH15.8 OS=Arabidopsis thaliana (Mouse-ear cress) PE=1 SV=1	PREDICTED: peroxidase 2-like [Cucumis sativus]
Cla013707	--	--	Molecular Function: zinc ion binding (GO:0008270);;	--	--	--	--	--	PREDICTED: RING-H2 finger protein ATL8-like [Cucumis melo]
Cla015388	[O]	Posttranslational modification, protein turnover, chaperones	--	K05956|0.0|pop:POPTR_806754|hypothetical protein; K05956 geranylgeranyl transferase type-2 subunit beta [EC:2.5.1.60]	[O]	Posttranslational modification, protein turnover, chaperones	Prenyltransferase and squalene oxidase repeat;; Prenyltransferase-like;; Prenyltransferase-like	Geranylgeranyl transferase type-1 subunit beta GN=F12L6 OS=Arabidopsis thaliana (Mouse-ear cress) PE=1 SV=1	PREDICTED: geranylgeranyl transferase type-2 subunit beta [Cucumis melo]
Cla006392	--	--	--	--	--	--	Thaumatin family	Thaumatin-like protein 1a (Precursor) GN=TL1 OS=Malus domestica (Apple) PE=1 SV=1	PREDICTED: thaumatin-like protein 1b [Cucumis melo]
Cla015919	--	--	Molecular Function: DNA binding (GO:0003677);; Molecular Function: chromatin binding (GO:0003682);; Cellular Component: nucleus (GO:0005634);;	--	[O]	Posttranslational modification, protein turnover, chaperones	Myb-like DNA-binding domain	Protein RADIALIS-like 1 GN=T22F8.150 OS=Arabidopsis thaliana (Mouse-ear cress) PE=2 SV=1	PREDICTED: protein RADIALIS-like 1 [Cucumis sativus]
Cla008336	[E]	Amino acid transport and metabolism	--	--	[E]	Amino acid transport and metabolism	POT family	Protein NRT1/ PTR FAMILY 2.8 GN=NPF2.8 OS=Arabidopsis thaliana (Mouse-ear cress) PE=2 SV=2	PREDICTED: protein NRT1/ PTR FAMILY 2.8-like [Cucumis sativus]
Cla015946	[GEPR]	--	Biological Process: carbohydrate transport (GO:0008643);; Cellular Component: integral component of membrane (GO:0016021);; Molecular Function: oxidoreductase activity (GO:0016491);; Molecular Function: substrate-specific transmembrane transporter activity (GO:0022891);; Biological Process: transmembrane transport (GO:0055085);;	--	[R]	General function prediction only	Sugar (and other) transporter;; Major Facilitator Superfamily	Polyol transporter 5 GN=PLT5 OS=Arabidopsis thaliana (Mouse-ear cress) PE=1 SV=2	PREDICTED: polyol transporter 5-like [Cucumis melo]
Cla001484	[L]	Replication, recombination and repair	--	--	--	--	--	Coiled-coil domain-containing protein SCD2 {ECO:0000305} OS=Arabidopsis thaliana (Mouse-ear cress) PE=1 SV=1	PREDICTED: coiled-coil domain-containing protein SCD2 [Cucumis sativus]
Cla013157	--	--	Molecular Function: nucleic acid binding (GO:0003676);; Molecular Function: RNA-DNA hybrid ribonuclease activity (GO:0004523);; Biological Process: RNA phosphodiester bond hydrolysis, endonucleolytic (GO:0090502);;	--	[R]	General function prediction only	--	--	PREDICTED: uncharacterized protein LOC105435721 isoform X1 [Cucumis sativus]
Cla008594	--	--	--	K11886|0.0|rcu:RCOM_1479050|hypothetical protein; K11886 proteasome component ECM29	[S]	Function unknown	Proteasome stabiliser	--	PREDICTED: proteasome-associated protein ECM29 homolog isoform X3 [Cucumis sativus]
Cla008606	--	--	--	--	--	--	ATP synthase regulation protein NCA2	--	PREDICTED: uncharacterized protein LOC103491445 [Cucumis melo]
Cla006802	--	--	--	--	--	--	WRC;; QLQ	Growth-regulating factor 4 OS=Oryza sativa subsp. japonica (Rice) PE=2 SV=1	PREDICTED: growth-regulating factor 4-like [Cucumis melo]
Cla014479	--	--	Biological Process: metabolic process (GO:0008152);; Molecular Function: transferase activity, transferring phosphorus-containing groups (GO:0016772);;	--	--	--	Salt stress response/antifungal	Cysteine-rich receptor-like protein kinase 25 (Precursor) GN=CRK25 OS=Arabidopsis thaliana (Mouse-ear cress) PE=3 SV=1	hypothetical protein Csa_6G516540 [Cucumis sativus]
Cla016324	--	--	Biological Process: cytokinesis by cell plate formation (GO:0000911);; Cellular Component: spindle microtubule (GO:0005876);; Molecular Function: microtubule minus-end binding (GO:0051011);; Biological Process: spindle assembly (GO:0051225);; Cellular Component: HAUS complex (GO:0070652);;	--	--	--	HAUS augmin-like complex subunit 4	--	PREDICTED: uncharacterized protein LOC101203307 [Cucumis sativus]
Cla010919	[R]	General function prediction only	Cellular Component: nuclear envelope (GO:0005635);; Biological Process: protein targeting to mitochondrion (GO:0006626);; Biological Process: fatty acid beta-oxidation (GO:0006635);; Biological Process: proteasome-mediated ubiquitin-dependent protein catabolic process (GO:0043161);; Biological Process: proteasome assembly (GO:0043248);; Biological Process: response to misfolded protein (GO:005178…	K14299|1e-168|rcu:RCOM_1691290|nucleotide binding protein, putative; K14299 nucleoporin SEH1	[YU]	--	WD domain, G-beta repeat	Protein SEH1 {ECO:0000303|PubMed:21189294} OS=Arabidopsis thaliana (Mouse-ear cress) PE=1 SV=1	PREDICTED: nucleoporin seh1 [Cucumis melo]
Cla007811	--	--	Cellular Component: 1,3-beta-D-glucan synthase complex (GO:0000148);; Molecular Function: 1,3-beta-D-glucan synthase activity (GO:0003843);; Biological Process: (1->3)-beta-D-glucan biosynthetic process (GO:0006075);; Biological Process: regulation of cell shape (GO:0008360);; Biological Process: microsporogenesis (GO:0009556);; Biological Process: plant-type cell wall modification (GO:0009827);;…	K11000|0.0|vvi:100248918|hypothetical protein LOC100248918; K11000 callose synthase [EC:2.4.1.-]	[M]	Cell wall/membrane/envelope biogenesis	1,3-beta-glucan synthase component;; 1,3-beta-glucan synthase subunit FKS1, domain-1;; Vta1 like	Callose synthase 5 OS=Arabidopsis thaliana (Mouse-ear cress) PE=1 SV=1	PREDICTED: LOW QUALITY PROTEIN: callose synthase 5-like [Cucumis sativus]
Cla016029	[GC]	--	Biological Process: metabolic process (GO:0008152);; Molecular Function: transferase activity, transferring hexosyl groups (GO:0016758);;	--	[GC]	--	UDP-glucoronosyl and UDP-glucosyl transferase	Scopoletin glucosyltransferase GN=TOGT1 OS=Nicotiana tabacum (Common tobacco) PE=1 SV=1	PREDICTED: scopoletin glucosyltransferase-like [Cucumis melo]
Cla012448	--	--	Biological Process: protein targeting to mitochondrion (GO:0006626);;	--	[S]	Function unknown	Complex1_LYR-like;; Complex 1 protein (LYR family)	--	PREDICTED: succinate dehydrogenase assembly factor 1 homolog, mitochondrial [Cucumis melo]
Cla005858	--	--	--	--	[S]	Function unknown	N-terminal domain of NEFA-interacting nuclear protein NIP30	--	PREDICTED: protein FAM192A [Cucumis melo]
Cla005439	--	--	--	--	--	--	--	Putative WEB family protein At1g65010, chloroplastic (Precursor) GN=At1g65010 OS=Arabidopsis thaliana (Mouse-ear cress) PE=1 SV=1	PREDICTED: putative leucine-rich repeat-containing protein DDB_G0290503 [Cucumis melo]
Cla002333	--	--	--	--	--	--	LIM-domain binding protein	Probable transcriptional regulator SLK2 GN=SLK2 OS=Arabidopsis thaliana (Mouse-ear cress) PE=2 SV=1	PREDICTED: transcriptional corepressor SEUSS-like isoform X2 [Cucumis melo]
Cla008920	[T]	Signal transduction mechanisms	Molecular Function: protein serine/threonine phosphatase activity (GO:0004722);; Biological Process: protein dephosphorylation (GO:0006470);; Molecular Function: metal ion binding (GO:0046872);;	--	[T]	Signal transduction mechanisms	Protein phosphatase 2C;; Protein phosphatase 2C	Probable protein phosphatase 2C 60 OS=Oryza sativa subsp. japonica (Rice) PE=2 SV=1	PREDICTED: probable protein phosphatase 2C 46 [Cucumis sativus]
MSTRG.9595	[R]	General function prediction only	Molecular Function: N-acetyltransferase activity (GO:0008080);; Biological Process: metabolic process (GO:0008152);;	K14521|2e-29|vvi:100259524|hypothetical protein LOC100259524; K14521 N-acetyltransferase 10 [EC:2.3.1.-]	[R]	General function prediction only	--	UPF0202 protein At3g57940 GN=At3g57940 OS=Arabidopsis thaliana (Mouse-ear cress) PE=2 SV=2	PREDICTED: UPF0202 protein At1g10490-like [Jatropha curcas]
Cla017684	--	--	Molecular Function: DNA binding (GO:0003677);; Molecular Function: ATP binding (GO:0005524);; Cellular Component: nucleus (GO:0005634);; Biological Process: DNA replication (GO:0006260);; Biological Process: DNA repair (GO:0006281);; Biological Process: DNA recombination (GO:0006310);; Molecular Function: ATPase activity (GO:0016887);;	K10740|2e-37|vvi:100264936|hypothetical protein LOC100264936	--	--	Replication factor A protein 3	Replication protein A 14 kDa subunit B GN=F28J12.250 OS=Arabidopsis thaliana (Mouse-ear cress) PE=1 SV=1	PREDICTED: replication protein A 14 kDa subunit B [Cucumis sativus]
Cla004803	--	--	--	--	--	--	--	--	PREDICTED: uncharacterized protein LOC101218566 [Cucumis sativus]
Cla000124	--	--	--	K11131|5e-06|ath:AT3G57150|NAP57; NAP57 (Arabidopsis thaliana homologue of NAP57); pseudouridine synthase; K11131 H/ACA ribonucleoprotein complex subunit 4 [EC:5.4.99.-]	[J]	Translation, ribosomal structure and biogenesis	--	H/ACA ribonucleoprotein complex subunit 4 GN=F24I3.230 OS=Arabidopsis thaliana (Mouse-ear cress) PE=1 SV=1	hypothetical protein FOMMEDRAFT_153896 [Fomitiporia mediterranea MF3/22]
Cla018603	[TZDR]	--	--	--	[T]	Signal transduction mechanisms	EF hand;; EF-hand domain pair;; EF-hand domain;; EF hand;; EF-hand domain pair	Probable calcium-binding protein CML45 GN=CML45 OS=Arabidopsis thaliana (Mouse-ear cress) PE=1 SV=1	PREDICTED: probable calcium-binding protein CML30 [Cucumis melo]
Cla020894	--	--	Biological Process: metabolic process (GO:0008152);; Molecular Function: acetylglucosaminyltransferase activity (GO:0008375);; Cellular Component: membrane (GO:0016020);;	--	--	--	Core-2/I-Branching enzyme	--	PREDICTED: uncharacterized protein LOC103493641 [Cucumis melo]
Cla002600	--	--	--	--	--	--	--	Proline-rich receptor-like protein kinase PERK2 GN=PERK2 OS=Arabidopsis thaliana (Mouse-ear cress) PE=2 SV=3	PREDICTED: uncharacterized protein LOC101213560 [Cucumis sativus]
Cla006160	--	--	--	--	--	--	F-box domain;; F-box-like;; F-box associated	F-box protein CPR30 GN=CPR30 OS=Arabidopsis thaliana (Mouse-ear cress) PE=1 SV=2	PREDICTED: F-box/kelch-repeat protein At3g23880 [Cucumis sativus]
Cla011652	[M]	Cell wall/membrane/envelope biogenesis	--	--	[R]	General function prediction only	--	Auxilin-related protein 2 GN=At4g12770 OS=Arabidopsis thaliana (Mouse-ear cress) PE=1 SV=1	PREDICTED: auxilin-related protein 2-like [Cucumis melo]
Cla022032	[R]	General function prediction only	--	K09564|1e-113|vvi:100261055|hypothetical protein LOC100261055	[O]	Posttranslational modification, protein turnover, chaperones	RNA recognition motif. (a.k.a. RRM, RBD, or RNP domain);; RNA recognition motif (a.k.a. RRM, RBD, or RNP domain);; RNA recognition motif. (a.k.a. RRM, RBD, or RNP domain)	Glycine-rich RNA-binding protein 3, mitochondrial (Precursor) GN=MAF19_30 OS=Arabidopsis thaliana (Mouse-ear cress) PE=2 SV=1	PREDICTED: peptidyl-prolyl cis-trans isomerase E [Cucumis melo]
Cla015847	[O]	Posttranslational modification, protein turnover, chaperones	Biological Process: protein peptidyl-prolyl isomerization (GO:0000413);; Molecular Function: peptidyl-prolyl cis-trans isomerase activity (GO:0003755);; Biological Process: protein folding (GO:0006457);;	--	[O]	Posttranslational modification, protein turnover, chaperones	Cyclophilin type peptidyl-prolyl cis-trans isomerase/CLD	Peptidyl-prolyl cis-trans isomerase GN=PCKR1 OS=Catharanthus roseus (Madagascar periwinkle) PE=1 SV=1	PREDICTED: peptidyl-prolyl cis-trans isomerase [Cucumis melo]
Cla023370	--	--	--	--	--	--	bHLH-MYC and R2R3-MYB transcription factors N-terminal	Transcription factor EMB1444 GN=EMB1444 OS=Arabidopsis thaliana (Mouse-ear cress) PE=2 SV=1	PREDICTED: uncharacterized protein LOC103501770 [Cucumis melo]
Cla019319	[T]	Signal transduction mechanisms	Molecular Function: protein tyrosine phosphatase activity (GO:0004725);; Cellular Component: cytoplasm (GO:0005737);; Molecular Function: protein tyrosine/serine/threonine phosphatase activity (GO:0008138);; Biological Process: abscisic acid-activated signaling pathway (GO:0009738);; Biological Process: regulation of stomatal movement (GO:0010119);; Biological Process: regulation of gene expressi…	--	[V]	Defense mechanisms	Dual specificity phosphatase, catalytic domain;; Actin-fragmin kinase, catalytic;; Protein-tyrosine phosphatase	Dual specificity protein phosphatase PHS1 GN=PHS1 OS=Arabidopsis thaliana (Mouse-ear cress) PE=1 SV=1	PREDICTED: dual specificity protein phosphatase PHS1 isoform X2 [Cucumis melo]
Cla007350	--	--	--	K09313|0.0|rcu:RCOM_1617420|Protein CASP, putative; K09313 homeobox protein cut-like	[K]	Transcription	CASP C terminal	Protein CASP GN=CASP OS=Arabidopsis thaliana (Mouse-ear cress) PE=1 SV=2	PREDICTED: protein CASP [Cucumis sativus]
Cla015669	--	--	Molecular Function: N-acetyltransferase activity (GO:0008080);; Biological Process: metabolic process (GO:0008152);;	--	[G]	Carbohydrate transport and metabolism	--	--	PREDICTED: N-acetyltransferase 9-like protein [Cucumis melo]
Cla013376	--	--	Molecular Function: chaperone binding (GO:0051087);;	--	[T]	Signal transduction mechanisms	BAG domain;; Ubiquitin family	BAG family molecular chaperone regulator 4 GN=BAG4 OS=Arabidopsis thaliana (Mouse-ear cress) PE=1 SV=1	PREDICTED: BAG family molecular chaperone regulator 4-like [Cucumis sativus]
Cla007245	[F]	Nucleotide transport and metabolism	--	K01952|0.0|vvi:100246154|similar to phosphoribosylformylglycinamidine synthase; K01952 phosphoribosylformylglycinamidine synthase [EC:6.3.5.3]	[F]	Nucleotide transport and metabolism	CobB/CobQ-like glutamine amidotransferase domain	Probable phosphoribosylformylglycinamidine synthase, chloroplastic/mitochondrial (Precursor) GN=At1g74260 OS=Arabidopsis thaliana (Mouse-ear cress) PE=2 SV=3	PREDICTED: probable phosphoribosylformylglycinamidine synthase, chloroplastic/mitochondrial [Cucumis sativus]
Cla010416	--	--	--	--	[GE]	--	Triose-phosphate Transporter family;; EamA-like transporter family	Phosphoenolpyruvate/phosphate translocator 1, chloroplastic (Precursor) GN=F19N2.40 OS=Arabidopsis thaliana (Mouse-ear cress) PE=1 SV=1	PREDICTED: phosphoenolpyruvate/phosphate translocator 2, chloroplastic-like [Cucumis sativus]
Cla021344	[L]	Replication, recombination and repair	Biological Process: cellular process (GO:0009987);;	--	[DL]	--	--	Replication factor C subunit 3 GN=At5g27740 OS=Arabidopsis thaliana (Mouse-ear cress) PE=2 SV=1	PREDICTED: replication factor C subunit 3-like [Cucumis melo]
Cla022925	--	--	--	--	[O]	Posttranslational modification, protein turnover, chaperones	--	--	PREDICTED: uncharacterized protein LOC101221514 [Cucumis sativus]
Cla005955	[E]	Amino acid transport and metabolism	--	--	[E]	Amino acid transport and metabolism	POT family	Protein NRT1/ PTR FAMILY 5.2 GN=MCL19.10 OS=Arabidopsis thaliana (Mouse-ear cress) PE=2 SV=1	PREDICTED: LOW QUALITY PROTEIN: protein NRT1/ PTR FAMILY 5.2-like [Cucumis melo]
Cla023298	--	--	--	--	[R]	General function prediction only	PPR repeat family;; PPR repeat;; PPR repeat;; Pentatricopeptide repeat domain	Putative pentatricopeptide repeat-containing protein At1g53330 GN=At1g53330 OS=Arabidopsis thaliana (Mouse-ear cress) PE=3 SV=1	PREDICTED: putative pentatricopeptide repeat-containing protein At1g53330 [Cucumis melo]
Cla003072	--	--	--	--	[DR]	--	--	BTB/POZ and MATH domain-containing protein 5 GN=BPM5 OS=Arabidopsis thaliana (Mouse-ear cress) PE=1 SV=1	PREDICTED: BTB/POZ and MATH domain-containing protein 4 isoform X2 [Cucumis melo]
Cla001226	--	--	Biological Process: tissue development (GO:0009888);; Biological Process: cell fate commitment (GO:0045165);; Molecular Function: protein dimerization activity (GO:0046983);;	--	--	--	bHLH-MYC and R2R3-MYB transcription factors N-terminal	Transcription factor GLABRA 3 GN=At5g41315 OS=Arabidopsis thaliana (Mouse-ear cress) PE=1 SV=1	transcription factor EGL1 [Cucumis sativus]
Cla021537	[R]	General function prediction only	--	--	[QR]	--	2OG-Fe(II) oxygenase superfamily;; non-haem dioxygenase in morphine synthesis N-terminal	1-aminocyclopropane-1-carboxylate oxidase homolog 3 GN=At1g06650 OS=Arabidopsis thaliana (Mouse-ear cress) PE=2 SV=1	PREDICTED: 1-aminocyclopropane-1-carboxylate oxidase homolog 1-like [Cucumis melo]
Cla020578	[O]	Posttranslational modification, protein turnover, chaperones	--	K09539|2e-64|vvi:100251345|hypothetical protein LOC100251345; K09539 DnaJ homolog subfamily C member 19	[O]	Posttranslational modification, protein turnover, chaperones	DnaJ domain	Mitochondrial import inner membrane translocase subunit TIM14-1 GN=TIM14-1 OS=Arabidopsis thaliana (Mouse-ear cress) PE=1 SV=1	PREDICTED: mitochondrial import inner membrane translocase subunit TIM14-1-like [Cucumis sativus]
Cla021014	--	--	--	--	[R]	General function prediction only	MIR domain	Stromal cell-derived factor 2-like protein (Precursor) GN=SDF2 OS=Arabidopsis thaliana (Mouse-ear cress) PE=1 SV=1	PREDICTED: stromal cell-derived factor 2-like protein [Cucumis melo]
Cla006064	--	--	--	--	[R]	General function prediction only	Aluminium activated malate transporter;; Fusaric acid resistance protein-like;; Fusaric acid resistance protein family	Aluminum-activated malate transporter 14 GN=ALMT14 OS=Arabidopsis thaliana (Mouse-ear cress) PE=2 SV=1	PREDICTED: aluminum-activated malate transporter 12-like [Cucumis melo]
Cla018045	--	--	Biological Process: transport (GO:0006810);;	--	--	--	Protease inhibitor/seed storage/LTP family;; Probable lipid transfer	Non-specific lipid-transfer protein (Precursor) GN=IWF1&apos; OS=Beta vulgaris (Sugar beet) PE=3 SV=1	PREDICTED: non-specific lipid-transfer protein 1-like [Cucumis melo]
Cla020937	--	--	Molecular Function: zinc ion binding (GO:0008270);;	K10144|1e-159|vvi:100252623|hypothetical protein LOC100252623; K10144 ring finger and CHY zinc finger domain-containing protein 1	[R]	General function prediction only	Zinc-ribbon;; Ring finger domain;; Zinc finger, C3HC4 type (RING finger);; Zinc finger, C3HC4 type (RING finger);; CHY zinc finger	--	PREDICTED: RING finger and CHY zinc finger domain-containing protein 1 [Cucumis sativus]
Cla011614	[Z]	Cytoskeleton	Molecular Function: microtubule motor activity (GO:0003777);; Molecular Function: ATP binding (GO:0005524);; Cellular Component: kinesin complex (GO:0005871);; Cellular Component: microtubule (GO:0005874);; Biological Process: microtubule-based movement (GO:0007018);; Molecular Function: microtubule binding (GO:0008017);; Biological Process: metabolic process (GO:0008152);;	--	[Z]	Cytoskeleton	Kinesin motor domain	Kinesin-like protein NACK2 GN=NACK2 OS=Nicotiana tabacum (Common tobacco) PE=1 SV=1	PREDICTED: kinesin-related protein 4 [Cucumis sativus]
Cla019044	--	--	Biological Process: cellulose microfibril organization (GO:0010215);; Biological Process: cell growth (GO:0016049);; Cellular Component: anchored component of membrane (GO:0031225);;	--	--	--	COBRA-like protein	Protein COBRA (Precursor) GN=COB OS=Arabidopsis thaliana (Mouse-ear cress) PE=2 SV=1	PREDICTED: protein COBRA [Cucumis sativus]
Cla018001	--	--	--	--	--	--	AIG1 family;; 50S ribosome-binding GTPase	Protein AIG1 GN=AIG1 OS=Arabidopsis thaliana (Mouse-ear cress) PE=2 SV=1	PREDICTED: protein AIG1-like [Cucumis sativus]
Cla008264	--	--	Biological Process: metabolic process (GO:0008152);; Molecular Function: transferase activity, transferring acyl groups other than amino-acyl groups (GO:0016747);;	--	--	--	Transferase family	Phenolic glucoside malonyltransferase 1 GN=PMAT1 OS=Arabidopsis thaliana (Mouse-ear cress) PE=1 SV=1	PREDICTED: phenolic glucoside malonyltransferase 2-like [Cucumis sativus]
Cla015809	--	--	Biological Process: chlorophyll catabolic process (GO:0015996);; Cellular Component: membrane (GO:0016020);;	--	--	--	Protein of unknown function (DUF3353)	--	PREDICTED: uncharacterized protein LOC103490266 [Cucumis melo]
Cla017455	--	--	--	--	--	--	Protein of unknown function, DUF288	--	PREDICTED: uncharacterized protein LOC101214137 [Cucumis sativus]
Cla009079	--	--	--	--	--	--	GRAM domain	GEM-like protein 4 GN=At5g08350 OS=Arabidopsis thaliana (Mouse-ear cress) PE=2 SV=1	PREDICTED: putative GEM-like protein 8 [Cucumis melo]
Cla016432	--	--	Cellular Component: vacuole (GO:0005773);; Biological Process: Golgi organization (GO:0007030);; Biological Process: protein transport (GO:0015031);; Cellular Component: membrane (GO:0016020);;	--	[U]	Intracellular trafficking, secretion, and vesicular transport	COG (conserved oligomeric Golgi) complex component, COG2;; Dor1-like family	--	PREDICTED: conserved oligomeric Golgi complex subunit 2 isoform X4 [Cucumis sativus]
Cla022457	[R]	General function prediction only	--	--	[G]	Carbohydrate transport and metabolism	Calcineurin-like phosphoesterase;; Iron/zinc purple acid phosphatase-like protein C	Purple acid phosphatase 2 (Precursor) GN=PAP2 OS=Ipomoea batatas (Sweet potato) PE=1 SV=1	PREDICTED: purple acid phosphatase 2 [Cucumis sativus]
Cla008503	--	--	--	--	--	--	--	--	PREDICTED: uncharacterized protein LOC103484701 isoform X1 [Cucumis melo]
Cla014082	--	--	Cellular Component: nucleus (GO:0005634);; Biological Process: regulation of transcription, DNA-templated (GO:0006355);; Biological Process: auxin-activated signaling pathway (GO:0009734);; Molecular Function: protein dimerization activity (GO:0046983);;	--	--	--	AUX/IAA family	Auxin-responsive protein IAA9 GN=IAA9 OS=Arabidopsis thaliana (Mouse-ear cress) PE=1 SV=1	PREDICTED: auxin-responsive protein IAA9-like [Cucumis melo]
Cla000210	--	--	--	--	[B]	Chromatin structure and dynamics	--	--	--
Cla023337	[R]	General function prediction only	--	--	[R]	General function prediction only	TPR repeat;; Tetratricopeptide repeat;; Tetratricopeptide repeat;; Tetratricopeptide repeat;; Tetratricopeptide repeat;; Tetratricopeptide repeat;; Tetratricopeptide repeat;; Tetratricopeptide repeat;; Tetratricopeptide repeat;; Thioredoxin;; Tetratricopeptide repeat;; Anaphase-promoting complex, cyclosome, subunit 3;; Tetratricopeptide repeat	TPR repeat-containing thioredoxin TTL1 GN=TTL1 OS=Arabidopsis thaliana (Mouse-ear cress) PE=1 SV=1	PREDICTED: TPR repeat-containing thioredoxin TTL1 [Cucumis melo]
MSTRG.9062	--	--	--	--	--	--	--	--	Uncharacterized protein TCM_029430 [Theobroma cacao]
Cla000539	--	--	--	K14209|0.0|rcu:RCOM_0600380|amino acid transporter, putative; K14209 solute carrier family 36 (proton-coupled amino acid transporter), member 1	[E]	Amino acid transport and metabolism	Transmembrane amino acid transporter protein;; Tryptophan/tyrosine permease family	Lysine histidine transporter-like 3 GN=At1g61270 OS=Arabidopsis thaliana (Mouse-ear cress) PE=3 SV=2	PREDICTED: proton-coupled amino acid transporter 3-like [Cucumis sativus]
Cla013159	[J]	Translation, ribosomal structure and biogenesis	Molecular Function: methionyl-tRNA formyltransferase activity (GO:0004479);; Biological Process: translational initiation (GO:0006413);; Biological Process: conversion of methionyl-tRNA to N-formyl-methionyl-tRNA (GO:0071951);;	K00604|1e-169|vvi:100265562|hypothetical protein LOC100265562; K00604 methionyl-tRNA formyltransferase [EC:2.1.2.9]	[J]	Translation, ribosomal structure and biogenesis	Formyl transferase;; Formyl transferase, C-terminal domain	Formyltetrahydrofolate deformylase 1, mitochondrial (Precursor) GN=PURU1 OS=Arabidopsis thaliana (Mouse-ear cress) PE=1 SV=1	PREDICTED: mitochondrial 10-formyltetrahydrofolate dehydrogenase isoform X1 [Cucumis sativus]
Cla005377	--	--	--	--	--	--	--	Pathogen-related protein OS=Hordeum vulgare (Barley) PE=2 SV=2	PREDICTED: pathogen-related protein isoform X1 [Cucumis melo]
Cla004118	--	--	--	--	--	--	B3 DNA binding domain;; Domain of unknown function (DUF313)	Putative B3 domain-containing protein At4g03170 GN=At4g03170 OS=Arabidopsis thaliana (Mouse-ear cress) PE=3 SV=1	PREDICTED: uncharacterized protein LOC103499291 [Cucumis melo]
Cla022768	--	--	--	--	--	--	--	--	PREDICTED: serine/threonine-protein phosphatase 7 long form homolog [Cucumis melo]
Cla011156	[OD]	--	Molecular Function: zinc ion binding (GO:0008270);;	K03868|7e-84|pop:POPTR_836177|hypothetical protein; K03868 RING-box protein 1	[O]	Posttranslational modification, protein turnover, chaperones	RING-H2 zinc finger;; Anaphase-promoting complex subunit 11 RING-H2 finger;; Ring finger domain	RING-box protein 1a GN=F7C8.160 OS=Arabidopsis thaliana (Mouse-ear cress) PE=1 SV=1	PREDICTED: RING-box protein 1a [Cucumis sativus]
Cla009476	--	--	--	--	--	--	--	--	hypothetical protein L484_006967 [Morus notabilis]
Cla002697	--	--	--	K09561|3e-63|pop:POPTR_830590|hypothetical protein; K09561 STIP1 homology and U-box containing protein 1 [EC:6.3.2.19]	[O]	Posttranslational modification, protein turnover, chaperones	U-box domain	E3 ubiquitin-protein ligase CHIP {ECO:0000305} OS=Arabidopsis thaliana (Mouse-ear cress) PE=1 SV=1	PREDICTED: E3 ubiquitin-protein ligase CHIP [Cucumis melo]
Cla022126	[O]	Posttranslational modification, protein turnover, chaperones	--	--	[O]	Posttranslational modification, protein turnover, chaperones	DnaJ domain;; DnaJ central domain	Chaperone protein dnaJ 1, mitochondrial (Precursor) GN=ATJ1 OS=Arabidopsis thaliana (Mouse-ear cress) PE=2 SV=2	PREDICTED: chaperone protein dnaJ 1, mitochondrial isoform X2 [Cucumis sativus]
Cla005061	--	--	--	--	[GMW]	--	Exostosin family	Probable glucuronoxylan glucuronosyltransferase F8H GN=F8H OS=Arabidopsis thaliana (Mouse-ear cress) PE=2 SV=1	PREDICTED: probable glucuronoxylan glucuronosyltransferase F8H [Cucumis sativus]
Cla015474	[L]	Replication, recombination and repair	--	--	[A]	RNA processing and modification	AAA domain;; AAA domain;; Part of AAA domain;; AAA domain;; Viral (Superfamily 1) RNA helicase;; UvrD/REP helicase N-terminal domain	Probable helicase MAGATAMA 3 GN=MAA3 OS=Arabidopsis thaliana (Mouse-ear cress) PE=2 SV=1	PREDICTED: uncharacterized protein LOC103500612 isoform X4 [Cucumis melo]
Cla011197	[L]	Replication, recombination and repair	Molecular Function: nucleotide binding (GO:0000166);; Molecular Function: DNA binding (GO:0003677);; Biological Process: DNA metabolic process (GO:0006259);; Biological Process: cellular response to DNA damage stimulus (GO:0006974);; Biological Process: cellular process (GO:0044763);;	K03553|1e-157|vvi:100257827|hypothetical protein LOC100257827; K03553 recombination protein RecA	[L]	Replication, recombination and repair	recA bacterial DNA recombination protein;; Rad51;; AAA domain;; KaiC	DNA repair protein recA homolog 3, mitochondrial (Precursor) GN=At2g19490 OS=Arabidopsis thaliana (Mouse-ear cress) PE=2 SV=2	PREDICTED: DNA repair protein recA homolog 3, mitochondrial [Vitis vinifera]
Cla012960	--	--	Biological Process: lipid metabolic process (GO:0006629);; Molecular Function: hydrolase activity, acting on ester bonds (GO:0016788);;	--	--	--	GDSL-like Lipase/Acylhydrolase	Acetylajmalan esterase {ECO:0000303|PubMed:16133216} (Precursor) OS=Rauvolfia serpentina (Serpentine wood) PE=1 SV=1	PREDICTED: acetylajmalan esterase-like [Cucumis sativus]
Cla003751	[S]	Function unknown	--	K00514|0.0|vvi:100245154|hypothetical protein LOC100245154; K00514 zeta-carotene desaturase [EC:1.14.99.30]	[Q]	Secondary metabolites biosynthesis, transport and catabolism	Flavin containing amine oxidoreductase	Zeta-carotene desaturase, chloroplastic/chromoplastic (Precursor) OS=Tagetes erecta (African marigold) PE=2 SV=1	PREDICTED: zeta-carotene desaturase, chloroplastic/chromoplastic [Cucumis melo]
Cla015463	[G]	Carbohydrate transport and metabolism	Cellular Component: protein storage vacuole (GO:0000326);; Cellular Component: Golgi apparatus (GO:0005794);; Cellular Component: plasma membrane (GO:0005886);; Biological Process: calcium ion transport (GO:0006816);; Biological Process: water transport (GO:0006833);; Biological Process: Golgi organization (GO:0007030);; Cellular Component: plant-type cell wall (GO:0009505);; Cellular Component: …	--	[G]	Carbohydrate transport and metabolism	Major intrinsic protein	Aquaporin TIP2-1, N-terminally processed GN=TIP2-1 OS=Arabidopsis thaliana (Mouse-ear cress) PE=1 SV=2	PREDICTED: aquaporin TIP2-1 [Cucumis melo]
MSTRG.6686	--	--	Molecular Function: ATP binding (GO:0005524);; Biological Process: metabolic process (GO:0008152);; Cellular Component: membrane (GO:0016020);; Molecular Function: ATPase activity (GO:0016887);;	--	[Q]	Secondary metabolites biosynthesis, transport and catabolism	--	Pleiotropic drug resistance protein 3 GN=PDR3 OS=Nicotiana tabacum (Common tobacco) PE=2 SV=1	PREDICTED: pleiotropic drug resistance protein 3-like isoform X1 [Cucumis melo]
Cla018647	--	--	--	--	--	--	Domain of unknown function (DUF4408);; Cotton fibre expressed protein	--	PREDICTED: uncharacterized protein LOC103503737 [Cucumis melo]
Cla021480	[R]	General function prediction only	--	--	--	--	Tetratricopeptide repeat;; TPR repeat;; Tetratricopeptide repeat;; Tetratricopeptide repeat;; Tetratricopeptide repeat;; Tetratricopeptide repeat;; Tetratricopeptide repeat	--	PREDICTED: uncharacterized protein LOC101202732 [Cucumis sativus]
Cla013358	[I]	Lipid transport and metabolism	Biological Process: metabolic process (GO:0008152);; Molecular Function: transferase activity, transferring alkyl or aryl (other than methyl) groups (GO:0016765);;	K11778|1e-108|pop:POPTR_172325|hypothetical protein; K11778 cis-prenyltransferase, dehydrodolichyl diphosphate synthase [EC:2.5.1.-]	[I]	Lipid transport and metabolism	Putative undecaprenyl diphosphate synthase	Dehydrodolichyl diphosphate synthase 2 GN=At5g58770 OS=Arabidopsis thaliana (Mouse-ear cress) PE=2 SV=2	PREDICTED: dehydrodolichyl diphosphate synthase 2 [Cucumis melo]
Cla020297	--	--	--	--	--	--	--	--	PREDICTED: serine/threonine-protein phosphatase 7 long form homolog [Cucumis melo]
Cla019796	--	--	Cellular Component: endosome (GO:0005768);; Biological Process: transport (GO:0006810);; Cellular Component: membrane (GO:0016020);;	--	[U]	Intracellular trafficking, secretion, and vesicular transport	PRA1 family protein	PRA1 family protein E GN=F22O13.26 OS=Arabidopsis thaliana (Mouse-ear cress) PE=1 SV=1	PREDICTED: PRA1 family protein E [Cucumis melo]
Cla002268	--	--	--	--	--	--	--	--	PREDICTED: uncharacterized protein LOC101207471 [Cucumis sativus]
Cla012435	--	--	Molecular Function: double-stranded DNA binding (GO:0003690);; Cellular Component: mitochondrion (GO:0005739);; Biological Process: regulation of transcription, DNA-templated (GO:0006355);;	--	[KR]	--	mTERF	--	PREDICTED: uncharacterized protein LOC103489881 isoform X1 [Cucumis melo]
Cla007543	[E]	Amino acid transport and metabolism	--	K01303|0.0|vvi:100242540|hypothetical protein LOC100242540; K01303 acylaminoacyl-peptidase [EC:3.4.19.1]	[O]	Posttranslational modification, protein turnover, chaperones	Prolyl oligopeptidase family;; Alpha/beta hydrolase family;; Alpha/beta hydrolase family;; alpha/beta hydrolase fold	Probable glutamyl endopeptidase, chloroplastic (Precursor) GN=GEP OS=Arabidopsis thaliana (Mouse-ear cress) PE=2 SV=2	PREDICTED: acylamino-acid-releasing enzyme [Cucumis sativus]
Cla003205	[IQ]	--	--	--	[R]	General function prediction only	AMP-binding enzyme;; NAD(P)-binding Rossmann-like domain;; Bacterial transferase hexapeptide (six repeats);; Catalase;; Flavin containing amine oxidoreductase;; Phosphopantetheine attachment site;; FAD dependent oxidoreductase;; Pyridine nucleotide-disulphide oxidoreductase;; FAD binding domain	4-coumarate--CoA ligase-like 8 GN=4CLL8 OS=Arabidopsis thaliana (Mouse-ear cress) PE=2 SV=2	PREDICTED: uncharacterized protein LOC103491548 isoform X1 [Cucumis melo]
Cla012640	--	--	Biological Process: very long-chain fatty acid metabolic process (GO:0000038);; Biological Process: polysaccharide biosynthetic process (GO:0000271);; Biological Process: pattern specification process (GO:0007389);; Biological Process: regulation of cell size (GO:0008361);; Biological Process: plant-type cell wall organization (GO:0009664);; Biological Process: multidimensional cell growth (GO:00…	--	--	--	GDSL-like Lipase/Acylhydrolase	GDSL esterase/lipase APG (Precursor) GN=APG OS=Arabidopsis thaliana (Mouse-ear cress) PE=1 SV=1	PREDICTED: GDSL esterase/lipase APG-like [Cucumis melo]
Cla008791	--	--	--	K01104|1e-160|vvi:100247200|hypothetical protein LOC100247200; K01104 protein-tyrosine phosphatase [EC:3.1.3.48]	[R]	General function prediction only	--	--	PREDICTED: eyes absent homolog 2 [Cucumis melo]
Cla004148	--	--	--	--	--	--	Phloem protein 2;; F-box domain;; F-box-like	F-box protein At2g02240 GN=At2g02240 OS=Arabidopsis thaliana (Mouse-ear cress) PE=2 SV=1	PREDICTED: F-box protein PP2-B10-like [Cucumis melo]
Cla011159	--	--	--	--	--	--	--	--	PREDICTED: uncharacterized protein LOC101208802 isoform X2 [Cucumis sativus]
Cla014965	--	--	Cellular Component: chloroplast (GO:0009507);;	--	--	--	--	Uncharacterized protein At4g13200, chloroplastic (Precursor) GN=At4g13200 OS=Arabidopsis thaliana (Mouse-ear cress) PE=2 SV=2	PREDICTED: uncharacterized protein At4g13200, chloroplastic [Cucumis melo]
Cla012698	--	--	--	K11864|0.0|vvi:100253140|hypothetical protein LOC100253140; K11864 BRCA1/BRCA2-containing complex subunit 3	[O]	Posttranslational modification, protein turnover, chaperones	JAB1/Mov34/MPN/PAD-1 ubiquitin protease	--	PREDICTED: lys-63-specific deubiquitinase BRCC36 [Cucumis sativus]
Cla012361	--	--	--	--	--	--	Glycosyl hydrolases family 28	Exopolygalacturonase (Fragment) OS=Oenothera organensis (Evening primrose) PE=2 SV=1	PREDICTED: exopolygalacturonase-like [Cucumis melo]
Cla020934	[T]	Signal transduction mechanisms	Molecular Function: voltage-gated potassium channel activity (GO:0005249);; Cellular Component: endoplasmic reticulum (GO:0005783);; Cellular Component: plasma membrane (GO:0005886);; Biological Process: high-affinity potassium ion import (GO:0010163);; Biological Process: response to nitrate (GO:0010167);; Biological Process: nitrate transport (GO:0015706);; Cellular Component: integral componen…	--	[PT]	--	Ion transport protein;; Ion channel;; Cyclic nucleotide-binding domain;; Domain of unknown function (DUF3354)	Potassium channel KAT3 GN=F4D11.150 OS=Arabidopsis thaliana (Mouse-ear cress) PE=1 SV=1	PREDICTED: potassium channel KAT3 [Cucumis sativus]
Cla011267	[T]	Signal transduction mechanisms	Molecular Function: protein serine/threonine phosphatase activity (GO:0004722);; Biological Process: protein dephosphorylation (GO:0006470);; Molecular Function: metal ion binding (GO:0046872);;	K14497|0.0|vvi:100243875|hypothetical protein LOC100243875; K14497 protein phosphatase 2C [EC:3.1.3.16]	[T]	Signal transduction mechanisms	Protein phosphatase 2C;; Protein phosphatase 2C	Probable protein phosphatase 2C 6 OS=Oryza sativa subsp. japonica (Rice) PE=2 SV=1	PREDICTED: probable protein phosphatase 2C 6 [Cucumis sativus]
MSTRG.11115	--	--	--	--	--	--	--	--	PREDICTED: uncharacterized protein LOC103483122 [Cucumis melo]
Cla007688	--	--	--	--	--	--	B-box zinc finger	B-box zinc finger protein 32 {ECO:0000303|PubMed:19920209} OS=Arabidopsis thaliana (Mouse-ear cress) PE=1 SV=1	hypothetical protein Csa_7G044810 [Cucumis sativus]
Cla017750	--	--	Molecular Function: aspartic-type endopeptidase activity (GO:0004190);; Cellular Component: intracellular (GO:0005622);; Biological Process: N-terminal protein myristoylation (GO:0006499);; Biological Process: proteolysis (GO:0006508);; Biological Process: fatty acid beta-oxidation (GO:0006635);; Biological Process: protein import into peroxisome matrix (GO:0016558);;	--	[O]	Posttranslational modification, protein turnover, chaperones	Xylanase inhibitor N-terminal;; Eukaryotic aspartyl protease;; Xylanase inhibitor C-terminal	Aspartic proteinase-like protein 2 (Precursor) GN=At1g65240 OS=Arabidopsis thaliana (Mouse-ear cress) PE=1 SV=2	PREDICTED: aspartic proteinase-like protein 2 [Cucumis melo]
Cla000371	--	--	--	--	[F]	Nucleotide transport and metabolism	Nucleoside transporter	Equilibrative nucleotide transporter 1 GN=ENT1 OS=Arabidopsis thaliana (Mouse-ear cress) PE=1 SV=1	PREDICTED: equilibrative nucleotide transporter 1-like [Cucumis melo]
Cla020424	[I]	Lipid transport and metabolism	Cellular Component: integral component of plasma membrane (GO:0005887);; Molecular Function: phosphatidate phosphatase activity (GO:0008195);; Biological Process: plant-type hypersensitive response (GO:0009626);; Biological Process: dephosphorylation (GO:0016311);;	--	[I]	Lipid transport and metabolism	PAP2 superfamily	Putative lipid phosphate phosphatase 3, chloroplastic (Precursor) GN=LPP3 OS=Arabidopsis thaliana (Mouse-ear cress) PE=2 SV=1	PREDICTED: lipid phosphate phosphatase 2-like [Cucumis melo]
Cla009852	--	--	--	--	[R]	General function prediction only	AdoMet dependent proline di-methyltransferase	Alpha N-terminal protein methyltransferase 1 GN=At5g44450 OS=Arabidopsis thaliana (Mouse-ear cress) PE=2 SV=1	PREDICTED: alpha N-terminal protein methyltransferase 1 isoform X2 [Cucumis melo]
Cla014480	--	--	Biological Process: metabolic process (GO:0008152);; Molecular Function: transferase activity, transferring phosphorus-containing groups (GO:0016772);;	--	--	--	Salt stress response/antifungal	Cysteine-rich receptor-like protein kinase 10 (Precursor) GN=F21P8.70 OS=Arabidopsis thaliana (Mouse-ear cress) PE=1 SV=3	PREDICTED: putative receptor-like protein kinase At4g00960 [Cucumis sativus]
Cla019549	--	--	--	--	--	--	Retrotransposon gag protein	--	PREDICTED: uncharacterized protein LOC103497647 [Cucumis melo]
Cla018353	[E]	Amino acid transport and metabolism	Molecular Function: L-threonine ammonia-lyase activity (GO:0004794);; Biological Process: gluconeogenesis (GO:0006094);; Biological Process: cytoskeleton organization (GO:0007010);; Biological Process: isoleucine biosynthetic process (GO:0009097);; Cellular Component: chloroplast (GO:0009507);; Biological Process: proteasomal protein catabolic process (GO:0010498);; Molecular Function: pyridoxal …	K01754|0.0|rcu:RCOM_0839990|threonine dehydratase/deaminase, putative (EC:4.3.1.19); K01754 threonine dehydratase [EC:4.3.1.19]	[E]	Amino acid transport and metabolism	Pyridoxal-phosphate dependent enzyme;; C-terminal regulatory domain of Threonine dehydratase	Threonine dehydratase biosynthetic, chloroplastic (Precursor) GN=OMR1 OS=Arabidopsis thaliana (Mouse-ear cress) PE=1 SV=1	PREDICTED: threonine dehydratase biosynthetic, chloroplastic [Cucumis melo]
Cla014893	--	--	Cellular Component: membrane (GO:0016020);;	--	[T]	Signal transduction mechanisms	Protein of unknown function (DUF568)	Auxin-induced in root cultures protein 12 (Precursor) GN=AIR12 OS=Arabidopsis thaliana (Mouse-ear cress) PE=1 SV=3	hypothetical protein Csa_7G368155 [Cucumis sativus]
Cla006164	--	--	--	--	[P]	Inorganic ion transport and metabolism	Citrate transporter;; Arsenical pump membrane protein;; Bacterial Na+/H+ antiporter B (NhaB)	--	PREDICTED: putative transporter arsB [Cucumis melo]
Cla017214	--	--	Molecular Function: N-acetyltransferase activity (GO:0008080);; Biological Process: metabolic process (GO:0008152);;	--	--	--	Acetyltransferase (GNAT) family	Probable N-acetyltransferase HLS1 GN=F19F18.70 OS=Arabidopsis thaliana (Mouse-ear cress) PE=1 SV=1	PREDICTED: probable N-acetyltransferase HLS1 [Cucumis sativus]
Cla006582	[M]	Cell wall/membrane/envelope biogenesis	--	--	--	--	Peptidase family M50	Probable zinc metalloprotease EGY2, chloroplastic (Precursor) GN=EGY2 OS=Arabidopsis thaliana (Mouse-ear cress) PE=2 SV=1	PREDICTED: probable zinc metalloprotease EGY2, chloroplastic isoform X2 [Cucumis sativus]
Cla005477	--	--	--	--	[R]	General function prediction only	Zinc finger C-x8-C-x5-C-x3-H type (and similar)	Zinc finger CCCH domain-containing protein 37 GN=HUA1 OS=Arabidopsis thaliana (Mouse-ear cress) PE=1 SV=1	hypothetical protein Csa_7G252650 [Cucumis sativus]
Cla010160	[G]	Carbohydrate transport and metabolism	Molecular Function: alpha-amylase activity (GO:0004556);; Molecular Function: calcium ion binding (GO:0005509);; Biological Process: carbohydrate metabolic process (GO:0005975);; Molecular Function: glucan 1,4-alpha-maltotetraohydrolase activity (GO:0033910);;	--	[G]	Carbohydrate transport and metabolism	Alpha amylase, catalytic domain;; Alpha-amylase C-terminal beta-sheet domain	Alpha-amylase 3, chloroplastic (Precursor) GN=AMY3 OS=Arabidopsis thaliana (Mouse-ear cress) PE=1 SV=1	PREDICTED: LOW QUALITY PROTEIN: alpha-amylase 3, chloroplastic [Cucumis melo]
Cla013081	--	--	--	--	--	--	--	--	PREDICTED: uncharacterized protein LOC101203312 [Cucumis sativus]
Cla007139	--	--	--	--	--	--	DUF761-associated sequence motif;; Domain of unknown function (DUF4378)	--	PREDICTED: uncharacterized protein LOC103500117 [Cucumis melo]
Cla013378	--	--	Cellular Component: chloroplast (GO:0009507);;	--	--	--	--	Pentatricopeptide repeat-containing protein At2g30100, chloroplastic (Precursor) GN=At2g30100 OS=Arabidopsis thaliana (Mouse-ear cress) PE=2 SV=2	PREDICTED: pentatricopeptide repeat-containing protein At2g30100, chloroplastic [Cucumis melo]
Cla001153	[K]	Transcription	Cellular Component: nucleus (GO:0005634);; Biological Process: transcription initiation from RNA polymerase II promoter (GO:0006367);; Molecular Function: protein heterodimerization activity (GO:0046982);;	K03135|5e-62|pop:POPTR_838144|hypothetical protein; K03135 transcription initiation factor TFIID subunit 11	[K]	Transcription	hTAFII28-like protein conserved region	Transcription initiation factor TFIID subunit 11 GN=TAF11 OS=Arabidopsis thaliana (Mouse-ear cress) PE=1 SV=1	PREDICTED: transcription initiation factor TFIID subunit 11 [Cucumis melo]
Cla000681	--	--	--	K13946|0.0|vvi:100243769|hypothetical protein LOC100243769; K13946 auxin influx carrier (AUX1 LAX family)	[E]	Amino acid transport and metabolism	Transmembrane amino acid transporter protein	Auxin transporter-like protein 3 GN=LAX3 OS=Medicago truncatula (Barrel medic) PE=2 SV=1	PREDICTED: auxin transporter-like protein 3 [Cucumis melo]
Cla007806	--	--	Molecular Function: hydrolase activity, hydrolyzing O-glycosyl compounds (GO:0004553);; Biological Process: carbohydrate metabolic process (GO:0005975);;	--	--	--	Glycosyl hydrolases family 18	Chitinase 1 (Precursor) OS=Tulipa bakeri (Tulip) PE=1 SV=1	PREDICTED: chitinase 2-like [Cucumis melo]
Cla020349	[FJ]	--	Biological Process: tRNA wobble adenosine to inosine editing (GO:0002100);; Molecular Function: tRNA-specific adenosine deaminase activity (GO:0008251);; Molecular Function: zinc ion binding (GO:0008270);;	--	[F]	Nucleotide transport and metabolism	Cytidine and deoxycytidylate deaminase zinc-binding region	tRNA(adenine(34)) deaminase, chloroplastic (Precursor) GN=TADA OS=Arabidopsis thaliana (Mouse-ear cress) PE=1 SV=1	PREDICTED: tRNA(adenine(34)) deaminase, chloroplastic [Cucumis sativus]
Cla022651	[HC]	--	--	K00511|0.0|vvi:100254037|hypothetical protein LOC100254037; K00511 squalene monooxygenase [EC:1.14.99.7]	[I]	Lipid transport and metabolism	Squalene epoxidase;; FAD binding domain;; FAD dependent oxidoreductase;; FAD binding domain;; NAD(P)-binding Rossmann-like domain;; Glucose inhibited division protein A;; Thi4 family	Squalene monooxygenase OS=Panax ginseng (Korean ginseng) PE=2 SV=1	PREDICTED: squalene monooxygenase [Cucumis sativus]
Cla014954	--	--	Molecular Function: hydrolase activity (GO:0016787);;	--	--	--	Ricin-type beta-trefoil lectin domain;; Ricin-type beta-trefoil lectin domain-like;; Ribosome inactivating protein	Nigrin b B chain (Precursor) OS=Sambucus nigra (European elder) PE=1 SV=2	PREDICTED: nigrin b-like [Cucumis melo]
Cla003963	[O]	Posttranslational modification, protein turnover, chaperones	--	K13993|1e-40|rcu:RCOM_0450640|heat-shock protein, putative; K13993 HSP20 family protein	[O]	Posttranslational modification, protein turnover, chaperones	Hsp20/alpha crystallin family	17.6 kDa class I heat shock protein 3 GN=HSP17.6C OS=Arabidopsis thaliana (Mouse-ear cress) PE=2 SV=2	HSP18.1A [Citrullus lanatus]
Cla011961	--	--	Molecular Function: mannosyl-oligosaccharide 1,2-alpha-mannosidase activity (GO:0004571);; Cellular Component: vacuolar membrane (GO:0005774);; Cellular Component: Golgi apparatus (GO:0005794);; Biological Process: protein N-linked glycosylation (GO:0006487);; Biological Process: vacuole organization (GO:0007033);; Biological Process: cell adhesion (GO:0007155);; Biological Process: unidimensiona…	--	[I]	Lipid transport and metabolism	--	Phosphoinositide phosphatase SAC1 OS=Arabidopsis thaliana (Mouse-ear cress) PE=1 SV=1	PREDICTED: phosphoinositide phosphatase SAC1 isoform X2 [Cucumis melo]
Cla007575	[GER]	--	--	--	--	--	EamA-like transporter family	WAT1-related protein At5g07050 GN=At5g07050 OS=Arabidopsis thaliana (Mouse-ear cress) PE=2 SV=1	PREDICTED: LOW QUALITY PROTEIN: WAT1-related protein At4g08300-like [Cucumis melo]
Cla009047	--	--	--	--	--	--	--	FAS1 domain-containing protein SELMODRAFT_448915 GN=SELMODRAFT_448915 OS=Selaginella moellendorffii (Spikemoss) PE=2 SV=1	PREDICTED: FAS1 domain-containing protein SELMODRAFT_448915-like [Cucumis sativus]
Cla003119	--	--	--	--	[Q]	Secondary metabolites biosynthesis, transport and catabolism	Multicopper oxidase;; Multicopper oxidase	L-ascorbate oxidase homolog (Precursor) OS=Nicotiana tabacum (Common tobacco) PE=1 SV=1	PREDICTED: L-ascorbate oxidase homolog, partial [Cucumis sativus]
MSTRG.2085	--	--	--	--	[WV]	--	--	Protein TIC 214 {ECO:0000250|UniProtKB:P56785} GN=CsCp113 OS=Cucumis sativus (Cucumber) PE=3 SV=2	hypothetical protein MNEG_0434 [Monoraphidium neglectum]
Cla019941	--	--	--	--	--	--	Phloem protein 2;; F-box domain;; F-box-like	F-box protein At2g02240 GN=At2g02240 OS=Arabidopsis thaliana (Mouse-ear cress) PE=2 SV=1	PREDICTED: F-box protein PP2-B15-like [Cucumis sativus]
Cla014420	--	--	Molecular Function: ATP binding (GO:0005524);; Molecular Function: hydrolase activity (GO:0016787);;	--	[O]	Posttranslational modification, protein turnover, chaperones	--	--	PREDICTED: spastin isoform X3 [Cucumis melo]
Cla007436	[O]	Posttranslational modification, protein turnover, chaperones	--	--	--	--	Subtilase family;; Peptidase inhibitor I9;; PA domain	CO(2)-response secreted protease {ECO:0000303|PubMed:25043023} (Precursor) OS=Arabidopsis thaliana (Mouse-ear cress) PE=2 SV=1	PREDICTED: CO(2)-response secreted protease [Cucumis sativus]
Cla021216	[RTKL]	--	--	--	[T]	Signal transduction mechanisms	Protein tyrosine kinase;; Protein kinase domain	Probable serine/threonine-protein kinase At1g01540 GN=At1g01540 OS=Arabidopsis thaliana (Mouse-ear cress) PE=1 SV=2	PREDICTED: probable serine/threonine-protein kinase At1g01540 [Cucumis melo]
Cla017185	--	--	--	--	--	--	--	--	PREDICTED: myosin-15 [Cucumis melo]
Cla018887	[P]	Inorganic ion transport and metabolism	Cellular Component: plasma membrane (GO:0005886);; Biological Process: sodium ion transport (GO:0006814);; Biological Process: response to salt stress (GO:0009651);; Molecular Function: potassium ion transmembrane transporter activity (GO:0015079);; Cellular Component: integral component of membrane (GO:0016021);; Biological Process: potassium ion transmembrane transport (GO:0071805);;	--	[P]	Inorganic ion transport and metabolism	Cation transport protein	Cation transporter HKT8 OS=Oryza sativa subsp. japonica (Rice) PE=3 SV=1	PREDICTED: probable cation transporter HKT7 [Cucumis melo]
Cla009003	--	--	Biological Process: ubiquitin-dependent protein catabolic process (GO:0006511);; Molecular Function: zinc ion binding (GO:0008270);; Molecular Function: thiol-dependent ubiquitinyl hydrolase activity (GO:0036459);;	K12847|1e-82|vvi:100251887|hypothetical protein LOC100251887; K12847 U4/U6.U5 tri-snRNP-associated protein 2	[Z]	Cytoskeleton	Zn-finger in ubiquitin-hydrolases and other protein	Putative F-box protein At4g22420 GN=At4g22420 OS=Arabidopsis thaliana (Mouse-ear cress) PE=4 SV=1	PREDICTED: U4/U6.U5 tri-snRNP-associated protein 2-like [Cucumis melo]
MSTRG.3993	--	--	Molecular Function: DNA binding (GO:0003677);;	--	[R]	General function prediction only	PPR repeat family;; Pentatricopeptide repeat domain;; PPR repeat	Pentatricopeptide repeat-containing protein At1g80270, mitochondrial (Precursor) GN=At1g80270 OS=Arabidopsis thaliana (Mouse-ear cress) PE=2 SV=1	PREDICTED: pentatricopeptide repeat-containing protein At1g80270, mitochondrial-like [Populus euphratica]
Cla009062	[J]	Translation, ribosomal structure and biogenesis	--	K02978|3e-61|rcu:RCOM_1300070|40S ribosomal protein S27, putative; K02978 small subunit ribosomal protein S27e	[J]	Translation, ribosomal structure and biogenesis	Ribosomal protein S27	40S ribosomal protein S27-2 OS=Arabidopsis thaliana (Mouse-ear cress) PE=2 SV=2	40S ribosomal protein S27, putative [Ricinus communis]
Cla010234	[MG]	--	Molecular Function: 3-beta-hydroxy-delta5-steroid dehydrogenase activity (GO:0003854);; Biological Process: steroid biosynthetic process (GO:0006694);; Molecular Function: cinnamoyl-CoA reductase activity (GO:0016621);; Molecular Function: dihydrokaempferol 4-reductase activity (GO:0045552);; Biological Process: oxidation-reduction process (GO:0055114);;	--	[V]	Defense mechanisms	NADH(P)-binding;; NAD dependent epimerase/dehydratase family;; 3-beta hydroxysteroid dehydrogenase/isomerase family	Cinnamoyl-CoA reductase 1 GN=T24D18.5 OS=Arabidopsis thaliana (Mouse-ear cress) PE=1 SV=1	PREDICTED: cinnamoyl-CoA reductase 1-like [Cucumis sativus]
Cla008097	--	--	Molecular Function: DNA binding (GO:0003677);; Biological Process: regulation of transcription, DNA-templated (GO:0006355);; Molecular Function: zinc ion binding (GO:0008270);; Biological Process: response to organic substance (GO:0010033);; Cellular Component: intracellular membrane-bounded organelle (GO:0043231);; Biological Process: regulation of post-embryonic development (GO:0048580);; Biolo…	--	--	--	B3 DNA binding domain;; CW-type Zinc Finger	B3 domain-containing protein Os07g0679700 GN=OJ1205_F02.12 OS=Oryza sativa subsp. japonica (Rice) PE=2 SV=1	PREDICTED: B3 domain-containing transcription repressor VAL1-like isoform X1 [Cucumis sativus]
Cla015548	--	--	Molecular Function: ubiquitin-protein transferase activity (GO:0004842);; Biological Process: mitochondrion organization (GO:0007005);; Molecular Function: zinc ion binding (GO:0008270);; Biological Process: protein ubiquitination (GO:0016567);;	--	[O]	Posttranslational modification, protein turnover, chaperones	E3 Ubiquitin ligase;; Zinc finger, C3HC4 type (RING finger);; Zinc finger, C3HC4 type (RING finger)	Probable E3 ubiquitin-protein ligase LOG2 OS=Arabidopsis thaliana (Mouse-ear cress) PE=1 SV=1	PREDICTED: mitochondrial ubiquitin ligase activator of nfkb 1 isoform X1 [Cucumis melo]
Cla021263	--	--	Cellular Component: cytosol (GO:0005829);; Biological Process: protein complex assembly (GO:0006461);; Biological Process: sister chromatid cohesion (GO:0007062);; Biological Process: reciprocal meiotic recombination (GO:0007131);; Cellular Component: COP9 signalosome (GO:0008180);; Biological Process: red, far-red light phototransduction (GO:0009585);; Biological Process: photomorphogenesis (GO:…	K12175|0.0|rcu:RCOM_1613810|cop9 signalosome complex subunit, putative; K12175 COP9 signalosome complex subunit 1	[OT]	--	26S proteasome subunit RPN7;; PCI domain	COP9 signalosome complex subunit 1 GN=T20K12.40 OS=Arabidopsis thaliana (Mouse-ear cress) PE=1 SV=2	PREDICTED: COP9 signalosome complex subunit 1 [Cucumis melo]
Cla021206	--	--	--	--	--	--	--	Exocyst complex component SEC10 GN=SEC10 OS=Arabidopsis thaliana (Mouse-ear cress) PE=1 SV=2	PREDICTED: exocyst complex component SEC10 [Cucumis sativus]
Cla002452	--	--	--	--	--	--	--	--	PREDICTED: uncharacterized protein LOC103502262 [Cucumis melo]
Cla006570	--	--	--	--	--	--	GDP-fucose protein O-fucosyltransferase	Uncharacterized protein At1g04910 GN=At1g04910 OS=Arabidopsis thaliana (Mouse-ear cress) PE=2 SV=1	PREDICTED: uncharacterized protein At1g04910-like [Cucumis sativus]
Cla003123	--	--	--	--	--	--	Subunit 21 of Mediator complex;; Tetratricopeptide repeat;; TPR repeat	Mediator of RNA polymerase II transcription subunit 21 GN=T4B21.7 OS=Arabidopsis thaliana (Mouse-ear cress) PE=1 SV=1	PREDICTED: uncharacterized protein LOC101217229 [Cucumis sativus]
Cla022172	--	--	Cellular Component: membrane (GO:0016020);;	--	[R]	General function prediction only	PPR repeat family;; PPR repeat;; PPR repeat;; Pentatricopeptide repeat domain;; Tetratricopeptide repeat;; Mitochondrial 28S ribosomal protein S27;; Evolutionarily conserved signalling intermediate in Toll pathway;; Tetratricopeptide repeat	Pentatricopeptide repeat-containing protein At1g09900 GN=At1g09900 OS=Arabidopsis thaliana (Mouse-ear cress) PE=2 SV=1	PREDICTED: pentatricopeptide repeat-containing protein At1g09900 [Cucumis melo]
Cla023117	--	--	--	--	[O]	Posttranslational modification, protein turnover, chaperones	Glycosyltransferase family 43	Probable beta-1,4-xylosyltransferase IRX9H GN=IRX9H OS=Arabidopsis thaliana (Mouse-ear cress) PE=2 SV=2	PREDICTED: probable beta-1,4-xylosyltransferase IRX9H [Cucumis sativus]
Cla018402	[U]	Intracellular trafficking, secretion, and vesicular transport	Molecular Function: GTPase activity (GO:0003924);; Molecular Function: GTP binding (GO:0005525);; Cellular Component: signal recognition particle, endoplasmic reticulum targeting (GO:0005786);; Biological Process: SRP-dependent cotranslational protein targeting to membrane (GO:0006614);; Molecular Function: 7S RNA binding (GO:0008312);; Cellular Component: chloroplast stroma (GO:0009570);; Biolog…	K03106|0.0|pop:POPTR_1103700|hypothetical protein; K03106 signal recognition particle subunit SRP54	[U]	Intracellular trafficking, secretion, and vesicular transport	SRP54-type protein, GTPase domain;; SRP54-type protein, helical bundle domain;; Zeta toxin;; CobQ/CobB/MinD/ParA nucleotide binding domain;; Adenylylsulphate kinase;; CobW/HypB/UreG, nucleotide-binding domain;; Molybdopterin guanine dinucleotide synthesis protein B;; Anion-transporting ATPase	Signal recognition particle 54 kDa protein, chloroplastic (Precursor) GN=F8F6_150 OS=Arabidopsis thaliana (Mouse-ear cress) PE=1 SV=1	PREDICTED: signal recognition particle 54 kDa protein, chloroplastic [Cucumis sativus]
Cla013340	[G]	Carbohydrate transport and metabolism	Cellular Component: cytosol (GO:0005829);; Molecular Function: glycogen phosphorylase activity (GO:0008184);; Biological Process: response to water deprivation (GO:0009414);; Cellular Component: chloroplast (GO:0009507);; Biological Process: starch biosynthetic process (GO:0019252);; Molecular Function: pyridoxal phosphate binding (GO:0030170);;	K00688|0.0|vvi:100251865|hypothetical protein LOC100251865; K00688 starch phosphorylase [EC:2.4.1.1]	[G]	Carbohydrate transport and metabolism	Carbohydrate phosphorylase	Alpha-glucan phosphorylase, H isozyme OS=Vicia faba (Broad bean) PE=2 SV=1	PREDICTED: alpha-glucan phosphorylase, H isozyme [Cucumis melo]
Cla013414	--	--	--	--	--	--	--	Transcription repressor OFP17 GN=OFP17 OS=Arabidopsis thaliana (Mouse-ear cress) PE=2 SV=1	PREDICTED: uncharacterized protein LOC103502957 [Cucumis melo]
Cla007850	--	--	--	K13173|2e-75|vvi:100267001|similar to F-box family protein; K13173 arginine and glutamate-rich protein 1	--	--	Arginine and glutamate-rich 1	Uncharacterized protein At1g10890 GN=At1g10890 OS=Arabidopsis thaliana (Mouse-ear cress) PE=4 SV=1	PREDICTED: uncharacterized protein At1g10890 [Cucumis sativus]
Cla009137	[E]	Amino acid transport and metabolism	--	K01580|9e-59|pop:POPTR_648236|hypothetical protein; K01580 glutamate decarboxylase [EC:4.1.1.15]	[E]	Amino acid transport and metabolism	Pyridoxal-dependent decarboxylase conserved domain	Glutamate decarboxylase GN=GAD OS=Petunia hybrida (Petunia) PE=1 SV=1	Glutamate decarboxylase 1 [Morus notabilis]
Cla021113	[J]	Translation, ribosomal structure and biogenesis	Molecular Function: structural constituent of ribosome (GO:0003735);; Cellular Component: ribosome (GO:0005840);; Biological Process: translation (GO:0006412);;	K02991|1e-173|rcu:RCOM_1037060|40S ribosomal protein S6, putative; K02991 small subunit ribosomal protein S6e	[J]	Translation, ribosomal structure and biogenesis	Ribosomal protein S6e	40S ribosomal protein S6 GN=rps6 OS=Asparagus officinalis (Garden asparagus) PE=2 SV=1	PREDICTED: 40S ribosomal protein S6-like [Cucumis melo]
Cla021193	[RTKL]	--	--	--	[T]	Signal transduction mechanisms	Protein tyrosine kinase;; Protein kinase domain	Protein kinase GN=PHY1 OS=Ceratodon purpureus (Fire moss) PE=3 SV=3	PREDICTED: mitogen-activated protein kinase kinase kinase 7-like [Cucumis melo]
Cla005521	[FE]	--	--	--	[FE]	--	N-terminal domain of ribose phosphate pyrophosphokinase;; Phosphoribosyl transferase domain;; Phosphoribosyl synthetase-associated domain	Ribose-phosphate pyrophosphokinase 4 GN=PRS4 OS=Spinacia oleracea (Spinach) PE=2 SV=1	PREDICTED: ribose-phosphate pyrophosphokinase 4 [Cucumis sativus]
Cla014129	[RTKL]	--	Molecular Function: protein serine/threonine kinase activity (GO:0004674);; Molecular Function: ATP binding (GO:0005524);; Biological Process: protein phosphorylation (GO:0006468);;	K14498|0.0|pop:POPTR_832255|hypothetical protein; K14498 serine/threonine-protein kinase SRK2 [EC:2.7.11.1]	[T]	Signal transduction mechanisms	Protein kinase domain;; Protein tyrosine kinase	Serine/threonine-protein kinase SAPK1 GN=OOSJNBa0017N12.8 OS=Oryza sativa subsp. japonica (Rice) PE=1 SV=1	PREDICTED: serine/threonine-protein kinase SAPK2 [Cucumis sativus]
Cla009612	--	--	--	K03144|0.0|pop:POPTR_817868|hypothetical protein; K03144 transcription initiation factor TFIIH subunit 4	[KL]	--	Transcription factor Tfb2	--	PREDICTED: general transcription factor IIH subunit 4 isoform X1 [Cucumis sativus]
Cla016139	--	--	Cellular Component: extracellular region (GO:0005576);;	--	--	--	Rare lipoprotein A (RlpA)-like double-psi beta-barrel;; Pollen allergen	Expansin-like B1 (Precursor) OS=Oryza sativa subsp. japonica (Rice) PE=2 SV=2	PREDICTED: expansin-like B1 [Cucumis sativus]
MSTRG.11725	--	--	Cellular Component: membrane (GO:0016020);;	--	--	--	Domain of unknown function (DUF588)	CASP-like protein 1E1 OS=Glycine max (Soybean) PE=2 SV=1	PREDICTED: CASP-like protein 1E1 [Cucumis sativus]
Cla000066	--	--	--	--	--	--	--	--	PREDICTED: uncharacterized protein LOC103493225 [Cucumis melo]
MSTRG.18825	--	--	--	--	--	--	--	--	PREDICTED: uncharacterized protein LOC101209752 [Cucumis sativus]
Cla006288	--	--	--	--	--	--	--	--	PREDICTED: uncharacterized protein LOC101212781 isoform X2 [Cucumis sativus]
Cla003404	[TZDR]	--	--	K13448|6e-80|rcu:RCOM_0597990|Polcalcin Jun o, putative (EC:1.3.1.74); K13448 calcium-binding protein CML	[T]	Signal transduction mechanisms	EF hand;; EF-hand domain pair;; EF-hand domain;; EF hand;; EF-hand domain pair;; Secreted protein acidic and rich in cysteine Ca binding region	Probable calcium-binding protein CML25 GN=CML25 OS=Arabidopsis thaliana (Mouse-ear cress) PE=2 SV=1	PREDICTED: probable calcium-binding protein CML25 [Cucumis melo]
Cla012841	[RTKL]	--	Molecular Function: protein serine/threonine kinase activity (GO:0004674);; Molecular Function: non-membrane spanning protein tyrosine kinase activity (GO:0004715);; Molecular Function: ATP binding (GO:0005524);; Biological Process: glucuronoxylan metabolic process (GO:0010413);; Biological Process: peptidyl-tyrosine phosphorylation (GO:0018108);; Biological Process: xylan biosynthetic process (G…	--	[T]	Signal transduction mechanisms	Protein tyrosine kinase;; Protein kinase domain	Serine/threonine-protein kinase At5g01020 GN=At5g01020 OS=Arabidopsis thaliana (Mouse-ear cress) PE=1 SV=1	PREDICTED: serine/threonine-protein kinase At5g01020 [Cucumis melo]
Cla010886	[J]	Translation, ribosomal structure and biogenesis	Cellular Component: cytoplasm (GO:0005737);; Biological Process: proline transport (GO:0015824);; Biological Process: peptidyl-diphthamide biosynthetic process from peptidyl-histidine (GO:0017183);;	--	[J]	Translation, ribosomal structure and biogenesis	Putative diphthamide synthesis protein	--	PREDICTED: diphthamide biosynthesis protein 2 [Cucumis sativus]
Cla004761	[F]	Nucleotide transport and metabolism	--	--	--	--	Formate--tetrahydrofolate ligase	Formate--tetrahydrofolate ligase OS=Spinacia oleracea (Spinach) PE=1 SV=3	PREDICTED: formate--tetrahydrofolate ligase [Cucumis melo]
Cla006790	--	--	--	--	[R]	General function prediction only	Transmembrane protein 18	--	PREDICTED: transmembrane protein 18 [Cucumis sativus]
Cla000393	--	--	--	--	--	--	X8 domain	PLASMODESMATA CALLOSE-BINDING PROTEIN 3 (Precursor) GN=PDCB3 OS=Arabidopsis thaliana (Mouse-ear cress) PE=1 SV=1	PREDICTED: PLASMODESMATA CALLOSE-BINDING PROTEIN 3 [Cucumis sativus]
Cla018814	--	--	Molecular Function: hydrolase activity, hydrolyzing O-glycosyl compounds (GO:0004553);; Cellular Component: cell wall (GO:0005618);; Biological Process: cellular glucan metabolic process (GO:0006073);; Molecular Function: xyloglucan:xyloglucosyl transferase activity (GO:0016762);; Cellular Component: apoplast (GO:0048046);; Biological Process: cell wall organization (GO:0071555);;	K14504|1e-165|vvi:100256520|hypothetical protein LOC100256520; K14504 xyloglucan:xyloglucosyl transferase TCH4 [EC:2.4.1.207]	--	--	Glycosyl hydrolases family 16;; Xyloglucan endo-transglycosylase (XET) C-terminus	Xyloglucan endotransglucosylase/hydrolase protein 22 (Precursor) GN=MUA2.13 OS=Arabidopsis thaliana (Mouse-ear cress) PE=1 SV=1	xyloglucan endotransglucosylase/hydrolase protein 22-like precursor [Cucumis melo]
Cla017633	[LR]	--	Biological Process: nucleoside phosphate metabolic process (GO:0006753);; Molecular Function: guanosine-3',5'-bis(diphosphate) 3'-diphosphatase activity (GO:0008893);; Cellular Component: chloroplast (GO:0009507);; Biological Process: methylglyoxal catabolic process to D-lactate via S-lactoyl-glutathione (GO:0019243);; Molecular Function: bis(5'-adenosyl)-pentaphosphatase activity (GO:0034432);;	--	--	--	NUDIX domain	Nudix hydrolase 26, chloroplastic (Precursor) OS=Arabidopsis thaliana (Mouse-ear cress) PE=1 SV=1	PREDICTED: nudix hydrolase 26, chloroplastic-like, partial [Cucumis melo]
Cla019928	--	--	--	--	--	--	GDSL-like Lipase/Acylhydrolase	GDSL esterase/lipase At2g30310 (Precursor) GN=At2g30310 OS=Arabidopsis thaliana (Mouse-ear cress) PE=2 SV=1	PREDICTED: GDSL esterase/lipase At2g30310-like [Cucumis sativus]
Cla006277	--	--	--	--	--	--	--	--	hypothetical protein Csa_3G175600 [Cucumis sativus]
Cla015643	--	--	--	--	--	--	--	Protein NUCLEAR FUSION DEFECTIVE 6, chloroplastic/mitochondrial {ECO:0000303|PubMed:16698901} (Precursor) OS=Arabidopsis thaliana (Mouse-ear cress) PE=2 SV=1	PREDICTED: uncharacterized protein LOC103498488 isoform X1 [Cucumis melo]
Cla006152	[RTKL]	--	--	--	[T]	Signal transduction mechanisms	Protein tyrosine kinase;; Protein kinase domain;; Carbohydrate-binding protein of the ER	Probable receptor-like protein kinase At5g24010 (Precursor) GN=At5g24010 OS=Arabidopsis thaliana (Mouse-ear cress) PE=1 SV=1	PREDICTED: probable receptor-like protein kinase At5g24010 [Cucumis melo]
Cla000851	[J]	Translation, ribosomal structure and biogenesis	Molecular Function: cysteine-tRNA ligase activity (GO:0004817);; Molecular Function: ATP binding (GO:0005524);; Cellular Component: cytoplasm (GO:0005737);; Biological Process: cysteinyl-tRNA aminoacylation (GO:0006423);;	K01883|0.0|pop:POPTR_833615|hypothetical protein; K01883 cysteinyl-tRNA synthetase [EC:6.1.1.16]	[J]	Translation, ribosomal structure and biogenesis	tRNA synthetases class I (C) catalytic domain;; tRNA synthetases class I (M);; tRNA synthetases class I (K);; tRNA synthetases class I (I, L, M and V);; DALR domain	--	PREDICTED: LOW QUALITY PROTEIN: cysteine--tRNA ligase, cytoplasmic-like [Cucumis melo]
Cla000787	--	--	--	--	--	--	--	--	ty3-gypsy retrotransposon protein [Cucumis melo subsp. melo]
Cla016642	--	--	Molecular Function: ATP binding (GO:0005524);; Molecular Function: kinase activity (GO:0016301);; Biological Process: phosphorylation (GO:0016310);; Molecular Function: hydrolase activity (GO:0016787);;	--	--	--	Zeta toxin	--	PREDICTED: uncharacterized protein LOC103497509 [Cucumis melo]
Cla019078	--	--	--	--	[A]	RNA processing and modification	Complex 1 protein (LYR family);; Complex1_LYR-like	--	PREDICTED: LYR motif-containing protein 4 [Cucumis sativus]
Cla020217	--	--	Molecular Function: aspartic-type endopeptidase activity (GO:0004190);; Biological Process: proteolysis (GO:0006508);; Molecular Function: transferase activity (GO:0016740);;	--	[O]	Posttranslational modification, protein turnover, chaperones	Eukaryotic aspartyl protease;; Xylanase inhibitor N-terminal;; Xylanase inhibitor C-terminal	Protein ASPARTIC PROTEASE IN GUARD CELL 1 (Precursor) GN=ASPG1 OS=Arabidopsis thaliana (Mouse-ear cress) PE=1 SV=1	PREDICTED: aspartic proteinase CDR1-like [Cucumis melo]
Cla006444	--	--	--	--	--	--	--	--	PREDICTED: uncharacterized protein LOC103496659 [Cucumis melo]
Cla017133	--	--	--	--	--	--	GDSL-like Lipase/Acylhydrolase	GDSL esterase/lipase At5g14450 (Precursor) GN=At5g14450 OS=Arabidopsis thaliana (Mouse-ear cress) PE=2 SV=1	PREDICTED: GDSL esterase/lipase At5g14450-like [Cucumis melo]
Cla019476	--	--	Biological Process: signal transduction (GO:0007165);;	--	--	--	TIR domain;; TIR domain	TMV resistance protein N GN=N OS=Nicotiana glutinosa (Tobacco) PE=1 SV=1	PREDICTED: uncharacterized protein LOC103489293 [Cucumis melo]
Cla000134	--	--	--	--	--	--	Protein of unknown function (DUF1218)	--	PREDICTED: uncharacterized protein LOC103503388 [Cucumis melo]
Cla009919	--	--	--	--	--	--	--	--	PREDICTED: uncharacterized protein LOC103489534 [Cucumis melo]
Cla014396	--	--	Cellular Component: nucleus (GO:0005634);; Cellular Component: cytoplasm (GO:0005737);; Biological Process: regulation of transcription, DNA-templated (GO:0006355);;	--	--	--	GRAS domain family	Scarecrow-like protein 13 GN=SCL13 OS=Arabidopsis thaliana (Mouse-ear cress) PE=2 SV=2	PREDICTED: scarecrow-like protein 13 [Cucumis melo]
Cla017131	--	--	--	--	--	--	--	Formin-like protein 3 OS=Oryza sativa subsp. japonica (Rice) PE=2 SV=2	PREDICTED: uncharacterized protein LOC103502683 [Cucumis melo]
Cla003996	[J]	Translation, ribosomal structure and biogenesis	--	--	[J]	Translation, ribosomal structure and biogenesis	Nucleic acid binding protein NABP;; Pumilio-family RNA binding repeat	Pumilio homolog 2 GN=APUM2 OS=Arabidopsis thaliana (Mouse-ear cress) PE=1 SV=1	PREDICTED: pumilio homolog 1-like [Cucumis sativus]
Cla015314	--	--	--	--	[S]	Function unknown	Serine incorporator (Serinc)	--	PREDICTED: probable serine incorporator [Cucumis sativus]
Cla018067	[J]	Translation, ribosomal structure and biogenesis	Molecular Function: structural constituent of ribosome (GO:0003735);; Cellular Component: ribosome (GO:0005840);; Biological Process: translation (GO:0006412);; Cellular Component: chloroplast stroma (GO:0009570);; Cellular Component: chloroplast envelope (GO:0009941);; Biological Process: isopentenyl diphosphate biosynthetic process, methylerythritol 4-phosphate pathway (GO:0019288);; Molecular …	K02879|4e-78|pop:POPTR_282545|hypothetical protein; K02879 large subunit ribosomal protein L17	[J]	Translation, ribosomal structure and biogenesis	Ribosomal protein L17	50S ribosomal protein L17, chloroplastic (Precursor) GN=RPL17 OS=Arabidopsis thaliana (Mouse-ear cress) PE=2 SV=1	PREDICTED: 50S ribosomal protein L17, chloroplastic [Cucumis melo]
Cla009764	--	--	--	--	[T]	Signal transduction mechanisms	--	Uncharacterized protein At4g18255 GN=At4g18255 OS=Arabidopsis thaliana (Mouse-ear cress) PE=1 SV=1	PREDICTED: uncharacterized protein At4g18255 [Cucumis sativus]
Cla010089	--	--	Biological Process: proteolysis (GO:0006508);; Molecular Function: cysteine-type peptidase activity (GO:0008234);;	--	[O]	Posttranslational modification, protein turnover, chaperones	Ulp1 protease family, C-terminal catalytic domain	Ubiquitin-like-specific protease 1D GN=T13D8.11 OS=Arabidopsis thaliana (Mouse-ear cress) PE=1 SV=1	PREDICTED: ubiquitin-like-specific protease 1D [Cucumis sativus]
Cla008798	--	--	--	--	--	--	Domain of unknown function (DUF239);; Domain of unknown function (DUF4409)	--	PREDICTED: uncharacterized protein LOC105435061 [Cucumis sativus]
Cla006166	--	--	--	--	--	--	--	--	PREDICTED: uncharacterized protein LOC101211090 [Cucumis sativus]
Cla020049	--	--	--	--	[R]	General function prediction only	PPR repeat family;; PPR repeat;; Pentatricopeptide repeat domain;; PPR repeat	Pentatricopeptide repeat-containing protein At3g09040, mitochondrial (Precursor) GN=PCMP-E88 OS=Arabidopsis thaliana (Mouse-ear cress) PE=2 SV=1	PREDICTED: pentatricopeptide repeat-containing protein At4g13650-like isoform X1 [Cucumis melo]
Cla002532	[RTKL]	--	--	--	--	--	Protein kinase domain;; Protein tyrosine kinase	Wall-associated receptor kinase-like 2 (Precursor) GN=WAKL2 OS=Arabidopsis thaliana (Mouse-ear cress) PE=2 SV=1	PREDICTED: wall-associated receptor kinase-like 4 isoform X2 [Prunus mume]
MSTRG.11082	--	--	--	--	--	--	--	Ribosomal operon-associated A protein GN=roaA OS=Euglena gracilis PE=3 SV=1	hypothetical protein PITC_029160 [Penicillium italicum]
Cla011622	--	--	Biological Process: vacuolar transport (GO:0007034);;	K12195|8e-85|vvi:100248753|hypothetical protein LOC100248753; K12195 charged multivesicular body protein 6	[R]	General function prediction only	Snf7	Vacuolar protein sorting-associated protein 20 homolog 2 OS=Arabidopsis thaliana (Mouse-ear cress) PE=1 SV=1	hypothetical protein Csa_4G526050 [Cucumis sativus]
Cla018968	--	--	Molecular Function: protein dimerization activity (GO:0046983);;	--	--	--	Helix-loop-helix DNA-binding domain	Transcription factor BEE 3 GN=F25P22.25 OS=Arabidopsis thaliana (Mouse-ear cress) PE=2 SV=1	PREDICTED: transcription factor BEE 3-like [Cucumis melo]
Cla019204	--	--	Molecular Function: ATP binding (GO:0005524);; Biological Process: sister chromatid cohesion (GO:0007062);; Cellular Component: plasmodesma (GO:0009506);; Biological Process: determination of bilateral symmetry (GO:0009855);; Biological Process: animal organ morphogenesis (GO:0009887);; Cellular Component: chloroplast envelope (GO:0009941);; Biological Process: xylem and phloem pattern formation …	--	[D]	Cell cycle control, cell division, chromosome partitioning	Histidine kinase-, DNA gyrase B-, and HSP90-like ATPase;; Histidine kinase-, DNA gyrase B-, and HSP90-like ATPase	--	PREDICTED: MORC family CW-type zinc finger protein 4 [Cucumis sativus]
Cla022206	--	--	Molecular Function: zinc ion binding (GO:0008270);;	--	--	--	Ring finger domain	--	PREDICTED: mitogen-activated protein kinase kinase kinase 1 [Cucumis melo]
Cla009349	--	--	--	K03952|1e-14|sbi:SORBI_01g038290|hypothetical protein; K03952 NADH dehydrogenase (ubiquinone) 1 alpha subcomplex 8 [EC:1.6.5.3 1.6.99.3]	[C]	Energy production and conversion	--	NADH dehydrogenase [ubiquinone] 1 alpha subcomplex subunit 8-B GN=At5g18800 OS=Arabidopsis thaliana (Mouse-ear cress) PE=1 SV=1	PREDICTED: NADH dehydrogenase [ubiquinone] 1 alpha subcomplex subunit 8-B [Cucumis sativus]
Cla003648	--	--	--	--	[S]	Function unknown	PPPDE putative peptidase domain	DeSI-like protein At4g17486 GN=At4g17486 OS=Arabidopsis thaliana (Mouse-ear cress) PE=2 SV=1	PREDICTED: deSI-like protein At4g17486 isoform X1 [Cucumis melo]
Cla002315	--	--	--	--	--	--	--	Protein IDA (Precursor) GN=IDA OS=Arabidopsis thaliana (Mouse-ear cress) PE=2 SV=1	hypothetical protein Csa_5G577390 [Cucumis sativus]
Cla002811	--	--	Molecular Function: transcription factor activity, sequence-specific DNA binding (GO:0003700);; Biological Process: regulation of transcription, DNA-templated (GO:0006355);; Molecular Function: zinc ion binding (GO:0008270);; Molecular Function: sequence-specific DNA binding (GO:0043565);;	--	[K]	Transcription	Asx homology domain	GATA transcription factor 26 GN=GATA26 OS=Arabidopsis thaliana (Mouse-ear cress) PE=2 SV=1	PREDICTED: GATA transcription factor 26-like [Cucumis sativus]
Cla004912	--	--	--	--	--	--	AP2 domain	Ethylene-responsive transcription factor CRF1 OS=Arabidopsis thaliana (Mouse-ear cress) PE=1 SV=1	PREDICTED: ethylene-responsive transcription factor CRF1-like [Cucumis melo]
Cla018445	--	--	--	K13464|2e-84|pop:POPTR_661656|hypothetical protein; K13464 jasmonate ZIM domain-containing protein	--	--	tify domain;; Divergent CCT motif	Protein TIFY 6B GN=MEB5.8 OS=Arabidopsis thaliana (Mouse-ear cress) PE=1 SV=1	PREDICTED: protein TIFY 6B isoform X1 [Cucumis sativus]
Cla020010	[E]	Amino acid transport and metabolism	Molecular Function: aminopeptidase activity (GO:0004177);; Cellular Component: cytoplasm (GO:0005737);; Biological Process: proteolysis (GO:0006508);; Molecular Function: metalloexopeptidase activity (GO:0008235);; Molecular Function: manganese ion binding (GO:0030145);;	K01255|0.0|vvi:100250183|hypothetical protein LOC100250183; K01255 leucyl aminopeptidase [EC:3.4.11.1]	[R]	General function prediction only	Cytosol aminopeptidase family, catalytic domain;; Cytosol aminopeptidase family, N-terminal domain	Leucine aminopeptidase 3, chloroplastic (Precursor) GN=At4g30920 OS=Arabidopsis thaliana (Mouse-ear cress) PE=2 SV=2	PREDICTED: leucine aminopeptidase 3, chloroplastic [Cucumis sativus]
Cla014912	--	--	--	--	--	--	--	--	PREDICTED: membrane protein of ER body-like protein isoform X4 [Cucumis sativus]
Cla020327	[K]	Transcription	Molecular Function: DNA binding (GO:0003677);; Molecular Function: DNA-directed 5'-3' RNA polymerase activity (GO:0003899);; Biological Process: transcription, DNA-templated (GO:0006351);;	K10908|0.0|vvi:100263361|hypothetical protein LOC100263361; K10908 DNA-directed RNA polymerase, mitochondrial [EC:2.7.7.6]	[KL]	--	DNA-dependent RNA polymerase;; DNA-directed RNA polymerase N-terminal	DNA-directed RNA polymerase 1B, mitochondrial (Precursor) GN=RPOT1-TOM OS=Nicotiana tabacum (Common tobacco) PE=2 SV=2	PREDICTED: DNA-directed RNA polymerase 1B, mitochondrial isoform X2 [Cucumis melo]
Cla012735	--	--	Cellular Component: membrane (GO:0016020);;	--	--	--	Plant protein of unknown function	Putative UPF0481 protein At3g02645 GN=At3g02645 OS=Arabidopsis thaliana (Mouse-ear cress) PE=3 SV=1	PREDICTED: putative UPF0481 protein At3g02645 [Cucumis sativus]
Cla000667	--	--	--	K09839|1e-153|rcu:RCOM_1122510|hypothetical protein; K09839 violaxanthin de-epoxidase [EC:1.10.99.3]	--	--	Violaxanthin de-epoxidase (VDE)	Violaxanthin de-epoxidase, chloroplastic (Precursor) GN=VDE1 OS=Spinacia oleracea (Spinach) PE=1 SV=2	PREDICTED: violaxanthin de-epoxidase, chloroplastic [Cucumis melo]
MSTRG.10103	--	--	--	--	--	--	--	--	hypothetical protein (chloroplast) [Cattleya crispata]
Cla017640	--	--	Biological Process: immune system process (GO:0002376);; Biological Process: signal transduction (GO:0007165);; Biological Process: metabolic process (GO:0008152);; Biological Process: response to organic substance (GO:0010033);; Biological Process: defense response to other organism (GO:0098542);; Biological Process: response to oxygen-containing compound (GO:1901700);;	--	--	--	Late embryogenesis abundant protein	Protein YLS9 GN=F11F19.11 OS=Arabidopsis thaliana (Mouse-ear cress) PE=2 SV=1	PREDICTED: protein YLS9-like [Cucumis sativus]
Cla021422	--	--	Biological Process: transcription, DNA-templated (GO:0006351);; Biological Process: defense response (GO:0006952);; Biological Process: signal transduction (GO:0007165);; Biological Process: shoot system morphogenesis (GO:0010016);; Molecular Function: amino acid binding (GO:0016597);; Biological Process: cell differentiation (GO:0030154);; Biological Process: regulation of cellular metabolic pro…	--	--	--	Helix-loop-helix DNA-binding domain	Transcription factor FAMA GN=MUJ8.4 OS=Arabidopsis thaliana (Mouse-ear cress) PE=1 SV=1	PREDICTED: transcription factor FAMA [Cucumis sativus]
Cla013954	--	--	Biological Process: transcription, DNA-templated (GO:0006351);;	--	--	--	GRAS domain family	Nodulation-signaling pathway 2 protein GN=NSP2 OS=Medicago truncatula (Barrel medic) PE=1 SV=1	PREDICTED: nodulation-signaling pathway 2 protein [Cucumis melo]
Cla009413	--	--	--	--	--	--	XS domain	Protein SUPPRESSOR OF GENE SILENCING 3 GN=SGS3 OS=Solanum lycopersicum (Tomato) PE=1 SV=1	hypothetical protein Csa_7G234660 [Cucumis sativus]
Cla015418	--	--	--	--	--	--	--	--	PREDICTED: uncharacterized protein LOC101218908 isoform X1 [Cucumis sativus]
Cla002012	--	--	--	--	--	--	--	ARGOS-like protein GN=ARL OS=Arabidopsis thaliana (Mouse-ear cress) PE=2 SV=1	hypothetical protein Csa_2G123610 [Cucumis sativus]
Cla021747	--	--	Cellular Component: cytoplasm (GO:0005737);;	--	[DZ]	--	Translationally controlled tumour protein	Translationally-controlled tumor protein homolog GN=TCTP OS=Cucurbita maxima (Pumpkin) PE=2 SV=1	RecName: Full=Translationally-controlled tumor protein homolog; Short=TCTP; AltName: Full=CmTCTP [Cucurbita maxima]
Cla001903	[O]	Posttranslational modification, protein turnover, chaperones	Molecular Function: threonine-type endopeptidase activity (GO:0004298);; Cellular Component: nucleus (GO:0005634);; Cellular Component: cytoplasm (GO:0005737);; Cellular Component: proteasome core complex (GO:0005839);; Biological Process: gluconeogenesis (GO:0006094);; Biological Process: glycolytic process (GO:0006096);; Biological Process: fatty acid beta-oxidation (GO:0006635);; Biological Pr…	K02739|1e-180|vvi:100249199|hypothetical protein LOC100249199; K02739 20S proteasome subunit beta 2 [EC:3.4.25.1]	[O]	Posttranslational modification, protein turnover, chaperones	Proteasome subunit	Proteasome subunit beta type-7-A (Precursor) GN=K1G2.15 OS=Arabidopsis thaliana (Mouse-ear cress) PE=1 SV=2	PREDICTED: proteasome subunit beta type-7-A [Cucumis melo]
Cla011355	--	--	Molecular Function: electron carrier activity (GO:0009055);; Molecular Function: protein disulfide oxidoreductase activity (GO:0015035);; Biological Process: cell redox homeostasis (GO:0045454);; Biological Process: oxidation-reduction process (GO:0055114);;	--	[O]	Posttranslational modification, protein turnover, chaperones	Glutaredoxin	Uncharacterized protein At5g39865 GN=At5g39865 OS=Arabidopsis thaliana (Mouse-ear cress) PE=2 SV=1	PREDICTED: uncharacterized protein LOC103482835 [Cucumis melo]
MSTRG.20306	--	--	Molecular Function: nucleotide binding (GO:0000166);; Molecular Function: nucleic acid binding (GO:0003676);;	K14398|1e-24|vvi:100246290|similar to RNA recognition motif (RRM)-containing protein	[R]	General function prediction only	--	--	PREDICTED: peptidyl-prolyl cis-trans isomerase-like 4 [Cucumis melo]
Cla022991	--	--	--	--	--	--	--	--	PREDICTED: uncharacterized protein LOC101219781 [Cucumis sativus]
Cla012132	[J]	Translation, ribosomal structure and biogenesis	Biological Process: pseudouridine synthesis (GO:0001522);; Cellular Component: viral nucleocapsid (GO:0019013);; Cellular Component: box H/ACA snoRNP complex (GO:0031429);; Biological Process: ribosome biogenesis (GO:0042254);;	K11128|1e-116|osa:4350782|Os11g0579800; K11128 H/ACA ribonucleoprotein complex subunit 1	[J]	Translation, ribosomal structure and biogenesis	Gar1/Naf1 RNA binding region	Putative H/ACA ribonucleoprotein complex subunit 1-like protein 1 GN=At3g03920 OS=Arabidopsis thaliana (Mouse-ear cress) PE=2 SV=1	PREDICTED: putative H/ACA ribonucleoprotein complex subunit 1-like protein 1 [Cucumis sativus]
Cla021006	--	--	--	--	--	--	AP2 domain	Ethylene-responsive transcription factor ERF003 GN=ERF003 OS=Arabidopsis thaliana (Mouse-ear cress) PE=2 SV=1	PREDICTED: ethylene-responsive transcription factor ERF003-like [Cucumis melo]
Cla020211	--	--	--	K13168|0.0|vvi:100267903|hypothetical protein LOC100267903; K13168 splicing factor, arginine/serine-rich 16	[A]	RNA processing and modification	Alternative splicing regulator	--	PREDICTED: CLK4-associating serine/arginine rich protein [Cucumis sativus]
Cla005178	--	--	--	--	--	--	Stress-induced protein Di19, C-terminal;; Drought induced 19 protein (Di19), zinc-binding	Protein DEHYDRATION-INDUCED 19 homolog 3 GN=DI19-3 OS=Arabidopsis thaliana (Mouse-ear cress) PE=1 SV=1	PREDICTED: protein DEHYDRATION-INDUCED 19 homolog 3 isoform X1 [Cucumis sativus]
Cla013285	--	--	Cellular Component: nucleosome (GO:0000786);; Molecular Function: DNA binding (GO:0003677);; Cellular Component: nucleus (GO:0005634);; Biological Process: nucleosome assembly (GO:0006334);; Molecular Function: protein heterodimerization activity (GO:0046982);;	K11251|6e-89|vvi:100241700|hypothetical protein LOC100241700; K11251 histone H2A	[B]	Chromatin structure and dynamics	Core histone H2A/H2B/H3/H4;; Histone-like transcription factor (CBF/NF-Y) and archaeal histone	Histone H2A OS=Petroselinum crispum (Parsley) PE=2 SV=1	PREDICTED: histone H2A [Cucumis melo]
Cla005419	[R]	General function prediction only	--	K06955|1e-112|pop:POPTR_787255|hypothetical protein; K06955	--	--	--	--	PREDICTED: uncharacterized protein LOC101216187 [Cucumis sativus]
Cla015080	--	--	--	--	[WV]	--	--	Embryogenic cell protein 40 GN=ECP40 OS=Daucus carota (Wild carrot) PE=1 SV=1	PREDICTED: uncharacterized transmembrane protein DDB_G0289901-like [Cucumis melo]
Cla018450	--	--	Biological Process: vacuolar transport (GO:0007034);; Cellular Component: retromer complex (GO:0030904);; Biological Process: photoperiodism, flowering (GO:0048573);;	--	[R]	General function prediction only	Vacuolar protein sorting-associated protein 26;; Arrestin (or S-antigen), N-terminal domain	--	PREDICTED: Down syndrome critical region protein 3 homolog isoform X1 [Cucumis sativus]
Cla019776	[E]	Amino acid transport and metabolism	Molecular Function: glutamate-ammonia ligase activity (GO:0004356);; Molecular Function: ATP binding (GO:0005524);; Cellular Component: cytoplasm (GO:0005737);; Biological Process: glutamine biosynthetic process (GO:0006542);; Biological Process: nitrogen fixation (GO:0009399);;	K01915|0.0|pop:POPTR_710678|glutamine synthetase (EC:6.3.1.2); K01915 glutamine synthetase [EC:6.3.1.2]	[E]	Amino acid transport and metabolism	Glutamine synthetase, catalytic domain;; Glutamine synthetase, beta-Grasp domain	Glutamine synthetase nodule isozyme OS=Vigna aconitifolia (Moth bean) PE=2 SV=1	PREDICTED: glutamine synthetase nodule isozyme [Cucumis sativus]
Cla001155	--	--	--	--	--	--	--	PGR5-like protein 1B, chloroplastic (Precursor) GN=PGRL1B OS=Arabidopsis thaliana (Mouse-ear cress) PE=1 SV=1	PREDICTED: PGR5-like protein 1B, chloroplastic [Cucumis sativus]
Cla009290	--	--	--	--	--	--	--	--	PREDICTED: uncharacterized protein LOC103497835 [Cucumis melo]
Cla016088	--	--	Molecular Function: metal ion binding (GO:0046872);;	--	[R]	General function prediction only	C2H2-type zinc finger;; Zinc finger, C2H2 type	Zinc finger protein ZAT10 GN=T22C5.18 OS=Arabidopsis thaliana (Mouse-ear cress) PE=2 SV=1	PREDICTED: zinc finger protein ZAT10-like [Cucumis melo]
Cla004323	[F]	Nucleotide transport and metabolism	--	K01756|0.0|rcu:RCOM_0498660|adenylosuccinate lyase, putative (EC:4.3.2.2); K01756 adenylosuccinate lyase [EC:4.3.2.2]	[F]	Nucleotide transport and metabolism	Lyase;; Adenylosuccinate lyase C-terminal	--	PREDICTED: adenylosuccinate lyase-like isoform X1 [Cucumis melo]
Cla018106	--	--	Cellular Component: membrane (GO:0016020);; Biological Process: transmembrane transport (GO:0055085);;	--	[C]	Energy production and conversion	Mitochondrial carrier protein	Probable envelope ADP,ATP carrier protein, chloroplastic (Precursor) GN=EAAC OS=Arabidopsis thaliana (Mouse-ear cress) PE=2 SV=2	PREDICTED: probable envelope ADP,ATP carrier protein, chloroplastic [Cucumis melo]
Cla003245	--	--	--	--	--	--	Protein of unknown function (DUF3754)	--	conserved hypothetical protein [Ricinus communis]
Cla015248	--	--	--	--	[Z]	Cytoskeleton	Actin	Actin-related protein 7 GN=ARP7 OS=Arabidopsis thaliana (Mouse-ear cress) PE=1 SV=1	PREDICTED: actin-related protein 7 isoform X2 [Cucumis melo]
Cla010544	[Q]	Secondary metabolites biosynthesis, transport and catabolism	Molecular Function: oxidoreductase activity (GO:0016491);; Molecular Function: metal ion binding (GO:0046872);;	--	[QI]	--	Cytochrome P450	Cytochrome P450 714C2 GN=OsJ_35025 OS=Oryza sativa subsp. japonica (Rice) PE=2 SV=1	PREDICTED: cytochrome P450 714C2-like [Cucumis sativus]
MSTRG.4969	--	--	--	--	[A]	RNA processing and modification	--	--	hypothetical protein EPUS_06884 [Endocarpon pusillum Z07020]
Cla008197	[O]	Posttranslational modification, protein turnover, chaperones	--	K13993|2e-80|rcu:RCOM_0731960|heat-shock protein, putative; K13993 HSP20 family protein	[O]	Posttranslational modification, protein turnover, chaperones	Hsp20/alpha crystallin family	18.5 kDa class I heat shock protein GN=HSP18.5-C OS=Glycine max (Soybean) PE=3 SV=1	HSP18.2A [Citrullus lanatus]
Cla013546	[E]	Amino acid transport and metabolism	Biological Process: cellular amino acid metabolic process (GO:0006520);; Molecular Function: transaminase activity (GO:0008483);; Biological Process: biosynthetic process (GO:0009058);; Molecular Function: pyridoxal phosphate binding (GO:0030170);;	K00815|0.0|vvi:100253895|hypothetical protein LOC100253895; K00815 tyrosine aminotransferase [EC:2.6.1.5]	[E]	Amino acid transport and metabolism	Aminotransferase class I and II;; Beta-eliminating lyase	Tyrosine aminotransferase GN=TAT OS=Arabidopsis thaliana (Mouse-ear cress) PE=2 SV=1	PREDICTED: probable aminotransferase TAT2 [Cucumis melo]
Cla013859	--	--	--	--	--	--	Uncharacterised BCR, YhbC family COG0779	--	PREDICTED: uncharacterized protein LOC103485652 isoform X3 [Cucumis melo]
Cla006958	[S]	Function unknown	--	--	--	--	Protein of unknown function (DUF1499)	--	PREDICTED: uncharacterized protein LOC103499029 [Cucumis melo]
Cla014939	--	--	Biological Process: attachment of GPI anchor to protein (GO:0016255);; Cellular Component: GPI-anchor transamidase complex (GO:0042765);;	K05291|0.0|vvi:100262163|hypothetical protein LOC100262163	[MO]	--	Phosphatidylinositol-glycan biosynthesis class S protein	--	PREDICTED: GPI transamidase component PIG-S [Cucumis sativus]
Cla002872	--	--	--	--	[R]	General function prediction only	PPR repeat;; Pentatricopeptide repeat domain;; PPR repeat family;; PPR repeat	Pentatricopeptide repeat-containing protein At1g15480, mitochondrial (Precursor) GN=At1g15480 OS=Arabidopsis thaliana (Mouse-ear cress) PE=2 SV=2	PREDICTED: pentatricopeptide repeat-containing protein At1g80270, mitochondrial-like isoform X3 [Cucumis melo]
Cla013958	[GEPR]	--	Molecular Function: inorganic phosphate transmembrane transporter activity (GO:0005315);; Biological Process: phosphate ion transport (GO:0006817);; Cellular Component: integral component of membrane (GO:0016021);; Biological Process: transmembrane transport (GO:0055085);;	--	[P]	Inorganic ion transport and metabolism	Sugar (and other) transporter;; Major Facilitator Superfamily	Probable inorganic phosphate transporter 1-7 GN=PHT1-7 OS=Arabidopsis thaliana (Mouse-ear cress) PE=2 SV=2	PREDICTED: probable inorganic phosphate transporter 1-7 [Cucumis melo]
Cla019206	--	--	--	--	--	--	--	--	PREDICTED: uncharacterized protein LOC103502400 [Cucumis melo]
Cla021666	--	--	--	--	--	--	--	--	PREDICTED: uncharacterized protein LOC103483748 [Cucumis melo]
Cla016908	[L]	Replication, recombination and repair	--	--	[A]	RNA processing and modification	AAA domain;; AAA domain;; AAA domain;; Part of AAA domain	Probable helicase MAGATAMA 3 GN=MAA3 OS=Arabidopsis thaliana (Mouse-ear cress) PE=2 SV=1	PREDICTED: uncharacterized protein LOC101214394 [Cucumis sativus]
Cla018789	[S]	Function unknown	--	--	[S]	Function unknown	Uncharacterised protein family UPF0066	--	PREDICTED: uncharacterized protein LOC101219357 isoform X1 [Cucumis sativus]
Cla023051	--	--	--	--	[O]	Posttranslational modification, protein turnover, chaperones	Ubiquitin carboxyl-terminal hydrolase;; Ubiquitin carboxyl-terminal hydrolase;; MYND finger	Ubiquitin carboxyl-terminal hydrolase 16 GN=UBP16 OS=Arabidopsis thaliana (Mouse-ear cress) PE=1 SV=1	PREDICTED: LOW QUALITY PROTEIN: ubiquitin carboxyl-terminal hydrolase 16-like [Cucumis melo]
Cla019887	[M]	Cell wall/membrane/envelope biogenesis	--	--	[G]	Carbohydrate transport and metabolism	Glycosyl transferase family 8	Putative UDP-glucuronate:xylan alpha-glucuronosyltransferase 5 GN=F7G19.14 OS=Arabidopsis thaliana (Mouse-ear cress) PE=2 SV=1	PREDICTED: putative UDP-glucuronate:xylan alpha-glucuronosyltransferase 4 [Cucumis sativus]
Cla001931	--	--	Biological Process: defense response (GO:0006952);; Biological Process: response to biotic stimulus (GO:0009607);;	--	--	--	Pathogenesis-related protein Bet v I family	MLP-like protein 43 GN=MLP43 OS=Arabidopsis thaliana (Mouse-ear cress) PE=1 SV=1	Csf-2 [Cucumis sativus]
Cla006287	[B]	Chromatin structure and dynamics	--	K11253|1e-91|zma:100192589|H3C4, H3C2, H3C3; Histone H3.2; K11253 histone H3	[B]	Chromatin structure and dynamics	Core histone H2A/H2B/H3/H4	Histone H3.2 GN=B34 OS=Nicotiana tabacum (Common tobacco) PE=1 SV=1	histone H3 [Arabidopsis thaliana]
Cla002242	[R]	General function prediction only	--	--	[U]	Intracellular trafficking, secretion, and vesicular transport	Ras family;; Miro-like protein;; ADP-ribosylation factor family;; 50S ribosome-binding GTPase	Ras-related protein Rab11D GN=RAB11D OS=Lotus japonicus (Lotus corniculatus var. japonicus) PE=2 SV=1	PREDICTED: ras-related protein Rab11D [Cucumis sativus]
Cla021103	[G]	Carbohydrate transport and metabolism	--	--	[G]	Carbohydrate transport and metabolism	Histidine phosphatase superfamily (branch 1)	--	PREDICTED: uncharacterized protein LOC103483134 [Cucumis melo]
Cla015751	--	--	Molecular Function: nucleic acid binding (GO:0003676);; Biological Process: regulation of transcription, DNA-templated (GO:0006355);; Biological Process: actin cytoskeleton organization (GO:0030036);; Biological Process: actin filament-based movement (GO:0030048);; Molecular Function: metal ion binding (GO:0046872);; Biological Process: pollen sperm cell differentiation (GO:0048235);;	--	[R]	General function prediction only	C2H2-type zinc finger	Zinc finger protein ZAT3 GN=F23E12.160 OS=Arabidopsis thaliana (Mouse-ear cress) PE=2 SV=1	PREDICTED: zinc finger protein ZAT3 [Cucumis sativus]
Cla018795	--	--	--	--	--	--	--	Protein GLUTAMINE DUMPER 3 GN=MRI1.4 OS=Arabidopsis thaliana (Mouse-ear cress) PE=2 SV=1	PREDICTED: protein GLUTAMINE DUMPER 1-like [Cucumis sativus]
Cla013228	--	--	Molecular Function: transcription factor activity, transcription factor binding (GO:0000989);; Cellular Component: nucleus (GO:0005634);; Biological Process: regulation of transcription, DNA-templated (GO:0006355);;	K14494|0.0|rcu:RCOM_0307540|DELLA protein GAI, putative; K14494 DELLA protein	--	--	GRAS domain family;; Transcriptional regulator DELLA protein N terminal	DELLA protein GAI GN=GAI OS=Solanum lycopersicum (Tomato) PE=2 SV=1	gibberellin DELLA protein [Cucumis sativus]
Cla008124	--	--	--	--	[O]	Posttranslational modification, protein turnover, chaperones	Gamma interferon inducible lysosomal thiol reductase (GILT)	--	PREDICTED: gamma-interferon-inducible lysosomal thiol reductase-like [Cucumis sativus]
MSTRG.15710	--	--	--	--	--	--	--	--	hypothetical protein Csa_5G182765 [Cucumis sativus]
Cla007758	[R]	General function prediction only	Molecular Function: GTPase activity (GO:0003924);; Molecular Function: GTP binding (GO:0005525);; Cellular Component: intracellular (GO:0005622);; Cellular Component: plasma membrane (GO:0005886);; Biological Process: intracellular protein transport (GO:0006886);; Biological Process: nucleocytoplasmic transport (GO:0006913);; Biological Process: small GTPase mediated signal transduction (GO:00072…	K07897|1e-115|vvi:100252781|hypothetical protein LOC100252781; K07897 Ras-related protein Rab-7A	[R]	General function prediction only	Ras family;; Miro-like protein;; ADP-ribosylation factor family;; Gtr1/RagA G protein conserved region;; 50S ribosome-binding GTPase;; Elongation factor Tu GTP binding domain	Ras-related protein Rab7 OS=Glycine max (Soybean) PE=2 SV=1	PREDICTED: ras-related protein Rab7-like [Cucumis melo]
Cla017718	--	--	--	--	--	--	--	--	PREDICTED: uncharacterized protein LOC105434967 [Cucumis sativus]
Cla015009	--	--	--	K14496|1e-103|rcu:RCOM_0719410|hypothetical protein; K14496 abscisic acid receptor PYR/PYL family	--	--	Polyketide cyclase / dehydrase and lipid transport	Abscisic acid receptor PYL9 GN=F6F3.16 OS=Arabidopsis thaliana (Mouse-ear cress) PE=1 SV=1	PREDICTED: abscisic acid receptor PYL8-like [Cucumis melo]
Cla020839	--	--	--	--	--	--	Gibberellin regulated protein	Snakin-2 (Precursor) GN=SN2 OS=Solanum tuberosum (Potato) PE=1 SV=1	PREDICTED: gibberellin-regulated protein 11 [Cucumis sativus]
Cla007809	--	--	Cellular Component: 1,3-beta-D-glucan synthase complex (GO:0000148);; Molecular Function: 1,3-beta-D-glucan synthase activity (GO:0003843);; Biological Process: (1->3)-beta-D-glucan biosynthetic process (GO:0006075);; Biological Process: regulation of cell shape (GO:0008360);; Biological Process: microsporogenesis (GO:0009556);; Biological Process: plant-type cell wall modification (GO:0009827);;…	K11000|0.0|vvi:100248918|hypothetical protein LOC100248918; K11000 callose synthase [EC:2.4.1.-]	[M]	Cell wall/membrane/envelope biogenesis	1,3-beta-glucan synthase component;; 1,3-beta-glucan synthase subunit FKS1, domain-1;; Vta1 like	Callose synthase 5 OS=Arabidopsis thaliana (Mouse-ear cress) PE=1 SV=1	PREDICTED: LOW QUALITY PROTEIN: callose synthase 5-like [Cucumis sativus]
Cla015813	[R]	General function prediction only	Molecular Function: nucleotide binding (GO:0000166);; Molecular Function: RNA binding (GO:0003723);; Cellular Component: nucleus (GO:0005634);; Biological Process: mRNA processing (GO:0006397);;	K13091|1e-160|vvi:100253813|hypothetical protein LOC100253813; K13091 RNA-binding protein 39	[K]	Transcription	RNA recognition motif. (a.k.a. RRM, RBD, or RNP domain);; RNA recognition motif (a.k.a. RRM, RBD, or RNP domain);; RNA recognition motif. (a.k.a. RRM, RBD, or RNP domain);; linker between RRM2 and RRM3 domains in RBM39 protein	30S ribosomal protein 2, chloroplastic (Precursor) GN=PSRP2 OS=Spinacia oleracea (Spinach) PE=1 SV=1	PREDICTED: RNA-binding protein 39 isoform X2 [Cucumis melo]
Cla007678	--	--	--	--	--	--	--	--	PREDICTED: uncharacterized protein LOC103495585 [Cucumis melo]
Cla018770	--	--	--	--	--	--	--	Putative glycine-rich cell wall structural protein 1 (Precursor) GN=GRP-1 OS=Oryza sativa subsp. indica (Rice) PE=3 SV=1	PREDICTED: glycine-rich cell wall structural protein 2-like [Cucumis melo]
Cla002985	--	--	--	--	--	--	--	--	PREDICTED: GPI-anchor transamidase [Cucumis sativus]
Cla007205	[B]	Chromatin structure and dynamics	--	K11253|3e-91|zma:100192589|H3C4, H3C2, H3C3; Histone H3.2; K11253 histone H3	[B]	Chromatin structure and dynamics	Core histone H2A/H2B/H3/H4	Histone H3.2 OS=Triticum aestivum (Wheat) PE=1 SV=2	uncharacterized protein LOC100306416 [Glycine max]
Cla003462	--	--	--	--	--	--	Plant protein of unknown function (DUF639)	--	PREDICTED: uncharacterized protein LOC101209123 isoform X4 [Cucumis sativus]
Cla021075	--	--	--	--	[S]	Function unknown	--	Protein VASCULAR ASSOCIATED DEATH 1, chloroplastic {ECO:0000303|PubMed:15269331} (Precursor) OS=Arabidopsis thaliana (Mouse-ear cress) PE=1 SV=1	PREDICTED: protein VASCULAR ASSOCIATED DEATH 1, chloroplastic isoform X4 [Cucumis sativus]
MSTRG.3668	--	--	Biological Process: metabolic process (GO:0008152);; Molecular Function: methyltransferase activity (GO:0008168);;	--	--	--	Phospholipid methyltransferase	Phosphatidyl-N-methylethanolamine N-methyltransferase GN=PLMT OS=Arabidopsis thaliana (Mouse-ear cress) PE=2 SV=1	PREDICTED: phosphatidyl-N-methylethanolamine N-methyltransferase [Cucumis melo]
Cla020391	[G]	Carbohydrate transport and metabolism	Molecular Function: alpha-1,4-glucosidase activity (GO:0004558);; Biological Process: carbohydrate metabolic process (GO:0005975);; Molecular Function: carbohydrate binding (GO:0030246);; Molecular Function: maltose alpha-glucosidase activity (GO:0032450);;	--	[G]	Carbohydrate transport and metabolism	Glycosyl hydrolases family 31;; Galactose mutarotase-like	Alpha-xylosidase 1 (Precursor) GN=At1g68560 OS=Arabidopsis thaliana (Mouse-ear cress) PE=1 SV=1	PREDICTED: alpha-xylosidase 1-like [Cucumis sativus]
Cla013597	--	--	Molecular Function: NAD+ kinase activity (GO:0003951);; Molecular Function: diacylglycerol kinase activity (GO:0004143);; Molecular Function: ATP binding (GO:0005524);; Biological Process: protein kinase C-activating G-protein coupled receptor signaling pathway (GO:0007205);; Biological Process: phosphorylation (GO:0016310);;	--	[IT]	--	Diacylglycerol kinase accessory domain;; Diacylglycerol kinase catalytic domain	Diacylglycerol kinase 5 GN=DGK5 OS=Arabidopsis thaliana (Mouse-ear cress) PE=2 SV=1	PREDICTED: diacylglycerol kinase 5-like [Cucumis melo]
Cla022063	--	--	--	K12190|0.0|vvi:100267752|hypothetical protein LOC100267752; K12190 ESCRT-II complex subunit VPS36	[U]	Intracellular trafficking, secretion, and vesicular transport	EAP30/Vps36 family;; Vacuolar protein sorting protein 36 Vps36	Vacuolar protein sorting-associated protein 36 GN=VPS36 OS=Arabidopsis thaliana (Mouse-ear cress) PE=1 SV=1	PREDICTED: vacuolar protein sorting-associated protein 36 [Cucumis sativus]
Cla018724	--	--	Molecular Function: DNA binding (GO:0003677);; Molecular Function: transcription factor activity, sequence-specific DNA binding (GO:0003700);; Biological Process: regulation of transcription, DNA-templated (GO:0006355);;	K09287|1e-125|vvi:100250084|hypothetical protein LOC100250084; K09287 RAV-like factor	--	--	B3 DNA binding domain;; AP2 domain;; Domain of unknown function (DUF313)	AP2/ERF and B3 domain-containing transcription factor At1g51120 GN=At1g51120 OS=Arabidopsis thaliana (Mouse-ear cress) PE=2 SV=1	PREDICTED: AP2/ERF and B3 domain-containing transcription factor At1g50680-like [Cucumis sativus]
Cla005561	--	--	--	--	[S]	Function unknown	Protein similar to CwfJ C-terminus 1;; Protein similar to CwfJ C-terminus 2	Zinc finger CCCH domain-containing protein 59 GN=OJ1001_G09.14 OS=Oryza sativa subsp. japonica (Rice) PE=2 SV=1	hypothetical protein Csa_5G033990 [Cucumis sativus]
Cla021109	--	--	Biological Process: metabolic process (GO:0008152);; Molecular Function: ligase activity (GO:0016874);;	--	--	--	Armadillo/beta-catenin-like repeat;; F-box-like;; F-box domain	Protein ARABIDILLO 1 GN=FBX5 OS=Arabidopsis thaliana (Mouse-ear cress) PE=1 SV=1	PREDICTED: protein ARABIDILLO 1-like [Cucumis melo]
Cla004745	--	--	--	--	[S]	Function unknown	Eukaryotic integral membrane protein (DUF1751)	--	PREDICTED: transmembrane protein 115 [Cucumis melo]
Cla007300	[T]	Signal transduction mechanisms	--	K14492|1e-48|pop:POPTR_780477|type-a response regulator; K14492 two-component response regulator ARR-A family	[K]	Transcription	Response regulator receiver domain	Two-component response regulator ARR17 GN=ARR17 OS=Arabidopsis thaliana (Mouse-ear cress) PE=2 SV=1	PREDICTED: two-component response regulator ARR17 isoform X2 [Cucumis sativus]
Cla005508	--	--	--	--	--	--	No apical meristem (NAM) protein	Transcription factor JUNGBRUNNEN 1 GN=F23E6.1 OS=Arabidopsis thaliana (Mouse-ear cress) PE=1 SV=1	PREDICTED: transcription factor JUNGBRUNNEN 1-like [Cucumis sativus]
Cla003365	--	--	--	--	[Z]	Cytoskeleton	Actin	Actin-related protein 2 GN=MOJ10.7 OS=Arabidopsis thaliana (Mouse-ear cress) PE=1 SV=1	PREDICTED: actin-related protein 2 isoform X1 [Cucumis melo]
Cla013611	[C]	Energy production and conversion	Cellular Component: cytoplasm (GO:0005737);; Molecular Function: glyceraldehyde-3-phosphate dehydrogenase (NADP+) (non-phosphorylating) activity (GO:0008886);; Biological Process: oxidation-reduction process (GO:0055114);;	K00131|0.0|pop:POPTR_578767|glyceraldehyde-3-phosphate dehydrogenase (NADP+)/3-chloroallyl aldehyde dehydrogenase (EC:1.2.1.13); K00131 glyceraldehyde-3-phosphate dehydrogenase (NADP) [EC:1.2.1.9]	[C]	Energy production and conversion	Aldehyde dehydrogenase family;; Acyl-CoA reductase (LuxC)	NADP-dependent glyceraldehyde-3-phosphate dehydrogenase GN=GAPN OS=Nicotiana plumbaginifolia (Leadwort-leaved tobacco) PE=2 SV=1	PREDICTED: NADP-dependent glyceraldehyde-3-phosphate dehydrogenase isoform X2 [Cucumis melo]
Cla000152	--	--	--	K14332|4e-56|pop:POPTR_648969|photosystem I reaction center protein PsaO; K14332 photosystem I subunit PsaO	--	--	--	Photosystem I subunit O (Precursor) GN=PSAO OS=Arabidopsis thaliana (Mouse-ear cress) PE=1 SV=1	PREDICTED: uncharacterized protein LOC103501744 [Cucumis melo]
Cla004070	--	--	--	--	--	--	--	--	PREDICTED: uncharacterized protein LOC101207436 [Cucumis sativus]
Cla020795	--	--	Molecular Function: transcription factor activity, sequence-specific DNA binding (GO:0003700);; Biological Process: regulation of transcription, DNA-templated (GO:0006355);; Molecular Function: sequence-specific DNA binding (GO:0043565);; Biological Process: response to stimulus (GO:0050896);;	--	--	--	bZIP transcription factor;; Basic region leucine zipper	Ocs element-binding factor 1 GN=OBF1 OS=Zea mays (Maize) PE=2 SV=2	PREDICTED: ocs element-binding factor 1-like [Cucumis melo]
Cla005520	--	--	--	K13508|0.0|pop:POPTR_559475|hypothetical protein; K13508 glycerol-3-phosphate acyltransferase [EC:2.3.1.15]	--	--	Acyltransferase	Glycerol-3-phosphate acyltransferase 1 GN=GPAT1 OS=Arabidopsis thaliana (Mouse-ear cress) PE=1 SV=1	hypothetical protein Csa_6G423450 [Cucumis sativus]
Cla004198	--	--	--	--	--	--	COBRA-like protein	COBRA-like protein 10 (Precursor) GN=COBL10 OS=Arabidopsis thaliana (Mouse-ear cress) PE=2 SV=1	PREDICTED: COBRA-like protein 10 [Cucumis melo]
Cla011048	--	--	--	--	--	--	--	--	hypothetical protein B456_009G083300 [Gossypium raimondii]
Cla022314	--	--	--	--	--	--	--	--	PREDICTED: uncharacterized protein LOC103488297 isoform X3 [Cucumis melo]
Cla021168	[R]	General function prediction only	--	--	[G]	Carbohydrate transport and metabolism	Glycosyl hydrolases family 18	--	PREDICTED: chitinase domain-containing protein 1 [Cucumis sativus]
Cla019649	--	--	--	--	--	--	WD domain, G-beta repeat	--	hypothetical protein Csa_1G470260 [Cucumis sativus]
Cla014001	--	--	--	--	--	--	Domain of unknown function (DUF4535)	--	PREDICTED: uncharacterized protein LOC103484824 [Cucumis melo]
Cla002073	--	--	--	--	--	--	--	--	Uncharacterized protein TCM_032752 [Theobroma cacao]
Cla023323	--	--	--	--	--	--	NHL repeat	--	PREDICTED: uncharacterized protein LOC101206392 isoform X1 [Cucumis sativus]
Cla010246	--	--	Molecular Function: zinc ion binding (GO:0008270);;	--	--	--	--	--	PREDICTED: probable GPI-anchored adhesin-like protein PGA55 isoform X2 [Cucumis melo]
Cla001736	--	--	Molecular Function: cysteine-type endopeptidase activity (GO:0004197);; Biological Process: proteolysis (GO:0006508);;	--	[DO]	--	Caspase domain	Metacaspase-4 subunit p10 GN=YUP8H12R.4 OS=Arabidopsis thaliana (Mouse-ear cress) PE=1 SV=1	PREDICTED: metacaspase-4-like [Cucumis melo]
Cla014807	[L]	Replication, recombination and repair	Molecular Function: single-stranded DNA binding (GO:0003697);; Biological Process: DNA replication (GO:0006260);;	--	--	--	Single-strand binding protein family	Protein OSB2, chloroplastic (Precursor) GN=F18F4.110 OS=Arabidopsis thaliana (Mouse-ear cress) PE=1 SV=2	PREDICTED: protein OSB2, chloroplastic-like [Cucumis sativus]
Cla007007	--	--	--	K03849|0.0|ath:AT2G44660|transferase, transferring glycosyl groups / transferase, transferring hexosyl groups; K03849 alpha-1,3-glucosyltransferase [EC:2.4.1.-]	[K]	Transcription	ALG6, ALG8 glycosyltransferase family;; Protein of unknown function (DUF2029)	Probable dolichyl pyrophosphate Glc1Man9GlcNAc2 alpha-1,3-glucosyltransferase GN=At2g44660 OS=Arabidopsis thaliana (Mouse-ear cress) PE=2 SV=3	PREDICTED: probable dolichyl pyrophosphate Glc1Man9GlcNAc2 alpha-1,3-glucosyltransferase [Cucumis melo]
Cla017652	[O]	Posttranslational modification, protein turnover, chaperones	Biological Process: metabolic process (GO:0008152);; Molecular Function: ligase activity (GO:0016874);;	K10704|1e-98|rcu:RCOM_0225820|ubiquitin-conjugating enzyme, putative; K10704 ubiquitin-conjugating enzyme E2 variant	[O]	Posttranslational modification, protein turnover, chaperones	Ubiquitin-conjugating enzyme	Ubiquitin-conjugating enzyme E2 variant 1C GN=F11F19.3 OS=Arabidopsis thaliana (Mouse-ear cress) PE=1 SV=1	PREDICTED: ubiquitin-conjugating enzyme E2 variant 1C [Cucumis sativus]
Cla012923	[B]	Chromatin structure and dynamics	--	K11650|0.0|vvi:100250968|hypothetical protein LOC100250968; K11650 SWI/SNF-related matrix-associated actin-dependent regulator of chromatin subfamily D	[BK]	--	SWIB/MDM2 domain	SWI/SNF complex component SNF12 homolog GN=At5g14170 OS=Arabidopsis thaliana (Mouse-ear cress) PE=1 SV=1	PREDICTED: SWI/SNF complex component SNF12 homolog [Cucumis melo]
Cla019176	[R]	General function prediction only	Molecular Function: nucleotide binding (GO:0000166);; Biological Process: signal transduction (GO:0007165);;	K04392|1e-128|pop:POPTR_834324|hypothetical protein; K04392 Ras-related C3 botulinum toxin substrate 1	[R]	General function prediction only	Ras family;; Miro-like protein	Rac-like GTP-binding protein ARAC8 GN=T17F15.90 OS=Arabidopsis thaliana (Mouse-ear cress) PE=1 SV=2	PREDICTED: rac-like GTP-binding protein ARAC8 [Cucumis sativus]
Cla002695	--	--	--	--	--	--	GRAM domain	GEM-like protein 2 GN=At4g01600 OS=Arabidopsis thaliana (Mouse-ear cress) PE=2 SV=1	PREDICTED: GEM-like protein 2 isoform X3 [Cucumis melo]
Cla011436	[Q]	Secondary metabolites biosynthesis, transport and catabolism	Molecular Function: iron ion binding (GO:0005506);; Biological Process: fatty acid metabolic process (GO:0006631);; Molecular Function: electron carrier activity (GO:0009055);; Molecular Function: alkane 1-monooxygenase activity (GO:0018685);; Molecular Function: heme binding (GO:0020037);; Biological Process: oxidation-reduction process (GO:0055114);; Molecular Function: aromatase activity (GO:0…	K15398|0.0|vvi:100247907|hypothetical protein LOC100247907	[QI]	--	Cytochrome P450	Cytochrome P450 86A7 GN=CYP86A7 OS=Arabidopsis thaliana (Mouse-ear cress) PE=2 SV=1	PREDICTED: cytochrome P450 86A7 [Cucumis melo]
Cla012780	[E]	Amino acid transport and metabolism	Cellular Component: cytoplasm (GO:0005737);; Biological Process: L-phenylalanine catabolic process (GO:0006559);; Biological Process: cinnamic acid biosynthetic process (GO:0009800);; Molecular Function: phenylalanine ammonia-lyase activity (GO:0045548);;	K10775|0.0|rcu:RCOM_1355480|Phenylalanine ammonia-lyase, putative (EC:4.3.1.24); K10775 phenylalanine ammonia-lyase [EC:4.3.1.24]	[Q]	Secondary metabolites biosynthesis, transport and catabolism	Aromatic amino acid lyase	Phenylalanine ammonia-lyase GN=PAL OS=Populus trichocarpa (Western balsam poplar) PE=2 SV=1	PREDICTED: phenylalanine ammonia-lyase-like [Cucumis melo]
Cla012789	--	--	Cellular Component: mitochondrion (GO:0005739);;	--	[R]	General function prediction only	PPR repeat family;; PPR repeat;; Pentatricopeptide repeat domain;; PPR repeat;; DYW family of nucleic acid deaminases	Putative pentatricopeptide repeat-containing protein At5g13230, mitochondrial (Precursor) GN=PCMP-H89 OS=Arabidopsis thaliana (Mouse-ear cress) PE=3 SV=1	PREDICTED: putative pentatricopeptide repeat-containing protein At5g13230, mitochondrial [Cucumis melo]
Cla003117	[Q]	Secondary metabolites biosynthesis, transport and catabolism	--	--	[Q]	Secondary metabolites biosynthesis, transport and catabolism	Multicopper oxidase;; Multicopper oxidase	L-ascorbate oxidase homolog (Precursor) GN=Bp10 OS=Brassica napus (Rape) PE=2 SV=1	PREDICTED: L-ascorbate oxidase homolog [Cucumis melo]
Cla005226	--	--	--	--	--	--	C2 domain	Extensin (Precursor) GN=HRGPNT3 OS=Nicotiana tabacum (Common tobacco) PE=2 SV=1	PREDICTED: U1 small nuclear ribonucleoprotein C-like isoform X1 [Cucumis sativus]
Cla015648	--	--	Molecular Function: calcium ion binding (GO:0005509);;	--	--	--	EF-hand domain pair;; EF hand;; EF hand;; EF-hand domain pair;; EF-hand domain	--	PREDICTED: uncharacterized protein LOC103495653 [Cucumis melo]
Cla013346	[J]	Translation, ribosomal structure and biogenesis	Cellular Component: plastid large ribosomal subunit (GO:0000311);; Biological Process: protein peptidyl-prolyl isomerization (GO:0000413);; Molecular Function: structural constituent of ribosome (GO:0003735);; Molecular Function: peptidyl-prolyl cis-trans isomerase activity (GO:0003755);; Cellular Component: nucleus (GO:0005634);; Biological Process: translation (GO:0006412);; Biological Process:…	K02926|1e-140|vvi:100255256|hypothetical protein LOC100255256; K02926 large subunit ribosomal protein L4	[J]	Translation, ribosomal structure and biogenesis	Ribosomal protein L4/L1 family	50S ribosomal protein L4, chloroplastic (Precursor) GN=RPL4 OS=Arabidopsis thaliana (Mouse-ear cress) PE=2 SV=2	PREDICTED: 50S ribosomal protein L4, chloroplastic isoform X2 [Cucumis melo]
Cla003254	--	--	--	--	--	--	--	--	PREDICTED: uncharacterized protein LOC103503323 [Cucumis melo]
Cla006618	--	--	--	--	[Q]	Secondary metabolites biosynthesis, transport and catabolism	Multicopper oxidase	L-ascorbate oxidase homolog (Precursor) OS=Nicotiana tabacum (Common tobacco) PE=1 SV=1	PREDICTED: uncharacterized protein DDB_G0274915-like [Cucumis melo]
MSTRG.8416	--	--	Biological Process: metabolic process (GO:0008152);; Molecular Function: transferase activity, transferring hexosyl groups (GO:0016758);;	--	[GC]	--	--	UDP-glycosyltransferase 92A1 GN=UGT92A1 OS=Arabidopsis thaliana (Mouse-ear cress) PE=2 SV=1	PREDICTED: UDP-glycosyltransferase 92A1 [Cucumis melo]
MSTRG.3491	--	--	--	--	--	--	--	--	hypothetical protein SORBIDRAFT_02g008855 [Sorghum bicolor]
Cla011820	[R]	General function prediction only	Molecular Function: GTPase activity (GO:0003924);; Molecular Function: GTP binding (GO:0005525);; Cellular Component: plasma membrane (GO:0005886);; Biological Process: intracellular protein transport (GO:0006886);; Biological Process: ER to Golgi vesicle-mediated transport (GO:0006888);; Biological Process: nucleocytoplasmic transport (GO:0006913);; Biological Process: small GTPase mediated sign…	--	[TU]	--	Ras family;; Miro-like protein;; ADP-ribosylation factor family;; Gtr1/RagA G protein conserved region;; 50S ribosome-binding GTPase;; Elongation factor Tu GTP binding domain;; ATPase family associated with various cellular activities (AAA)	Ras-related protein RABD1 GN=F26K24.2 OS=Arabidopsis thaliana (Mouse-ear cress) PE=1 SV=1	PREDICTED: ras-related protein RABD1 [Cucumis melo]
Cla016396	--	--	--	--	--	--	Protein of unknown function (DUF793);; Protein of unknown function (DUF677)	UPF0496 protein 4 GN=OsI_033149 OS=Oryza sativa subsp. indica (Rice) PE=3 SV=2	PREDICTED: UPF0496 protein 4-like [Cucumis melo]
Cla015496	--	--	Molecular Function: kinase activity (GO:0016301);;	--	--	--	--	--	hypothetical protein B456_011G008000 [Gossypium raimondii]
Cla019600	--	--	Cellular Component: integral component of membrane (GO:0016021);;	--	--	--	--	--	Uncharacterized protein TCM_029517 [Theobroma cacao]
Cla018027	--	--	--	--	--	--	Domain of unknown function (DUF588);; Membrane-associating domain	CASP-like protein 4B1 GN=ARALYDRAFT_321547 OS=Arabidopsis lyrata subsp. lyrata (Lyre-leaved rock-cress) PE=3 SV=1	PREDICTED: CASP-like protein 4B1 [Cucumis sativus]
Cla006923	--	--	--	--	--	--	--	--	PREDICTED: uncharacterized protein LOC101221776 [Cucumis sativus]
Cla016919	[L]	Replication, recombination and repair	Molecular Function: ATP binding (GO:0005524);;	--	[A]	RNA processing and modification	AAA domain;; UvrD-like helicase C-terminal domain;; UvrD-like helicase C-terminal domain;; UvrD/REP helicase N-terminal domain	Probable helicase MAGATAMA 3 GN=MAA3 OS=Arabidopsis thaliana (Mouse-ear cress) PE=2 SV=1	PREDICTED: uncharacterized protein LOC103499108 [Cucumis melo]
MSTRG.5389	--	--	Cellular Component: endoplasmic reticulum membrane (GO:0005789);; Cellular Component: integral component of membrane (GO:0016021);; Biological Process: sterol biosynthetic process (GO:0016126);; Biological Process: pentacyclic triterpenoid biosynthetic process (GO:0019745);;	--	[S]	Function unknown	Erg28 like protein	Ergosterol biosynthetic protein 28 GN=At1g10030 OS=Arabidopsis thaliana (Mouse-ear cress) PE=2 SV=2	PREDICTED: ergosterol biosynthetic protein 28 [Cucumis melo]
Cla018581	--	--	Molecular Function: DNA binding (GO:0003677);; Cellular Component: nucleus (GO:0005634);; Biological Process: transcription, DNA-templated (GO:0006351);; Biological Process: red or far-red light signaling pathway (GO:0010017);; Molecular Function: protein dimerization activity (GO:0046983);;	--	--	--	Helix-loop-helix DNA-binding domain	Transcription factor PIF7 GN=MFB13.4 OS=Arabidopsis thaliana (Mouse-ear cress) PE=1 SV=2	PREDICTED: transcription factor PIF7-like isoform X2 [Cucumis melo]
Cla022440	[C]	Energy production and conversion	--	K02155|1e-111|pop:POPTR_715360|hypothetical protein; K02155 V-type H+-transporting ATPase 16kDa proteolipid subunit [EC:3.6.3.14]	[C]	Energy production and conversion	ATP synthase subunit C	V-type proton ATPase 16 kDa proteolipid subunit OS=Kalanchoe daigremontiana (Devil&apos;s backbone) PE=2 SV=1	PREDICTED: V-type proton ATPase 16 kDa proteolipid subunit [Cucumis melo]
Cla019570	--	--	Cellular Component: viral nucleocapsid (GO:0019013);; Cellular Component: intracellular ribonucleoprotein complex (GO:0030529);;	--	[K]	Transcription	LSM domain	--	PREDICTED: uncharacterized protein LOC101206200 [Cucumis sativus]
Cla022405	--	--	--	K00430|1e-171|pop:POPTR_550845|hypothetical protein; K00430 peroxidase [EC:1.11.1.7]	--	--	Peroxidase	Peroxidase 64 (Precursor) GN=MJC20.29 OS=Arabidopsis thaliana (Mouse-ear cress) PE=1 SV=1	PREDICTED: peroxidase 64 [Cucumis sativus]
Cla012438	--	--	--	--	--	--	--	--	PREDICTED: uncharacterized protein LOC101204721 [Cucumis sativus]
Cla023094	--	--	--	--	--	--	Protein of unknown function (DUF1005)	--	PREDICTED: uncharacterized protein LOC101220969 [Cucumis sativus]
Cla006224	--	--	--	--	--	--	--	--	PREDICTED: uncharacterized protein LOC101210795 [Cucumis sativus]
Cla008135	--	--	--	--	[U]	Intracellular trafficking, secretion, and vesicular transport	--	Exocyst complex component EXO70B1 GN=EXO70B1 OS=Arabidopsis thaliana (Mouse-ear cress) PE=1 SV=1	PREDICTED: exocyst complex component EXO70B1-like [Cucumis melo]
Cla012793	--	--	--	--	--	--	Divergent CCT motif	--	PREDICTED: protein TIFY 9-like [Cucumis melo]
Cla010557	--	--	Biological Process: metabolic process (GO:0008152);; Molecular Function: transferase activity, transferring acyl groups other than amino-acyl groups (GO:0016747);;	--	--	--	Transferase family	Protein ECERIFERUM 26 GN=CER26 OS=Arabidopsis thaliana (Mouse-ear cress) PE=2 SV=1	PREDICTED: protein ECERIFERUM 26-like [Cucumis sativus]
Cla022530	--	--	--	--	--	--	Myb-like DNA-binding domain	Probable transcription factor KAN4 GN=MFO20.5 OS=Arabidopsis thaliana (Mouse-ear cress) PE=1 SV=1	PREDICTED: probable transcription factor KAN4 isoform X2 [Cucumis melo]
Cla012017	[E]	Amino acid transport and metabolism	Biological Process: metabolic process (GO:0008152);; Molecular Function: alanine-glyoxylate transaminase activity (GO:0008453);; Molecular Function: pyridoxal phosphate binding (GO:0030170);;	K00827|0.0|pop:POPTR_835604|hypothetical protein; K00827 alanine-glyoxylate transaminase / (R)-3-amino-2-methylpropionate-pyruvate transaminase [EC:2.6.1.44 2.6.1.40]	[E]	Amino acid transport and metabolism	Aminotransferase class-III	Alanine--glyoxylate aminotransferase 2 homolog 3, mitochondrial (Precursor) GN=At3g08860 OS=Arabidopsis thaliana (Mouse-ear cress) PE=2 SV=1	PREDICTED: alanine--glyoxylate aminotransferase 2 homolog 2, mitochondrial-like isoform X2 [Cucumis melo]
MSTRG.10927	--	--	Biological Process: metal ion transport (GO:0030001);; Molecular Function: metal ion binding (GO:0046872);;	--	[P]	Inorganic ion transport and metabolism	--	Heavy metal-associated isoprenylated plant protein 26 (Precursor) GN=F20M13.140 OS=Arabidopsis thaliana (Mouse-ear cress) PE=1 SV=1	PREDICTED: uncharacterized protein LOC101212620 [Cucumis sativus]
Cla010549	[E]	Amino acid transport and metabolism	Molecular Function: glycine hydroxymethyltransferase activity (GO:0004372);; Biological Process: glycine metabolic process (GO:0006544);; Biological Process: L-serine metabolic process (GO:0006563);; Molecular Function: methyltransferase activity (GO:0008168);; Molecular Function: pyridoxal phosphate binding (GO:0030170);; Biological Process: methylation (GO:0032259);; Biological Process: tetrahy…	K00600|0.0|vvi:100248779|hypothetical protein LOC100248779; K00600 glycine hydroxymethyltransferase [EC:2.1.2.1]	[E]	Amino acid transport and metabolism	Serine hydroxymethyltransferase	Serine hydroxymethyltransferase 4 OS=Arabidopsis thaliana (Mouse-ear cress) PE=1 SV=1	PREDICTED: serine hydroxymethyltransferase 4 [Cucumis melo]
Cla007683	--	--	--	K00430|1e-134|vvi:100260202|hypothetical protein LOC100260202	--	--	Peroxidase	Peroxidase 56 (Precursor) GN=F8M21_70 OS=Arabidopsis thaliana (Mouse-ear cress) PE=2 SV=1	PREDICTED: peroxidase 27-like [Cucumis melo]
Cla008599	--	--	--	--	--	--	Pectinesterase	Pectinesterase PPME1 (Precursor) GN=T17F3.3 OS=Arabidopsis thaliana (Mouse-ear cress) PE=1 SV=1	PREDICTED: putative pectinesterase 63 [Cucumis melo]
Cla009239	[T]	Signal transduction mechanisms	Molecular Function: protein serine/threonine phosphatase activity (GO:0004722);; Biological Process: protein dephosphorylation (GO:0006470);; Molecular Function: metal ion binding (GO:0046872);;	--	[T]	Signal transduction mechanisms	Protein phosphatase 2C	Probable protein phosphatase 2C 42 GN=At3g17090 OS=Arabidopsis thaliana (Mouse-ear cress) PE=2 SV=1	PREDICTED: probable protein phosphatase 2C 42 isoform X1 [Cucumis melo]
Cla007026	--	--	--	--	--	--	Agglutinin	--	PREDICTED: uncharacterized protein LOC101213433 [Cucumis sativus]
Cla020519	--	--	--	--	--	--	Glycosyl transferases group 1	--	PREDICTED: uncharacterized protein LOC103489564 [Cucumis melo]
Cla001349	--	--	--	--	--	--	--	F-box protein SKIP27 GN=SKIP27 OS=Arabidopsis thaliana (Mouse-ear cress) PE=1 SV=2	PREDICTED: F-box protein At4g05010-like [Cucumis melo]
MSTRG.597	--	--	--	--	[R]	General function prediction only	--	Bidirectional sugar transporter SWEET5 GN=MQB2.17 OS=Arabidopsis thaliana (Mouse-ear cress) PE=2 SV=2	PREDICTED: bidirectional sugar transporter SWEET4-like [Cucumis melo]
Cla008627	--	--	--	--	--	--	--	--	hypothetical protein Csa_6G425780 [Cucumis sativus]
Cla000266	--	--	--	--	[R]	General function prediction only	PPR repeat family;; PPR repeat	Pentatricopeptide repeat-containing protein At2g01860 GN=EMB975 OS=Arabidopsis thaliana (Mouse-ear cress) PE=2 SV=1	PREDICTED: pentatricopeptide repeat-containing protein At2g01860 [Cucumis melo]
Cla010217	[J]	Translation, ribosomal structure and biogenesis	Molecular Function: translation initiation factor activity (GO:0003743);; Molecular Function: translation elongation factor activity (GO:0003746);; Biological Process: translational initiation (GO:0006413);; Biological Process: translational frameshifting (GO:0006452);; Molecular Function: ribosome binding (GO:0043022);; Biological Process: positive regulation of translational elongation (GO:0045…	K03263|1e-108|pop:POPTR_832646|hypothetical protein; K03263 translation initiation factor eIF-5A	[J]	Translation, ribosomal structure and biogenesis	Eukaryotic elongation factor 5A hypusine, DNA-binding OB fold;; KOW motif	Eukaryotic translation initiation factor 5A-2 GN=EIF-5A2 OS=Nicotiana plumbaginifolia (Leadwort-leaved tobacco) PE=2 SV=1	PREDICTED: eukaryotic translation initiation factor 5A-2-like [Cucumis melo]
Cla006232	[RTKL]	--	--	--	[T]	Signal transduction mechanisms	Protein tyrosine kinase;; Protein kinase domain	Receptor-like serine/threonine-protein kinase At4g25390 (Precursor) GN=At4g25390 OS=Arabidopsis thaliana (Mouse-ear cress) PE=2 SV=1	PREDICTED: receptor-like serine/threonine-protein kinase At4g25390 isoform X3 [Cucumis melo]
Cla012838	--	--	Molecular Function: aspartic-type endopeptidase activity (GO:0004190);; Biological Process: proteolysis (GO:0006508);;	--	[O]	Posttranslational modification, protein turnover, chaperones	Xylanase inhibitor N-terminal;; Xylanase inhibitor C-terminal;; Eukaryotic aspartyl protease	Aspartic proteinase CDR1 (Precursor) GN=CDR1 OS=Arabidopsis thaliana (Mouse-ear cress) PE=1 SV=1	PREDICTED: probable aspartic protease At2g35615 [Cucumis melo]
Cla014534	--	--	Molecular Function: DNA-directed 5'-3' RNA polymerase activity (GO:0003899);; Cellular Component: nucleus (GO:0005634);; Biological Process: transcription, DNA-templated (GO:0006351);;	K14721|1e-65|rcu:RCOM_0553410|DNA-directed RNA polymerase, putative; K14721 DNA-directed RNA polymerase III subunit RPC5	[K]	Transcription	Sin-like protein conserved region	--	PREDICTED: DNA-directed RNA polymerase III subunit RPC5 isoform X2 [Cucumis melo]
Cla011302	--	--	Cellular Component: endoplasmic reticulum membrane (GO:0005789);;	--	[U]	Intracellular trafficking, secretion, and vesicular transport	--	Vesicle-associated protein 1-1, N-terminally processed GN=T4C21.10 OS=Arabidopsis thaliana (Mouse-ear cress) PE=1 SV=1	PREDICTED: vesicle-associated protein 2-2-like [Cucumis melo]
Cla022372	--	--	--	--	[A]	RNA processing and modification	G-patch domain	Zinc finger CCCH domain-containing protein 18 OS=Oryza sativa subsp. japonica (Rice) PE=2 SV=1	PREDICTED: zinc finger CCCH domain-containing protein 22 [Cucumis melo]
Cla012099	[RTKL]	--	Molecular Function: protein serine/threonine kinase activity (GO:0004674);; Molecular Function: calcium ion binding (GO:0005509);; Molecular Function: ATP binding (GO:0005524);; Biological Process: protein phosphorylation (GO:0006468);;	--	[T]	Signal transduction mechanisms	Protein kinase domain;; Protein tyrosine kinase;; Lipopolysaccharide kinase (Kdo/WaaP) family	CDPK-related kinase 1 GN=T3K9.9 OS=Arabidopsis thaliana (Mouse-ear cress) PE=1 SV=1	PREDICTED: CDPK-related kinase 1 isoform X1 [Cucumis melo]
Cla007466	[J]	Translation, ribosomal structure and biogenesis	--	--	[L]	Replication, recombination and repair	DNA repair metallo-beta-lactamase;; SAM domain (Sterile alpha motif);; Beta-lactamase superfamily domain;; SAM domain (Sterile alpha motif)	DNA cross-link repair protein SNM1 GN=SNM1 OS=Arabidopsis thaliana (Mouse-ear cress) PE=2 SV=1	PREDICTED: DNA cross-link repair protein SNM1 [Cucumis melo]
Cla002626	--	--	--	--	--	--	--	Thylakoid lumenal 17.9 kDa protein, chloroplastic (Precursor) GN=At4g24930 OS=Arabidopsis thaliana (Mouse-ear cress) PE=1 SV=1	PREDICTED: thylakoid lumenal 17.9 kDa protein, chloroplastic [Cucumis sativus]
Cla009918	[M]	Cell wall/membrane/envelope biogenesis	--	--	[M]	Cell wall/membrane/envelope biogenesis	Choline/ethanolamine kinase;; Phosphotransferase enzyme family;; Ecdysteroid kinase	Probable choline kinase 2 GN=At1g74320 OS=Arabidopsis thaliana (Mouse-ear cress) PE=2 SV=1	PREDICTED: probable choline kinase 2 [Cucumis melo]
Cla019021	[E]	Amino acid transport and metabolism	Molecular Function: protein-arginine deiminase activity (GO:0004668);; Biological Process: putrescine biosynthetic process from arginine (GO:0033388);; Molecular Function: agmatine deiminase activity (GO:0047632);;	K10536|0.0|vvi:100249038|hypothetical protein LOC100249038; K10536 agmatine deiminase [EC:3.5.3.12]	--	--	Porphyromonas-type peptidyl-arginine deiminase	Agmatine deiminase GN=T22D6.110 OS=Arabidopsis thaliana (Mouse-ear cress) PE=1 SV=2	PREDICTED: agmatine deiminase [Cucumis melo]
Cla011547	[Q]	Secondary metabolites biosynthesis, transport and catabolism	Molecular Function: monooxygenase activity (GO:0004497);; Molecular Function: iron ion binding (GO:0005506);; Molecular Function: oxidoreductase activity, acting on paired donors, with incorporation or reduction of molecular oxygen (GO:0016705);; Molecular Function: heme binding (GO:0020037);; Biological Process: oxidation-reduction process (GO:0055114);;	--	[Q]	Secondary metabolites biosynthesis, transport and catabolism	Cytochrome P450	Flavonoid 3&apos;,5&apos;-hydroxylase GN=CYP75A2 OS=Solanum melongena (Eggplant) PE=2 SV=1	PREDICTED: geraniol 8-hydroxylase-like [Cucumis sativus]
Cla003947	--	--	--	K14011|0.0|vvi:100257839|hypothetical protein LOC100257839; K14011 UBX domain-containing protein 6	[O]	Posttranslational modification, protein turnover, chaperones	PUB domain;; UBX domain	Plant UBX domain-containing protein 2 {ECO:0000303|Ref.8} OS=Arabidopsis thaliana (Mouse-ear cress) PE=1 SV=2	PREDICTED: UBX domain-containing protein 6 [Cucumis sativus]
Cla000305	--	--	--	--	--	--	Late embryogenesis abundant protein	Protein YLS9 GN=F11F19.11 OS=Arabidopsis thaliana (Mouse-ear cress) PE=2 SV=1	PREDICTED: protein YLS9 [Cucumis melo]
Cla000921	--	--	--	--	--	--	--	--	PREDICTED: uncharacterized protein LOC101219556 [Cucumis sativus]
Cla016312	--	--	--	--	--	--	--	--	PREDICTED: UPF0505 protein C16orf62 homolog isoform X2 [Cucumis melo]
Cla011990	[K]	Transcription	--	K07735|1e-175|vvi:100260279|hypothetical protein LOC100260279; K07735 putative transcriptional regulator	--	--	Uncharacterized ACR, COG1678	--	PREDICTED: uncharacterized protein LOC103485383 isoform X1 [Cucumis melo]
Cla017492	--	--	Biological Process: response to wounding (GO:0009611);; Biological Process: response to fungus (GO:0009620);; Biological Process: jasmonic acid biosynthetic process (GO:0009695);; Biological Process: abscisic acid-activated signaling pathway (GO:0009738);; Biological Process: response to jasmonic acid (GO:0009753);; Biological Process: response to chitin (GO:0010200);; Biological Process: endopla…	--	--	--	--	--	PREDICTED: uncharacterized protein LOC105434988 [Cucumis sativus]
MSTRG.12057	--	--	Molecular Function: zinc ion binding (GO:0008270);;	--	--	--	Wall-associated receptor kinase galacturonan-binding;; Wall-associated receptor kinase C-terminal	Putative RING-H2 finger protein ATL21A (Precursor) GN=ATL21A OS=Arabidopsis thaliana (Mouse-ear cress) PE=3 SV=1	PREDICTED: RING-H2 finger protein ATL20-like [Cucumis melo]
Cla012105	[L]	Replication, recombination and repair	Molecular Function: DNA binding (GO:0003677);; Molecular Function: DNA topoisomerase type II (ATP-hydrolyzing) activity (GO:0003918);; Molecular Function: ATP binding (GO:0005524);; Cellular Component: chromosome (GO:0005694);; Biological Process: DNA topological change (GO:0006265);;	K02470|0.0|vvi:100241769|hypothetical protein LOC100241769; K02470 DNA gyrase subunit B [EC:5.99.1.3]	[B]	Chromatin structure and dynamics	DNA gyrase B;; Histidine kinase-, DNA gyrase B-, and HSP90-like ATPase	DNA gyrase subunit B, chloroplastic/mitochondrial (Precursor) GN=GYRB OS=Nicotiana benthamiana PE=2 SV=1	PREDICTED: DNA gyrase subunit B, chloroplastic/mitochondrial [Cucumis sativus]
MSTRG.16903	--	--	Biological Process: shoot system development (GO:0048367);;	--	--	--	DVL family	--	PREDICTED: uncharacterized protein LOC105631299 [Jatropha curcas]
Cla018860	--	--	Molecular Function: DNA binding (GO:0003677);; Molecular Function: amino acid binding (GO:0016597);; Molecular Function: 2-alkenal reductase [NAD(P)] activity (GO:0032440);; Molecular Function: protein dimerization activity (GO:0046983);; Biological Process: oxidation-reduction process (GO:0055114);;	--	--	--	Helix-loop-helix DNA-binding domain	Transcription factor bHLH35 GN=MUL3.10 OS=Arabidopsis thaliana (Mouse-ear cress) PE=2 SV=1	PREDICTED: transcription factor bHLH35 [Cucumis melo]
Cla017825	--	--	--	--	[A]	RNA processing and modification	RING-variant domain	Probable E3 ubiquitin ligase SUD1 GN=F28A23.140 OS=Arabidopsis thaliana (Mouse-ear cress) PE=1 SV=1	PREDICTED: uncharacterized protein LOC101213656 [Cucumis sativus]
Cla021041	--	--	--	K11366|0.0|vvi:100255882|hypothetical protein LOC100255882; K11366 ubiquitin carboxyl-terminal hydrolase 22/27/51 [EC:3.1.2.15]	[O]	Posttranslational modification, protein turnover, chaperones	Ubiquitin carboxyl-terminal hydrolase;; Ubiquitin carboxyl-terminal hydrolase;; Zn-finger in ubiquitin-hydrolases and other protein	Ubiquitin carboxyl-terminal hydrolase 22 GN=UBP22 OS=Arabidopsis thaliana (Mouse-ear cress) PE=2 SV=1	PREDICTED: ubiquitin carboxyl-terminal hydrolase 22 [Cucumis sativus]
Cla019910	[L]	Replication, recombination and repair	--	K02350|0.0|rcu:RCOM_1431670|DNA polymerase zeta catalytic subunit, putative (EC:2.7.7.7); K02350 DNA polymerase zeta subunit [EC:2.7.7.7]	[L]	Replication, recombination and repair	DNA polymerase family B;; DNA polymerase family B, exonuclease domain;; C4-type zinc-finger of DNA polymerase delta	DNA polymerase zeta catalytic subunit GN=REV3 OS=Arabidopsis thaliana (Mouse-ear cress) PE=2 SV=1	PREDICTED: DNA polymerase zeta catalytic subunit isoform X1 [Cucumis sativus]
Cla019350	--	--	--	--	--	--	Stigma-specific protein, Stig1	Stigma-specific STIG1-like protein 1 {ECO:0000303|PubMed:19279211} (Precursor) OS=Arabidopsis thaliana (Mouse-ear cress) PE=3 SV=1	PREDICTED: uncharacterized protein LOC103485051 [Cucumis melo]
Cla019310	[T]	Signal transduction mechanisms	--	--	[A]	RNA processing and modification	SAM domain (Sterile alpha motif);; SAM domain (Sterile alpha motif)	Vegetative cell wall protein gp1 (Precursor) GN=GP1 OS=Chlamydomonas reinhardtii (Chlamydomonas smithii) PE=1 SV=1	PREDICTED: uncharacterized protein LOC103502284 [Cucumis melo]
Cla001244	[K]	Transcription	Cellular Component: cell part (GO:0044464);;	--	--	--	Leucine rich repeat;; Leucine Rich repeats (2 copies);; Leucine Rich Repeat	Pollen-specific leucine-rich repeat extensin-like protein 3 (Precursor) GN=PEX3 OS=Arabidopsis thaliana (Mouse-ear cress) PE=2 SV=1	PREDICTED: pollen-specific leucine-rich repeat extensin-like protein 3 [Cucumis melo]
Cla001236	--	--	Biological Process: mitotic cell cycle (GO:0000278);; Cellular Component: origin recognition complex (GO:0000808);; Molecular Function: nucleic acid binding (GO:0003676);; Cellular Component: nucleus (GO:0005634);; Biological Process: DNA replication (GO:0006260);; Biological Process: RNA processing (GO:0006396);; Molecular Function: metal ion binding (GO:0046872);;	K02607|0.0|vvi:100243867|hypothetical protein LOC100243867; K02607 origin recognition complex subunit 5	[L]	Replication, recombination and repair	Origin recognition complex (ORC) subunit 5 C-terminus;; AAA ATPase domain	Origin of replication complex subunit 5 {ECO:0000303|PubMed:16179646} OS=Arabidopsis thaliana (Mouse-ear cress) PE=1 SV=1	PREDICTED: origin recognition complex subunit 5 [Cucumis melo]
MSTRG.19929	--	--	--	--	--	--	--	--	PREDICTED: UDP-glycosyltransferase 91A1-like [Cucumis melo]
Cla016025	[R]	General function prediction only	Cellular Component: chloroplast (GO:0009507);; Molecular Function: adenyl nucleotide binding (GO:0030554);; Biological Process: cell redox homeostasis (GO:0045454);;	--	--	--	CBS domain	CBS domain-containing protein CBSX1, chloroplastic (Precursor) OS=Arabidopsis thaliana (Mouse-ear cress) PE=1 SV=2	PREDICTED: CBS domain-containing protein CBSX2, chloroplastic [Cucumis sativus]
Cla000654	--	--	--	--	--	--	gag-polypeptide of LTR copia-type;; gag-polypeptide of LTR copia-type	--	PREDICTED: uncharacterized protein LOC103496664 [Cucumis melo]
Cla007175	--	--	--	--	--	--	--	--	PREDICTED: uncharacterized protein LOC105435750 isoform X1 [Cucumis sativus]
Cla016070	--	--	Molecular Function: protein dimerization activity (GO:0046983);;	--	--	--	--	Transcription factor bHLH113 GN=MLD14.24 OS=Arabidopsis thaliana (Mouse-ear cress) PE=2 SV=1	PREDICTED: transcription factor bHLH113 [Cucumis melo]
Cla000318	--	--	--	K14311|3e-41|vvi:100264071|hypothetical protein LOC100264071; K14311 nuclear pore complex protein Nup188	--	--	Protein of unknown function (DUF3414)	--	PREDICTED: uncharacterized protein LOC103497512 [Cucumis melo]
Cla016346	[RTKL]	--	Molecular Function: calmodulin-dependent protein kinase activity (GO:0004683);; Molecular Function: calcium ion binding (GO:0005509);; Molecular Function: ATP binding (GO:0005524);; Biological Process: protein phosphorylation (GO:0006468);;	K13412|0.0|rcu:RCOM_0685930|calcium-dependent protein kinase, putative (EC:2.7.11.17); K13412 calcium-dependent protein kinase [EC:2.7.11.1]	[T]	Signal transduction mechanisms	Protein kinase domain;; EF hand;; EF-hand domain pair;; EF-hand domain;; Protein tyrosine kinase;; EF hand;; EF-hand domain pair;; Cytoskeletal-regulatory complex EF hand;; Lipopolysaccharide kinase (Kdo/WaaP) family	Calcium-dependent protein kinase 4 GN=CPK4 OS=Arabidopsis thaliana (Mouse-ear cress) PE=1 SV=1	PREDICTED: calcium-dependent protein kinase 11 [Cucumis melo]
Cla020267	[O]	Posttranslational modification, protein turnover, chaperones	Molecular Function: ubiquitin-protein transferase activity (GO:0004842);; Molecular Function: ATP binding (GO:0005524);; Cellular Component: cytosol (GO:0005829);; Biological Process: postreplication repair (GO:0006301);; Biological Process: protein ubiquitination (GO:0016567);; Molecular Function: acid-amino acid ligase activity (GO:0016881);;	K10581|0.0|vvi:100258896|hypothetical protein LOC100258896; K10581 ubiquitin-conjugating enzyme E2 O [EC:6.3.2.19]	[O]	Posttranslational modification, protein turnover, chaperones	Ubiquitin-conjugating enzyme	Probable ubiquitin-conjugating enzyme E2 23 GN=UBC23 OS=Arabidopsis thaliana (Mouse-ear cress) PE=1 SV=1	PREDICTED: probable ubiquitin-conjugating enzyme E2 23 isoform X3 [Cucumis melo]
Cla013959	--	--	--	--	--	--	--	--	hypothetical protein EUTSA_v10003523mg [Eutrema salsugineum]
Cla019036	--	--	--	--	--	--	Dirigent-like protein	Dirigent protein 23 (Precursor) GN=DIR23 OS=Arabidopsis thaliana (Mouse-ear cress) PE=2 SV=1	hypothetical protein Csa_1G015640 [Cucumis sativus]
Cla017677	--	--	--	--	--	--	Alcohol acetyltransferase	--	PREDICTED: uncharacterized protein LOC103486624 [Cucumis melo]
Cla020830	[U]	Intracellular trafficking, secretion, and vesicular transport	--	--	[V]	Defense mechanisms	TB2/DP1, HVA22 family	HVA22-like protein i GN=HVA22I OS=Arabidopsis thaliana (Mouse-ear cress) PE=2 SV=2	PREDICTED: HVA22-like protein i [Cucumis sativus]
Cla012092	[D]	Cell cycle control, cell division, chromosome partitioning	Biological Process: regulation of cyclin-dependent protein serine/threonine kinase activity (GO:0000079);; Cellular Component: nucleus (GO:0005634);; Molecular Function: protein kinase binding (GO:0019901);; Biological Process: cell division (GO:0051301);;	K05868|0.0|vvi:100261859|hypothetical protein LOC100261859; K05868 cyclin B	[D]	Cell cycle control, cell division, chromosome partitioning	Cyclin, N-terminal domain;; Cyclin, C-terminal domain	G2/mitotic-specific cyclin S13-6 OS=Glycine max (Soybean) PE=2 SV=1	mitotic B-type cyclin [Cucumis melo subsp. melo]
Cla009457	[D]	Cell cycle control, cell division, chromosome partitioning	Biological Process: mitotic cell cycle (GO:0000278);; Cellular Component: plasmodesma (GO:0009506);; Cellular Component: nuclear speck (GO:0016607);; Biological Process: regulation of mRNA splicing, via spliceosome (GO:0048024);;	--	[A]	RNA processing and modification	--	FKBP12-interacting protein of 37 kDa GN=FIP37 OS=Arabidopsis thaliana (Mouse-ear cress) PE=1 SV=1	PREDICTED: FKBP12-interacting protein of 37 kDa [Cucumis sativus]
Cla006258	--	--	--	--	[O]	Posttranslational modification, protein turnover, chaperones	--	Protein LOW PSII ACCUMULATION 2, chloroplastic (Precursor) GN=LPA2 OS=Arabidopsis thaliana (Mouse-ear cress) PE=1 SV=1	PREDICTED: protein LOW PSII ACCUMULATION 2, chloroplastic [Cucumis melo]
Cla022754	--	--	--	K01365|2e-62|rcu:RCOM_1507820|cysteine protease, putative (EC:1.3.1.74); K01365 cathepsin L [EC:3.4.22.15]	[O]	Posttranslational modification, protein turnover, chaperones	Papain family cysteine protease;; Cathepsin propeptide inhibitor domain (I29)	Vignain (Precursor) GN=CYSEP OS=Ricinus communis (Castor bean) PE=1 SV=1	PREDICTED: ervatamin-B-like [Cucumis sativus]
Cla003330	[H]	Coenzyme transport and metabolism	--	K00787|0.0|pop:POPTR_560081|hypothetical protein; K00787 farnesyl diphosphate synthase [EC:2.5.1.1 2.5.1.10]	[H]	Coenzyme transport and metabolism	Polyprenyl synthetase	Farnesyl pyrophosphate synthase 1 GN=FPS1 OS=Lupinus albus (White lupin) PE=2 SV=1	PREDICTED: farnesyl pyrophosphate synthase 1-like [Cucumis melo]
Cla007084	[J]	Translation, ribosomal structure and biogenesis	--	K03265|0.0|vvi:100248954|hypothetical protein LOC100248954; K03265 peptide chain release factor eRF subunit 1	[J]	Translation, ribosomal structure and biogenesis	eRF1 domain 2;; eRF1 domain 3;; eRF1 domain 1	Eukaryotic peptide chain release factor subunit 1-3 GN=ERF1-3 OS=Arabidopsis thaliana (Mouse-ear cress) PE=1 SV=1	PREDICTED: eukaryotic peptide chain release factor subunit 1-3 [Cucumis sativus]
Cla012166	--	--	Molecular Function: ubiquitin-protein transferase activity (GO:0004842);; Molecular Function: ATP binding (GO:0005524);; Biological Process: ubiquitin-dependent protein catabolic process (GO:0006511);; Biological Process: protein ubiquitination (GO:0016567);; Molecular Function: acid-amino acid ligase activity (GO:0016881);;	K10583|1e-147|rcu:RCOM_1272580|ubiquitin-conjugating enzyme e2S, putative (EC:6.3.2.19); K10583 ubiquitin-conjugating enzyme E2 S [EC:6.3.2.19]	[O]	Posttranslational modification, protein turnover, chaperones	Ubiquitin-conjugating enzyme	Ubiquitin-conjugating enzyme E2 22 GN=UBC22 OS=Arabidopsis thaliana (Mouse-ear cress) PE=1 SV=1	PREDICTED: ubiquitin-conjugating enzyme E2 22 [Cucumis melo]
Cla004921	--	--	Biological Process: polysaccharide catabolic process (GO:0000272);; Molecular Function: chitinase activity (GO:0004568);; Cellular Component: extracellular space (GO:0005615);; Biological Process: chitin catabolic process (GO:0006032);;	--	[M]	Cell wall/membrane/envelope biogenesis	Glycosyl hydrolases family 18	Acidic endochitinase (Precursor) OS=Cucumis sativus (Cucumber) PE=1 SV=1	acidic class III chitinase [Citrullus lanatus]
Cla018326	[R]	General function prediction only	Molecular Function: nucleic acid binding (GO:0003676);; Molecular Function: zinc ion binding (GO:0008270);; Biological Process: protein maturation (GO:0051604);;	--	[A]	RNA processing and modification	Zinc-finger double-stranded RNA-binding	--	PREDICTED: zinc finger protein 593 [Cucumis melo]
Cla021132	[R]	General function prediction only	Molecular Function: nucleotide binding (GO:0000166);; Biological Process: mRNA splicing, via spliceosome (GO:0000398);; Molecular Function: RNA binding (GO:0003723);; Cellular Component: spliceosomal complex (GO:0005681);;	--	[A]	RNA processing and modification	RNA recognition motif. (a.k.a. RRM, RBD, or RNP domain);; RNA recognition motif (a.k.a. RRM, RBD, or RNP domain);; RNA recognition motif. (a.k.a. RRM, RBD, or RNP domain);; Nup53/35/40-type RNA recognition motif	Serine/arginine-rich splicing factor RS31 GN=F21F14.30 OS=Arabidopsis thaliana (Mouse-ear cress) PE=1 SV=2	PREDICTED: serine/arginine-rich splicing factor RS31 isoform X1 [Cucumis sativus]
Cla013633	--	--	Molecular Function: transcription coactivator activity (GO:0003713);; Biological Process: regulation of transcription, DNA-templated (GO:0006355);; Biological Process: cell proliferation (GO:0008283);; Biological Process: adaxial/abaxial pattern specification (GO:0009955);; Biological Process: leaf morphogenesis (GO:0009965);; Biological Process: plant ovule development (GO:0048481);;	--	[K]	Transcription	SSXT protein (N-terminal region)	GRF1-interacting factor 1 GN=F4I4.20 OS=Arabidopsis thaliana (Mouse-ear cress) PE=1 SV=1	PREDICTED: GRF1-interacting factor 1 [Cucumis sativus]
Cla019889	--	--	--	--	[R]	General function prediction only	--	Microtubule-binding protein TANGLED GN=TAN OS=Arabidopsis thaliana (Mouse-ear cress) PE=1 SV=1	PREDICTED: microtubule-binding protein TANGLED [Cucumis melo]
Cla018311	--	--	--	--	[TO]	--	OTU-like cysteine protease	--	PREDICTED: uncharacterized protein LOC103500810 isoform X1 [Cucumis melo]
MSTRG.10996	--	--	Molecular Function: protein dimerization activity (GO:0046983);;	--	--	--	--	--	PREDICTED: transcription factor PIF7-like isoform X1 [Cucumis melo]
Cla012931	--	--	Biological Process: cellular process (GO:0009987);; Cellular Component: nuclear lumen (GO:0031981);;	K14294|1e-53|vvi:100249740|hypothetical protein LOC100249740; K14294 partner of Y14 and mago	[S]	Function unknown	Mago binding	--	PREDICTED: partner of Y14 and mago isoform X2 [Cucumis melo]
Cla019232	[V]	Defense mechanisms	Biological Process: drug transmembrane transport (GO:0006855);; Molecular Function: drug transmembrane transporter activity (GO:0015238);; Molecular Function: antiporter activity (GO:0015297);; Cellular Component: integral component of membrane (GO:0016021);;	--	[R]	General function prediction only	MatE;; Polysaccharide biosynthesis C-terminal domain	MATE efflux family protein DTX1 GN=F3L12.13 OS=Arabidopsis thaliana (Mouse-ear cress) PE=2 SV=1	PREDICTED: MATE efflux family protein DTX1-like [Cucumis melo]
Cla013288	[R]	General function prediction only	Molecular Function: nucleotide binding (GO:0000166);; Molecular Function: nucleic acid binding (GO:0003676);;	K12881|1e-124|vvi:100257081|hypothetical protein LOC100257081; K12881 THO complex subunit 4	[A]	RNA processing and modification	RNA recognition motif. (a.k.a. RRM, RBD, or RNP domain);; RNA recognition motif (a.k.a. RRM, RBD, or RNP domain);; RNA recognition motif. (a.k.a. RRM, RBD, or RNP domain);; C-terminal duplication domain of Friend of PRMT1	THO complex subunit 4A GN=MMN10.26 OS=Arabidopsis thaliana (Mouse-ear cress) PE=1 SV=1	PREDICTED: THO complex subunit 4A-like isoform X1 [Cucumis melo]
Cla013005	--	--	--	--	[R]	General function prediction only	PPR repeat family;; PPR repeat;; Pentatricopeptide repeat domain;; PPR repeat	Pentatricopeptide repeat-containing protein At4g39952, mitochondrial (Precursor) GN=PCMP-E98 OS=Arabidopsis thaliana (Mouse-ear cress) PE=2 SV=2	PREDICTED: pentatricopeptide repeat-containing protein At4g39952, mitochondrial [Cucumis melo]
Cla019614	--	--	--	--	--	--	X8 domain	Glucan endo-1,3-beta-glucosidase 12 (Precursor) GN=At4g29360 OS=Arabidopsis thaliana (Mouse-ear cress) PE=1 SV=1	PREDICTED: PLASMODESMATA CALLOSE-BINDING PROTEIN 2-like [Cucumis sativus]
Cla014250	[J]	Translation, ribosomal structure and biogenesis	Molecular Function: structural constituent of ribosome (GO:0003735);; Cellular Component: ribosome (GO:0005840);; Biological Process: translation (GO:0006412);;	--	[J]	Translation, ribosomal structure and biogenesis	Ribosomal protein L7/L12 C-terminal domain	50S ribosomal protein L12, chloroplastic (Precursor) GN=P0671D01.26 OS=Oryza sativa subsp. japonica (Rice) PE=2 SV=2	PREDICTED: 50S ribosomal protein L12, chloroplastic [Cucumis sativus]
Cla017115	--	--	--	--	--	--	Protein of unknown function (DUF3730)	Protein RST1 GN=RST1 OS=Arabidopsis thaliana (Mouse-ear cress) PE=2 SV=2	PREDICTED: protein RST1 isoform X2 [Cucumis sativus]
Cla009629	--	--	--	--	--	--	SBP domain	Squamosa promoter-binding protein 1 GN=SBP1 OS=Antirrhinum majus (Garden snapdragon) PE=2 SV=1	PREDICTED: squamosa promoter-binding protein 1 [Cucumis sativus]
Cla012757	--	--	Cellular Component: plasma membrane (GO:0005886);; Biological Process: myo-inositol hexakisphosphate biosynthetic process (GO:0010264);; Molecular Function: glycerol transmembrane transporter activity (GO:0015168);; Molecular Function: urea transmembrane transporter activity (GO:0015204);; Biological Process: glycerol transport (GO:0015793);; Cellular Component: integral component of membrane (GO…	--	[G]	Carbohydrate transport and metabolism	Major intrinsic protein	Aquaporin NIP6-1 GN=NIP6-1 OS=Arabidopsis thaliana (Mouse-ear cress) PE=1 SV=1	PREDICTED: aquaporin NIP6-1 [Cucumis sativus]
Cla001786	--	--	--	--	--	--	Protein of unknown function, DUF547;; Leucine-zipper of ternary complex factor MIP1	--	PREDICTED: uncharacterized protein LOC101222802 [Cucumis sativus]
Cla018504	--	--	Biological Process: posttranscriptional gene silencing by RNA (GO:0035194);; Biological Process: production of small RNA involved in gene silencing by RNA (GO:0070918);;	--	--	--	Hinge domain of cleavage stimulation factor subunit 2;; Transcription termination and cleavage factor C-terminal	Cleavage stimulating factor 64 {ECO:0000303|PubMed:12379796} OS=Arabidopsis thaliana (Mouse-ear cress) PE=1 SV=1	PREDICTED: cleavage stimulation factor subunit 2 [Cucumis melo]
Cla015609	[RTKL]	--	Molecular Function: nucleotide binding (GO:0000166);; Molecular Function: protein kinase activity (GO:0004672);; Biological Process: phosphorylation (GO:0016310);;	--	--	--	Carbohydrate-binding protein of the ER;; Protein tyrosine kinase;; Protein kinase domain	Probable LRR receptor-like serine/threonine-protein kinase At1g51860 (Precursor) GN=At1g51860 OS=Arabidopsis thaliana (Mouse-ear cress) PE=2 SV=2	PREDICTED: probable LRR receptor-like serine/threonine-protein kinase At1g51860 [Cucumis melo]
Cla013133	[J]	Translation, ribosomal structure and biogenesis	Cellular Component: cytoplasm (GO:0005737);; Biological Process: vernalization response (GO:0010048);; Biological Process: protein processing (GO:0016485);; Molecular Function: metal ion binding (GO:0046872);; Molecular Function: metalloaminopeptidase activity (GO:0070006);; Biological Process: protein initiator methionine removal (GO:0070084);;	K01265|0.0|pop:POPTR_1075814|hypothetical protein; K01265 methionyl aminopeptidase [EC:3.4.11.18]	[R]	General function prediction only	Metallopeptidase family M24	Methionine aminopeptidase 2B {ECO:0000255|HAMAP-Rule:MF_03175} GN=At3g59990 OS=Arabidopsis thaliana (Mouse-ear cress) PE=2 SV=2	PREDICTED: methionine aminopeptidase 2B-like isoform X2 [Cucumis sativus]
Cla006066	[T]	Signal transduction mechanisms	--	--	[R]	General function prediction only	Galactose oxidase, central domain;; Galactose oxidase, central domain;; Calcineurin-like phosphoesterase;; Kelch motif;; Kelch motif;; Kelch motif;; Kelch motif	Serine/threonine-protein phosphatase BSL1 GN=BSL1 OS=Arabidopsis thaliana (Mouse-ear cress) PE=1 SV=2	PREDICTED: serine/threonine-protein phosphatase BSL1 [Cucumis melo]
Cla021567	--	--	--	--	[K]	Transcription	--	DNA-directed RNA polymerase subunit 7-like protein GN=NRPB7L OS=Arabidopsis thaliana (Mouse-ear cress) PE=2 SV=1	PREDICTED: DNA-directed RNA polymerase V subunit 7-like [Cucumis melo]
Cla017016	--	--	--	--	--	--	--	--	PREDICTED: uncharacterized protein LOC103487011 [Cucumis melo]
Cla003742	--	--	--	--	--	--	--	--	Uncharacterized protein TCM_032752 [Theobroma cacao]
Cla012325	[LR]	--	Biological Process: metabolic process (GO:0008152);; Molecular Function: hydrolase activity (GO:0016787);;	--	[F]	Nucleotide transport and metabolism	--	Nudix hydrolase 20, chloroplastic (Precursor) GN=F7K24.210 OS=Arabidopsis thaliana (Mouse-ear cress) PE=2 SV=1	PREDICTED: nudix hydrolase 20, chloroplastic-like isoform X1 [Cucumis melo]
Cla022841	--	--	--	--	[A]	RNA processing and modification	Calcineurin-like phosphoesterase	Putative metallophosphoesterase At3g03305 (Precursor) GN=At3g03305 OS=Arabidopsis thaliana (Mouse-ear cress) PE=2 SV=1	PREDICTED: putative metallophosphoesterase At3g03305 [Cucumis sativus]
Cla005380	[M]	Cell wall/membrane/envelope biogenesis	--	K03843|0.0|rcu:RCOM_0611740|alpha-1,3-mannosyltransferase, putative; K03843 alpha-1,3/alpha-1,6-mannosyltransferase [EC:2.4.1.132 2.4.1.-]	[M]	Cell wall/membrane/envelope biogenesis	Glycosyl transferases group 1;; Glycosyl transferase 4-like domain;; Glycosyl transferases group 1	Sucrose synthase 5 GN=OSJNBa0033H08.16 OS=Oryza sativa subsp. japonica (Rice) PE=2 SV=1	PREDICTED: alpha-1,3/1,6-mannosyltransferase ALG2 [Cucumis melo]
Cla015457	[Q]	Secondary metabolites biosynthesis, transport and catabolism	Biological Process: metabolic process (GO:0008152);; Molecular Function: hydrolase activity (GO:0016787);;	--	--	--	Isochorismatase family	Probable inactive nicotinamidase At3g16190 {ECO:0000305} OS=Arabidopsis thaliana (Mouse-ear cress) PE=2 SV=1	PREDICTED: uncharacterized protein LOC103503139 [Cucumis melo]
Cla019881	--	--	--	--	--	--	--	Uncharacterized GPI-anchored protein At5g19250 (Precursor) GN=At5g19250 OS=Arabidopsis thaliana (Mouse-ear cress) PE=1 SV=1	PREDICTED: uncharacterized GPI-anchored protein At5g19250-like [Cucumis melo]
Cla007310	--	--	--	--	--	--	--	Ubiquinol-cytochrome c reductase complex 6.7 kDa protein OS=Solanum tuberosum (Potato) PE=1 SV=2	hypothetical protein Csa_5G223090 [Cucumis sativus]
Cla016010	[U]	Intracellular trafficking, secretion, and vesicular transport	Biological Process: response to molecule of fungal origin (GO:0002238);; Cellular Component: endoplasmic reticulum membrane (GO:0005789);; Cellular Component: Golgi apparatus (GO:0005794);; Cellular Component: plasma membrane (GO:0005886);; Cellular Component: integral component of membrane (GO:0016021);; Biological Process: sterol biosynthetic process (GO:0016126);; Biological Process: long-chai…	--	[U]	Intracellular trafficking, secretion, and vesicular transport	TLC domain	LAG1 longevity assurance homolog 2 GN=LAG2 OS=Arabidopsis thaliana (Mouse-ear cress) PE=1 SV=1	PREDICTED: LAG1 longevity assurance homolog 2 [Cucumis melo]
Cla023169	[R]	General function prediction only	--	--	[R]	General function prediction only	TPR repeat;; Tetratricopeptide repeat;; Tetratricopeptide repeat;; Tetratricopeptide repeat;; Tetratricopeptide repeat	Serine/threonine-protein phosphatase 5 GN=F7D19.19 OS=Arabidopsis thaliana (Mouse-ear cress) PE=1 SV=1	PREDICTED: small glutamine-rich tetratricopeptide repeat-containing protein 2 isoform X2 [Cucumis sativus]
Cla015587	--	--	Cellular Component: intracellular membrane-bounded organelle (GO:0043231);; Cellular Component: cytoplasmic part (GO:0044444);;	--	--	--	--	--	PREDICTED: uncharacterized protein LOC103500733 isoform X2 [Cucumis melo]
Cla018544	--	--	Molecular Function: DNA binding (GO:0003677);; Molecular Function: transcription factor activity, sequence-specific DNA binding (GO:0003700);; Cellular Component: nucleus (GO:0005634);; Biological Process: regulation of transcription, DNA-templated (GO:0006355);; Biological Process: positive regulation of flower development (GO:0009911);; Biological Process: maintenance of inflorescence meristem …	K09264|1e-131|rcu:RCOM_1468080|mads box protein, putative (EC:1.3.1.74); K09264 MADS-box transcription factor, plant	[K]	Transcription	K-box region;; SRF-type transcription factor (DNA-binding and dimerisation domain)	Agamous-like MADS-box protein AGL8 homolog OS=Solanum tuberosum (Potato) PE=2 SV=1	PREDICTED: truncated transcription factor CAULIFLOWER A isoform X2 [Cucumis melo]
Cla022444	[Z]	Cytoskeleton	--	--	[Z]	Cytoskeleton	Kinesin motor domain;; Domain of unknown function (DUF3490)	Kinesin-like protein NACK1 GN=NACK1 OS=Nicotiana tabacum (Common tobacco) PE=1 SV=1	PREDICTED: kinesin-like protein NACK1 [Cucumis melo]
Cla005851	--	--	--	--	--	--	--	--	PREDICTED: uncharacterized protein LOC103503880 [Cucumis melo]
Cla011591	--	--	--	--	--	--	Protein of unknown function, DUF547;; Leucine-zipper of ternary complex factor MIP1	Golgin candidate 4 GN=GC4 OS=Arabidopsis thaliana (Mouse-ear cress) PE=2 SV=1	PREDICTED: uncharacterized protein LOC101204173 isoform X1 [Cucumis sativus]
Cla022529	[R]	General function prediction only	--	--	[R]	General function prediction only	WD domain, G-beta repeat;; Nup133 N terminal like	COMPASS-like H3K4 histone methylase component WDR5A {ECO:0000303|PubMed:19567704} OS=Arabidopsis thaliana (Mouse-ear cress) PE=1 SV=1	PREDICTED: vegetative incompatibility protein HET-E-1-like [Cucumis melo]
Cla016977	--	--	Molecular Function: nucleotide binding (GO:0000166);; Molecular Function: nucleic acid binding (GO:0003676);; Molecular Function: zinc ion binding (GO:0008270);;	--	[R]	General function prediction only	Zn-finger in Ran binding protein and others;; RNA recognition motif. (a.k.a. RRM, RBD, or RNP domain);; RNA recognition motif (a.k.a. RRM, RBD, or RNP domain)	Transcription initiation factor TFIID subunit 15 GN=TAF15 OS=Arabidopsis thaliana (Mouse-ear cress) PE=1 SV=1	PREDICTED: transcription initiation factor TFIID subunit 15 [Cucumis melo]
Cla008398	--	--	--	--	--	--	Late embryogenesis abundant protein	Protein YLS9 GN=F11F19.11 OS=Arabidopsis thaliana (Mouse-ear cress) PE=2 SV=1	PREDICTED: protein YLS9-like [Cucumis melo]
Cla018069	--	--	Biological Process: RNA splicing, via endonucleolytic cleavage and ligation (GO:0000394);; Molecular Function: protein serine/threonine kinase activity (GO:0004674);; Molecular Function: ATP binding (GO:0005524);; Cellular Component: plasma membrane (GO:0005886);; Biological Process: protein phosphorylation (GO:0006468);; Biological Process: methionine biosynthetic process (GO:0009086);; Biologic…	--	[T]	Signal transduction mechanisms	Protein tyrosine kinase;; Protein kinase domain	Serine/threonine-protein kinase At5g01020 GN=At5g01020 OS=Arabidopsis thaliana (Mouse-ear cress) PE=1 SV=1	PREDICTED: serine/threonine-protein kinase At5g01020 [Cucumis melo]
Cla009998	[RTKL]	--	Molecular Function: protein serine/threonine kinase activity (GO:0004674);; Molecular Function: ATP binding (GO:0005524);; Biological Process: protein phosphorylation (GO:0006468);; Biological Process: cell-cell signaling (GO:0007267);; Biological Process: virus induced gene silencing (GO:0009616);; Biological Process: production of ta-siRNAs involved in RNA interference (GO:0010267);; Cellular C…	--	--	--	Carbohydrate-binding protein of the ER;; Protein tyrosine kinase;; Protein kinase domain;; Leucine Rich repeats (2 copies);; Leucine rich repeat;; Leucine Rich Repeat	Probable LRR receptor-like serine/threonine-protein kinase At1g67720 (Precursor) GN=At1g67720 OS=Arabidopsis thaliana (Mouse-ear cress) PE=2 SV=1	PREDICTED: probable LRR receptor-like serine/threonine-protein kinase At1g67720 [Cucumis sativus]
Cla008167	--	--	--	--	--	--	--	Vacuolar cation/proton exchanger 1a OS=Oryza sativa subsp. japonica (Rice) PE=1 SV=1	uncharacterized protein LOC105436053 [Cucumis sativus]
Cla010212	[S]	Function unknown	Cellular Component: membrane (GO:0016020);;	--	[R]	General function prediction only	Domain of unknown function DUF221;; Late exocytosis, associated with Golgi transport	CSC1-like protein At1g69450 GN=At1g69450 OS=Arabidopsis thaliana (Mouse-ear cress) PE=2 SV=1	PREDICTED: uncharacterized membrane protein YLR241W [Cucumis melo]
Cla012648	--	--	--	--	--	--	Protein of unknown function (DUF4005);; IQ calmodulin-binding motif	Protein IQ-DOMAIN 14 GN=IQD14 OS=Arabidopsis thaliana (Mouse-ear cress) PE=1 SV=1	PREDICTED: protein IQ-DOMAIN 14-like [Cucumis sativus]
Cla022407	--	--	--	--	--	--	Thioredoxin	--	PREDICTED: uncharacterized protein LOC103488395 [Cucumis melo]
Cla013135	--	--	Molecular Function: aspartic-type endopeptidase activity (GO:0004190);; Cellular Component: extracellular region (GO:0005576);; Biological Process: proteolysis (GO:0006508);; Molecular Function: transferase activity (GO:0016740);;	--	[O]	Posttranslational modification, protein turnover, chaperones	Xylanase inhibitor N-terminal;; Xylanase inhibitor C-terminal;; Eukaryotic aspartyl protease	Aspartic proteinase PCS1 (Precursor) GN=T7H20.240 OS=Arabidopsis thaliana (Mouse-ear cress) PE=2 SV=1	PREDICTED: aspartic proteinase PCS1 [Cucumis melo]
Cla008706	[G]	Carbohydrate transport and metabolism	--	K08235|1e-139|rcu:RCOM_0474040|Xyloglucan endotransglucosylase/hydrolase protein 2 precursor, putative (EC:2.4.1.207); K08235 xyloglucan:xyloglucosyl transferase [EC:2.4.1.207]	--	--	Glycosyl hydrolases family 16;; Xyloglucan endo-transglycosylase (XET) C-terminus	Probable xyloglucan endotransglucosylase/hydrolase protein 31 (Precursor) GN=F14D17.60 OS=Arabidopsis thaliana (Mouse-ear cress) PE=2 SV=2	PREDICTED: probable xyloglucan endotransglucosylase/hydrolase protein 31 [Cucumis melo]
Cla017178	[K]	Transcription	Cellular Component: nucleus (GO:0005634);; Biological Process: regulation of transcription, DNA-templated (GO:0006355);;	K12580|0.0|rcu:RCOM_1121820|hypothetical protein; K12580 CCR4-NOT transcription complex subunit 3	[K]	Transcription	Not1 N-terminal domain, CCR4-Not complex component;; NOT2 / NOT3 / NOT5 family	Probable NOT transcription complex subunit VIP2 (Fragment) GN=VIP2 OS=Nicotiana benthamiana PE=1 SV=1	PREDICTED: general negative regulator of transcription subunit 3 [Cucumis melo]
Cla011987	--	--	Biological Process: amino acid transmembrane transport (GO:0003333);; Cellular Component: plasma membrane (GO:0005886);; Molecular Function: amino acid transmembrane transporter activity (GO:0015171);; Cellular Component: integral component of membrane (GO:0016021);;	--	[E]	Amino acid transport and metabolism	Transmembrane amino acid transporter protein;; Tryptophan/tyrosine permease family	Lysine histidine transporter-like 5 GN=At1g71680 OS=Arabidopsis thaliana (Mouse-ear cress) PE=2 SV=2	PREDICTED: lysine histidine transporter-like 5 [Cucumis melo]
Cla015634	--	--	--	--	--	--	--	Proline-rich receptor-like protein kinase PERK5 GN=PERK5 OS=Arabidopsis thaliana (Mouse-ear cress) PE=2 SV=1	hypothetical protein Csa_7G039270 [Cucumis sativus]
Cla022609	[S]	Function unknown	Molecular Function: protein serine/threonine kinase activity (GO:0004674);; Molecular Function: ATP binding (GO:0005524);; Biological Process: protein phosphorylation (GO:0006468);; Cellular Component: membrane (GO:0016020);; Molecular Function: oxidoreductase activity (GO:0016491);;	--	--	--	Protein tyrosine kinase;; Protein kinase domain;; Leucine rich repeat;; Leucine Rich repeats (2 copies);; Leucine Rich Repeat	Probable LRR receptor-like serine/threonine-protein kinase At3g47570 (Precursor) GN=At3g47570 OS=Arabidopsis thaliana (Mouse-ear cress) PE=2 SV=1	hypothetical protein Csa_2G354930 [Cucumis sativus]
Cla021386	[O]	Posttranslational modification, protein turnover, chaperones	Molecular Function: zinc ion binding (GO:0008270);;	--	[O]	Posttranslational modification, protein turnover, chaperones	Ring finger domain;; RING-H2 zinc finger;; Zinc finger, C3HC4 type (RING finger);; Zinc finger, C3HC4 type (RING finger);; Zinc finger, C3HC4 type (RING finger);; Anaphase-promoting complex subunit 11 RING-H2 finger	RING-H2 finger protein ATL52 GN=ATL52 OS=Arabidopsis thaliana (Mouse-ear cress) PE=2 SV=1	PREDICTED: RING-H2 finger protein ATL51-like [Cucumis sativus]
Cla010656	--	--	--	--	--	--	Domain of unknown function (DUF4378)	--	PREDICTED: uncharacterized protein LOC103500989 [Cucumis melo]
Cla010190	[J]	Translation, ribosomal structure and biogenesis	Molecular Function: structural constituent of ribosome (GO:0003735);; Cellular Component: ribosome (GO:0005840);; Biological Process: translation (GO:0006412);;	--	[O]	Posttranslational modification, protein turnover, chaperones	Ribosomal L18p/L5e family	50S ribosomal protein L18, chloroplastic (Precursor) GN=OSJNBa0010E04.3 OS=Oryza sativa subsp. japonica (Rice) PE=2 SV=1	PREDICTED: 50S ribosomal protein L18, chloroplastic [Cucumis melo]
Cla003822	[M]	Cell wall/membrane/envelope biogenesis	--	--	--	--	--	Transcription factor bHLH123 GN=F3H11.2 OS=Arabidopsis thaliana (Mouse-ear cress) PE=2 SV=1	PREDICTED: transcription factor bHLH123 isoform X2 [Cucumis sativus]
Cla022859	--	--	--	--	--	--	Domain of unknown function (DUF588)	CASP-like protein 2C1 GN=POPTRDRAFT_578614 OS=Populus trichocarpa (Western balsam poplar) PE=3 SV=2	PREDICTED: CASP-like protein 2C1 [Cucumis sativus]
Cla020307	[J]	Translation, ribosomal structure and biogenesis	Biological Process: metabolic process (GO:0008152);; Molecular Function: carbon-nitrogen ligase activity, with glutamine as amido-N-donor (GO:0016884);;	--	[J]	Translation, ribosomal structure and biogenesis	Amidase	Glutamyl-tRNA(Gln) amidotransferase subunit A, chloroplastic/mitochondrial {ECO:0000255|HAMAP-Rule:MF_03150} (Precursor) OS=Zea mays (Maize) PE=2 SV=1	PREDICTED: putative amidase C869.01 [Cucumis sativus]
Cla008494	[Q]	Secondary metabolites biosynthesis, transport and catabolism	--	--	[QI]	--	Cytochrome P450	Alkane hydroxylase MAH1 {ECO:0000303|PubMed:17905869} OS=Arabidopsis thaliana (Mouse-ear cress) PE=2 SV=1	PREDICTED: alkane hydroxylase MAH1-like [Cucumis sativus]
Cla022638	[P]	Inorganic ion transport and metabolism	Molecular Function: calcium-transporting ATPase activity (GO:0005388);; Molecular Function: ATP binding (GO:0005524);; Cellular Component: trans-Golgi network (GO:0005802);; Biological Process: intra-Golgi vesicle-mediated transport (GO:0006891);; Biological Process: metabolic process (GO:0008152);; Molecular Function: manganese-transporting ATPase activity (GO:0015410);; Cellular Component: inte…	K05853|0.0|vvi:100266003|hypothetical protein LOC100266003; K05853 Ca2+ transporting ATPase, sarcoplasmic/endoplasmic reticulum [EC:3.6.3.8]	[P]	Inorganic ion transport and metabolism	E1-E2 ATPase;; Cation transporting ATPase, C-terminus;; haloacid dehalogenase-like hydrolase;; Putative hydrolase of sodium-potassium ATPase alpha subunit;; Cation transporter/ATPase, N-terminus;; haloacid dehalogenase-like hydrolase;; haloacid dehalogenase-like hydrolase	Calcium-transporting ATPase 3, endoplasmic reticulum-type OS=Arabidopsis thaliana (Mouse-ear cress) PE=2 SV=3	PREDICTED: calcium-transporting ATPase 3, endoplasmic reticulum-type [Cucumis sativus]
Cla010283	--	--	--	--	--	--	--	--	hypothetical protein Csa_2G237730 [Cucumis sativus]
Cla016794	--	--	Molecular Function: zinc ion binding (GO:0008270);;	--	[O]	Posttranslational modification, protein turnover, chaperones	Ring finger domain;; RING-H2 zinc finger;; zinc-RING finger domain;; Zinc finger, C3HC4 type (RING finger);; Zinc finger, C3HC4 type (RING finger);; Zinc finger, C3HC4 type (RING finger)	E3 ubiquitin-protein ligase RING1 GN=RING1 OS=Gossypium hirsutum (Upland cotton) PE=1 SV=1	PREDICTED: E3 ubiquitin-protein ligase RNF115-like [Cucumis sativus]
Cla012679	--	--	--	--	--	--	Protein of unknown function (DUF632);; Protein of unknown function (DUF630)	--	PREDICTED: uncharacterized protein LOC103489933 [Cucumis melo]
Cla013658	--	--	Cellular Component: protein phosphatase type 1 complex (GO:0000164);; Cellular Component: nucleus (GO:0005634);; Biological Process: embryo development ending in seed dormancy (GO:0009793);; Biological Process: negative regulation of phosphoprotein phosphatase activity (GO:0032515);;	--	[S]	Function unknown	Protein phosphatase inhibitor	--	PREDICTED: LOW QUALITY PROTEIN: type 1 phosphatases regulator ypi1 [Cucumis melo]
Cla010361	--	--	--	--	--	--	--	Putative F-box protein At1g47300 GN=At1g47300 OS=Arabidopsis thaliana (Mouse-ear cress) PE=3 SV=2	PREDICTED: ABC transporter F family member 4 [Cucumis melo]
Cla008626	[A]	RNA processing and modification	--	--	[A]	RNA processing and modification	CAF1 family ribonuclease	Probable CCR4-associated factor 1 homolog 9 GN=CAF1-9 OS=Arabidopsis thaliana (Mouse-ear cress) PE=2 SV=1	PREDICTED: probable CCR4-associated factor 1 homolog 11, partial [Cucumis melo]
Cla006595	[RTKL]	--	--	--	[R]	General function prediction only	Protein kinase domain;; Protein tyrosine kinase	Serine/threonine-protein kinase AFC1 GN=F4P12_270 OS=Arabidopsis thaliana (Mouse-ear cress) PE=2 SV=2	PREDICTED: probable serine/threonine-protein kinase clkA [Cucumis melo]
Cla013884	--	--	--	--	[O]	Posttranslational modification, protein turnover, chaperones	Ring finger domain;; Zinc finger, C3HC4 type (RING finger)	RING-H2 finger protein ATL66 GN=ATL66 OS=Arabidopsis thaliana (Mouse-ear cress) PE=2 SV=1	zinc finger family protein [Arabidopsis lyrata subsp. lyrata]
Cla002768	--	--	--	--	--	--	--	Formin-like protein 3 OS=Oryza sativa subsp. japonica (Rice) PE=2 SV=2	PREDICTED: uncharacterized protein LOC101216264 [Cucumis sativus]
Cla022648	--	--	--	K09285|0.0|vvi:100252316|hypothetical protein LOC100252316; K09285 AP2-like factor, ANT lineage	--	--	AP2 domain	AP2-like ethylene-responsive transcription factor ANT GN=T28I19.30 OS=Arabidopsis thaliana (Mouse-ear cress) PE=1 SV=2	PREDICTED: AP2-like ethylene-responsive transcription factor ANT [Cucumis sativus]
Cla013568	--	--	Cellular Component: integral component of membrane (GO:0016021);;	--	--	--	Tetraspanin family	Tetraspanin-19 GN=TOM2AH3 OS=Arabidopsis thaliana (Mouse-ear cress) PE=2 SV=1	PREDICTED: tetraspanin-19 [Cucumis melo]
Cla015025	--	--	Molecular Function: transcription factor activity, sequence-specific DNA binding (GO:0003700);; Cellular Component: nucleus (GO:0005634);; Biological Process: regulation of transcription, DNA-templated (GO:0006355);;	--	--	--	GRAS domain family	Scarecrow-like protein 1 GN=SCL1 OS=Arabidopsis thaliana (Mouse-ear cress) PE=2 SV=1	PREDICTED: scarecrow-like protein 1 [Cucumis sativus]
Cla012519	[KAD]	--	Molecular Function: DNA binding (GO:0003677);; Molecular Function: chromatin binding (GO:0003682);;	K09422|1e-107|rcu:RCOM_0176920|r2r3-myb transcription factor, putative; K09422 myb proto-oncogene protein, plant	[K]	Transcription	Myb-like DNA-binding domain;; Myb-like DNA-binding domain	Myb-related protein 330 OS=Antirrhinum majus (Garden snapdragon) PE=2 SV=1	PREDICTED: transcription repressor MYB6 [Cucumis sativus]
Cla004191	--	--	--	--	--	--	--	Vegetative cell wall protein gp1 (Precursor) GN=GP1 OS=Chlamydomonas reinhardtii (Chlamydomonas smithii) PE=1 SV=1	Uncharacterized protein TCM_045118 [Theobroma cacao]
Cla015414	--	--	--	K14484|2e-50|pop:POPTR_829522|hypothetical protein; K14484 auxin-responsive protein IAA	--	--	AUX/IAA family	Auxin-induced protein AUX22 GN=AUX22 OS=Glycine max (Soybean) PE=2 SV=1	PREDICTED: auxin-induced protein IAA6 [Cucumis sativus]
Cla001200	--	--	--	--	--	--	--	Gamma-gliadin (Precursor) OS=Triticum aestivum (Wheat) PE=3 SV=1	pherophorin-C1 protein precursor [Chlamydomonas reinhardtii]
Cla010367	--	--	--	--	[OW]	--	Matrixin;; Putative peptidoglycan binding domain	Metalloendoproteinase 1 (Precursor) OS=Glycine max (Soybean) PE=1 SV=2	PREDICTED: metalloendoproteinase 1-like [Cucumis sativus]
Cla019174	--	--	Molecular Function: DNA binding (GO:0003677);; Molecular Function: chromatin binding (GO:0003682);; Cellular Component: nucleus (GO:0005634);; Biological Process: transcription, DNA-templated (GO:0006351);;	--	[K]	Transcription	TFIIS helical bundle-like domain	--	PREDICTED: uncharacterized protein LOC101210258 [Cucumis sativus]
Cla004492	--	--	--	--	--	--	WRKY DNA -binding domain	Probable WRKY transcription factor 20 GN=WRKY20 OS=Arabidopsis thaliana (Mouse-ear cress) PE=2 SV=1	PREDICTED: probable WRKY transcription factor 20 isoform X1 [Cucumis melo]
Cla005862	[H]	Coenzyme transport and metabolism	--	K00231|0.0|pop:POPTR_774613|protoporphyrinogen oxidase (EC:1.3.3.4); K00231 protoporphyrinogen oxidase [EC:1.3.3.4]	[H]	Coenzyme transport and metabolism	Flavin containing amine oxidoreductase;; NAD(P)-binding Rossmann-like domain	Protoporphyrinogen oxidase 1, chloroplastic (Precursor) GN=T15B16.13 OS=Arabidopsis thaliana (Mouse-ear cress) PE=1 SV=1	PREDICTED: protoporphyrinogen oxidase 1, chloroplastic [Cucumis melo]
Cla006845	--	--	--	--	--	--	--	--	PREDICTED: uncharacterized protein LOC105434402 isoform X1 [Cucumis sativus]
Cla020955	--	--	--	K00417|2e-75|pop:POPTR_813950|hypothetical protein; K00417 ubiquinol-cytochrome c reductase subunit 7 [EC:1.10.2.2]	[C]	Energy production and conversion	Ubiquinol-cytochrome C reductase complex 14kD subunit	Cytochrome b-c1 complex subunit 7-2 OS=Arabidopsis thaliana (Mouse-ear cress) PE=1 SV=1	PREDICTED: cytochrome b-c1 complex subunit 7-2 [Cucumis melo]
MSTRG.17	--	--	Biological Process: metabolic process (GO:0008152);; Molecular Function: transferase activity, transferring acyl groups other than amino-acyl groups (GO:0016747);;	--	--	--	Transferase family	Uncharacterized acetyltransferase At3g50280 GN=At3g50280 OS=Arabidopsis thaliana (Mouse-ear cress) PE=3 SV=1	PREDICTED: LOW QUALITY PROTEIN: uncharacterized acetyltransferase At3g50280-like [Cucumis melo]
Cla006744	--	--	--	--	[R]	General function prediction only	PPR repeat family;; PPR repeat;; PPR repeat;; Pentatricopeptide repeat domain;; Tetratricopeptide repeat;; Tetratricopeptide repeat	Pentatricopeptide repeat-containing protein At1g05600 GN=At1g05600 OS=Arabidopsis thaliana (Mouse-ear cress) PE=2 SV=1	PREDICTED: pentatricopeptide repeat-containing protein At1g05600 isoform X1 [Cucumis melo]
Cla005677	--	--	--	--	--	--	No apical meristem (NAM) protein	NAC domain-containing protein 7 GN=T28K15.1 OS=Arabidopsis thaliana (Mouse-ear cress) PE=2 SV=2	PREDICTED: NAC domain-containing protein 7-like [Cucumis sativus]
Cla003308	--	--	--	--	[R]	General function prediction only	RNA recognition motif. (a.k.a. RRM, RBD, or RNP domain);; RNA recognition motif (a.k.a. RRM, RBD, or RNP domain);; RNA recognition motif. (a.k.a. RRM, RBD, or RNP domain)	Splicing factor U2af large subunit B GN=U2AF65B OS=Nicotiana plumbaginifolia (Leadwort-leaved tobacco) PE=2 SV=1	PREDICTED: spidroin-1 [Cucumis sativus]
Cla018989	[J]	Translation, ribosomal structure and biogenesis	Molecular Function: structural constituent of ribosome (GO:0003735);; Cellular Component: ribosome (GO:0005840);; Biological Process: translation (GO:0006412);;	K02979|6e-39|rcu:RCOM_0037190|ribosomal protein S28, putative; K02979 small subunit ribosomal protein S28e	[J]	Translation, ribosomal structure and biogenesis	Ribosomal protein S28e	40S ribosomal protein S28 GN=RPS28 OS=Zea mays (Maize) PE=3 SV=1	PREDICTED: 40S ribosomal protein S28-1 [Cucumis sativus]
Cla017572	[R]	General function prediction only	Biological Process: metabolic process (GO:0008152);; Molecular Function: carboxylic ester hydrolase activity (GO:0052689);;	--	--	--	Alpha/beta hydrolase family;; alpha/beta hydrolase fold;; Alpha/beta hydrolase family	Probable strigolactone esterase D14 homolog GN=D14 OS=Arabidopsis thaliana (Mouse-ear cress) PE=1 SV=1	PREDICTED: probable strigolactone esterase D14 homolog [Cucumis melo]
Cla006344	[Q]	Secondary metabolites biosynthesis, transport and catabolism	--	--	[Q]	Secondary metabolites biosynthesis, transport and catabolism	Cytochrome P450	Isoleucine N-monooxygenase 2 GN=CYP79D4 OS=Lotus japonicus (Lotus corniculatus var. japonicus) PE=1 SV=1	PREDICTED: isoleucine N-monooxygenase 1 [Cucumis sativus]
Cla016877	[F]	Nucleotide transport and metabolism	Molecular Function: uridine kinase activity (GO:0004849);; Molecular Function: ATP binding (GO:0005524);; Biological Process: UMP biosynthetic process (GO:0006222);; Biological Process: phosphorylation (GO:0016310);; Molecular Function: phosphotransferase activity, alcohol group as acceptor (GO:0016773);; Molecular Function: nucleoside-triphosphatase activity (GO:0017111);;	--	[TZ]	--	Phosphoribulokinase / Uridine kinase family;; AAA domain;; AAA domain	Putative uracil phosphoribosyltransferase (Precursor) GN=MHK7.10 OS=Arabidopsis thaliana (Mouse-ear cress) PE=1 SV=1	PREDICTED: uncharacterized protein LOC101220584 isoform X1 [Cucumis sativus]
Cla016916	--	--	Cellular Component: plasma membrane (GO:0005886);;	--	--	--	--	--	hypothetical protein Csa_5G264282 [Cucumis sativus]
MSTRG.15142	--	--	Biological Process: metabolic process (GO:0008152);; Molecular Function: hydrolase activity (GO:0016787);;	--	--	--	--	--	PREDICTED: dCTP pyrophosphatase 1-like [Cucumis melo]
Cla010368	--	--	--	--	[OW]	--	Matrixin;; Putative peptidoglycan binding domain	Metalloendoproteinase 1 (Precursor) OS=Glycine max (Soybean) PE=1 SV=2	PREDICTED: metalloendoproteinase 1-like [Cucumis melo]
Cla014713	[R]	General function prediction only	--	--	[A]	RNA processing and modification	BING4CT (NUC141) domain;; WD domain, G-beta repeat	Pre-mRNA-processing factor 19 {ECO:0000305} OS=Oryza sativa subsp. japonica (Rice) PE=2 SV=1	PREDICTED: probable U3 small nucleolar RNA-associated protein 7 [Cucumis melo]
Cla005379	--	--	--	--	--	--	--	Pathogen-related protein OS=Hordeum vulgare (Barley) PE=2 SV=2	PREDICTED: pathogen-related protein-like [Cucumis sativus]
Cla017089	--	--	--	--	--	--	--	--	PREDICTED: uncharacterized protein LOC103487086 [Cucumis melo]
Cla022143	--	--	--	--	[S]	Function unknown	--	Protein SABRE {ECO:0000303|PubMed:8275864} (Precursor) OS=Arabidopsis thaliana (Mouse-ear cress) PE=1 SV=1	PREDICTED: uncharacterized protein LOC103488114 [Cucumis melo]
Cla022353	--	--	--	--	--	--	AP2 domain	Ethylene-responsive transcription factor ERF003 GN=ERF003 OS=Arabidopsis thaliana (Mouse-ear cress) PE=2 SV=1	PREDICTED: ethylene-responsive transcription factor ERF003-like [Cucumis melo]
Cla009171	--	--	--	--	--	--	--	--	PREDICTED: uncharacterized protein LOC103483019 [Cucumis melo]
Cla003927	--	--	--	--	--	--	GDP-fucose protein O-fucosyltransferase	Uncharacterized protein At1g04910 GN=At1g04910 OS=Arabidopsis thaliana (Mouse-ear cress) PE=2 SV=1	PREDICTED: uncharacterized protein At1g04910-like [Cucumis melo]
Cla008854	[R]	General function prediction only	--	--	[H]	Coenzyme transport and metabolism	CobW/HypB/UreG, nucleotide-binding domain;; Cobalamin synthesis protein cobW C-terminal domain	--	PREDICTED: COBW domain-containing protein 1-like [Cucumis sativus]
Cla019016	--	--	Cellular Component: chromosome, centromeric region (GO:0000775);; Cellular Component: nucleus (GO:0005634);; Biological Process: mitotic cell cycle (GO:0007067);;	--	--	--	Mis12 protein	--	PREDICTED: uncharacterized protein LOC101210006 [Cucumis sativus]
Cla021243	[KAD]	--	Molecular Function: DNA binding (GO:0003677);; Molecular Function: chromatin binding (GO:0003682);; Molecular Function: transcription factor activity, sequence-specific DNA binding (GO:0003700);; Biological Process: regulation of transcription, DNA-templated (GO:0006355);; Biological Process: regulation of flower development (GO:0009909);; Biological Process: stamen development (GO:0048443);;	K09422|1e-149|pop:POPTR_644433|MYB209; hypothetical protein; K09422 myb proto-oncogene protein, plant	[K]	Transcription	Myb-like DNA-binding domain;; Myb-like DNA-binding domain	Myb-related protein 330 OS=Antirrhinum majus (Garden snapdragon) PE=2 SV=1	PREDICTED: transcription repressor MYB6 [Cucumis sativus]
Cla022269	[O]	Posttranslational modification, protein turnover, chaperones	Molecular Function: thiol-dependent ubiquitin-specific protease activity (GO:0004843);; Cellular Component: nucleus (GO:0005634);; Biological Process: ubiquitin-dependent protein catabolic process (GO:0006511);; Biological Process: response to abiotic stimulus (GO:0009628);; Biological Process: embryo development ending in seed dormancy (GO:0009793);; Biological Process: meristem structural organ…	K11858|0.0|vvi:100259355|hypothetical protein LOC100259355; K11858 ubiquitin carboxyl-terminal hydrolase 48 [EC:3.1.2.15]	[O]	Posttranslational modification, protein turnover, chaperones	Ubiquitin carboxyl-terminal hydrolase;; Ubiquitin carboxyl-terminal hydrolase;; DUSP domain	Ubiquitin carboxyl-terminal hydrolase 26 GN=T9C5.190 OS=Arabidopsis thaliana (Mouse-ear cress) PE=1 SV=3	PREDICTED: ubiquitin carboxyl-terminal hydrolase 26 isoform X1 [Cucumis sativus]
Cla022899	--	--	--	--	[R]	General function prediction only	PPR repeat family;; PPR repeat;; Pentatricopeptide repeat domain;; PPR repeat;; DYW family of nucleic acid deaminases	Pentatricopeptide repeat-containing protein At1g11290 GN=T28P6.20 OS=Arabidopsis thaliana (Mouse-ear cress) PE=2 SV=1	PREDICTED: pentatricopeptide repeat-containing protein At1g11290 isoform X1 [Cucumis melo]
Cla001847	--	--	Molecular Function: peroxidase activity (GO:0004601);; Cellular Component: extracellular region (GO:0005576);; Biological Process: response to oxidative stress (GO:0006979);; Molecular Function: heme binding (GO:0020037);; Molecular Function: metal ion binding (GO:0046872);; Biological Process: oxidation-reduction process (GO:0055114);;	K00430|1e-142|rcu:RCOM_1182920|Cationic peroxidase 2 precursor, putative (EC:1.11.1.7); K00430 peroxidase [EC:1.11.1.7]	--	--	Peroxidase	Cationic peroxidase 2 (Precursor) GN=PNC2 OS=Arachis hypogaea (Peanut) PE=2 SV=1	PREDICTED: peroxidase N1-like [Cucumis sativus]
Cla006327	--	--	--	--	[BK]	--	DDT domain;; PHD-finger;; WSTF, HB1, Itc1p, MBD9 motif 1	Increased DNA methylation 1 {ECO:0000303|PubMed:22700931} OS=Arabidopsis thaliana (Mouse-ear cress) PE=1 SV=1	PREDICTED: uncharacterized protein LOC103492005 isoform X4 [Cucumis melo]
Cla000569	--	--	--	--	--	--	Pathogenesis-related protein Bet v I family	MLP-like protein 328 GN=MLP328 OS=Arabidopsis thaliana (Mouse-ear cress) PE=2 SV=1	PREDICTED: MLP-like protein 328 [Cucumis melo]
Cla022673	--	--	--	--	[K]	Transcription	Associated with HOX;; Homeobox KN domain;; Homeobox domain	Homeobox protein ATH1 GN=ATH1 OS=Arabidopsis thaliana (Mouse-ear cress) PE=1 SV=1	PREDICTED: homeobox protein ATH1 [Cucumis melo]
Cla012072	--	--	--	--	[R]	General function prediction only	Uncharacterised protein family (UPF0172)	ER membrane protein complex subunit 8/9 homolog GN=EMB2731 OS=Arabidopsis thaliana (Mouse-ear cress) PE=2 SV=1	PREDICTED: ER membrane protein complex subunit 8/9 homolog [Cucumis melo]
Cla021081	--	--	--	--	--	--	Protein of unknown function (DUF4005);; IQ calmodulin-binding motif	Protein IQ-DOMAIN 1 GN=IQD1 OS=Arabidopsis thaliana (Mouse-ear cress) PE=1 SV=1	PREDICTED: protein IQ-DOMAIN 1 [Cucumis melo]
Cla011299	[P]	Inorganic ion transport and metabolism	Molecular Function: superoxide dismutase activity (GO:0004784);; Cellular Component: cytoplasm (GO:0005737);; Biological Process: removal of superoxide radicals (GO:0019430);; Molecular Function: metal ion binding (GO:0046872);; Biological Process: oxidation-reduction process (GO:0055114);;	K04565|6e-97|zma:542722|sod4, SODCC.2, sod4ap; superoxide dismutase4 (EC:1.15.1.1); K04565 Cu/Zn superoxide dismutase [EC:1.15.1.1]	[P]	Inorganic ion transport and metabolism	Copper/zinc superoxide dismutase (SODC)	Superoxide dismutase [Cu-Zn] GN=SODCC OS=Ipomoea batatas (Sweet potato) PE=2 SV=2	superoxide dismutase [Cu-Zn]-like [Cucumis sativus]
Cla012614	[S]	Function unknown	Molecular Function: RNA binding (GO:0003723);; Molecular Function: ribonuclease III activity (GO:0004525);; Biological Process: RNA processing (GO:0006396);; Biological Process: RNA phosphodiester bond hydrolysis, endonucleolytic (GO:0090502);;	K11145|1e-100|rcu:RCOM_0312560|RNA binding protein, putative; K11145 ribonuclease III family protein	--	--	Ribonuclease III domain	--	PREDICTED: uncharacterized protein LOC101205919 [Cucumis sativus]
Cla007641	--	--	--	--	--	--	--	--	PREDICTED: uncharacterized protein LOC103499480 [Cucumis melo]
Cla002189	--	--	--	--	--	--	--	--	PREDICTED: uncharacterized protein LOC104906241 [Beta vulgaris subsp. vulgaris]
Cla021115	[R]	General function prediction only	Molecular Function: nucleotide binding (GO:0000166);; Molecular Function: nucleic acid binding (GO:0003676);;	--	[A]	RNA processing and modification	RNA recognition motif. (a.k.a. RRM, RBD, or RNP domain);; RNA recognition motif (a.k.a. RRM, RBD, or RNP domain);; RNA recognition motif. (a.k.a. RRM, RBD, or RNP domain);; RNA binding motif	Polyadenylate-binding protein 5 GN=PAB5 OS=Arabidopsis thaliana (Mouse-ear cress) PE=1 SV=3	hypothetical protein Csa_3G118170 [Cucumis sativus]
Cla017693	[R]	General function prediction only	Biological Process: iron-sulfur cluster assembly (GO:0016226);; Molecular Function: transferase activity, transferring acyl groups (GO:0016746);; Cellular Component: CIA complex (GO:0097361);;	--	[R]	General function prediction only	WD domain, G-beta repeat;; Anaphase-promoting complex subunit 4 WD40 domain;; IKI3 family	Probable cytosolic iron-sulfur protein assembly protein CIAO1 homolog {ECO:0000255|HAMAP-Rule:MF_03037} GN=CHLREDRAFT_130093 OS=Chlamydomonas reinhardtii (Chlamydomonas smithii) PE=3 SV=1	PREDICTED: probable cytosolic iron-sulfur protein assembly protein CIAO1 homolog [Cucumis melo]
Cla010865	--	--	--	--	--	--	--	--	PREDICTED: uncharacterized protein LOC103494562 [Cucumis melo]
Cla019750	--	--	Molecular Function: double-stranded DNA binding (GO:0003690);; Cellular Component: mitochondrion (GO:0005739);; Biological Process: regulation of transcription, DNA-templated (GO:0006355);;	--	[KR]	--	mTERF	--	PREDICTED: uncharacterized protein LOC103488724 [Cucumis melo]
Cla020943	--	--	--	--	--	--	--	--	PREDICTED: uncharacterized protein LOC101203544 [Cucumis sativus]
Cla004819	[TK]	--	--	--	[T]	Signal transduction mechanisms	HD domain;; Region found in RelA / SpoT proteins;; HD domain;; TGS domain	Probable GTP diphosphokinase RSH3, chloroplastic (Precursor) GN=RSH3 OS=Arabidopsis thaliana (Mouse-ear cress) PE=2 SV=1	PREDICTED: uncharacterized protein LOC101208449 isoform X2 [Cucumis sativus]
Cla020766	[D]	Cell cycle control, cell division, chromosome partitioning	Cellular Component: cytoplasm (GO:0005737);;	--	[D]	Cell cycle control, cell division, chromosome partitioning	Maf-like protein	--	PREDICTED: maf-like protein DDB_G0281937 isoform X3 [Cucumis melo]
Cla015947	[GEPR]	--	Biological Process: carbohydrate transport (GO:0008643);; Cellular Component: integral component of membrane (GO:0016021);; Molecular Function: substrate-specific transmembrane transporter activity (GO:0022891);; Molecular Function: 2-alkenal reductase [NAD(P)] activity (GO:0032440);; Biological Process: transmembrane transport (GO:0055085);; Biological Process: oxidation-reduction process (GO:00…	--	[R]	General function prediction only	Sugar (and other) transporter;; Major Facilitator Superfamily	Polyol transporter 5 GN=PLT5 OS=Arabidopsis thaliana (Mouse-ear cress) PE=1 SV=2	PREDICTED: polyol transporter 5-like [Cucumis melo]
Cla019436	[RTKL]	--	--	--	--	--	Protein tyrosine kinase;; Protein kinase domain;; D-mannose binding lectin;; S-locus glycoprotein family;; PAN-like domain;; Domain of unknown function (DUF3403)	G-type lectin S-receptor-like serine/threonine-protein kinase At1g11410 (Precursor) GN=At1g11410 OS=Arabidopsis thaliana (Mouse-ear cress) PE=3 SV=3	PREDICTED: G-type lectin S-receptor-like serine/threonine-protein kinase RKS1 [Cucumis melo]
Cla005214	--	--	--	K01051|0.0|rcu:RCOM_1433960|Pectinesterase PPE8B precursor, putative (EC:3.1.1.11); K01051 pectinesterase [EC:3.1.1.11]	--	--	Pectinesterase;; Plant invertase/pectin methylesterase inhibitor	Pectinesterase 22 (Precursor) GN=F18C1.11 OS=Arabidopsis thaliana (Mouse-ear cress) PE=3 SV=1	PREDICTED: putative pectinesterase/pectinesterase inhibitor 22 isoform X1 [Cucumis melo]
Cla013574	--	--	--	--	[Z]	Cytoskeleton	Regulator of Vps4 activity in the MVB pathway	--	PREDICTED: uncharacterized protein LOC103490509 [Cucumis melo]
Cla017884	[IQR]	--	Molecular Function: protochlorophyllide reductase activity (GO:0016630);; Biological Process: oxidation-reduction process (GO:0055114);;	--	[Q]	Secondary metabolites biosynthesis, transport and catabolism	short chain dehydrogenase	Short-chain dehydrogenase TIC 32, chloroplastic GN=TIC32 OS=Pisum sativum (Garden pea) PE=1 SV=1	PREDICTED: short-chain dehydrogenase TIC 32, chloroplastic [Cucumis melo]
Cla017394	--	--	Molecular Function: enzyme inhibitor activity (GO:0004857);; Molecular Function: pectinesterase activity (GO:0030599);; Biological Process: negative regulation of catalytic activity (GO:0043086);;	--	--	--	Plant invertase/pectin methylesterase inhibitor	Putative invertase inhibitor (Precursor) OS=Platanus acerifolia (London plane tree) PE=1 SV=1	PREDICTED: cell wall / vacuolar inhibitor of fructosidase 2 [Cucumis sativus]
Cla010263	--	--	Molecular Function: nucleotide binding (GO:0000166);; Molecular Function: nucleic acid binding (GO:0003676);; Cellular Component: intracellular part (GO:0044424);;	--	[R]	General function prediction only	La domain;; RNA recognition motif. (a.k.a. RRM, RBD, or RNP domain)	La-related protein 6C GN=LARP6C OS=Arabidopsis thaliana (Mouse-ear cress) PE=3 SV=1	PREDICTED: la-related protein 6C [Cucumis melo]
Cla004660	--	--	--	--	--	--	Protein of unknown function (DUF506)	--	PREDICTED: uncharacterized protein LOC101214727 [Cucumis sativus]
Cla002247	--	--	--	--	[R]	General function prediction only	PPR repeat family;; PPR repeat;; PPR repeat;; Pentatricopeptide repeat domain;; Mitochondrial 28S ribosomal protein S27;; Tetratricopeptide repeat	Putative pentatricopeptide repeat-containing protein At4g17915 GN=At4g17915 OS=Arabidopsis thaliana (Mouse-ear cress) PE=3 SV=1	PREDICTED: putative pentatricopeptide repeat-containing protein At4g17915 [Cucumis melo]
Cla012437	--	--	Molecular Function: double-stranded DNA binding (GO:0003690);; Cellular Component: mitochondrion (GO:0005739);; Biological Process: regulation of transcription, DNA-templated (GO:0006355);;	--	[KR]	--	mTERF	--	PREDICTED: uncharacterized protein LOC103486064 isoform X1 [Cucumis melo]
Cla002782	--	--	--	--	--	--	Protein of unknown function, DUF573	--	hypothetical protein L484_018292 [Morus notabilis]
Cla022599	--	--	--	--	--	--	Domain of unknown function (DUF303)	Probable carbohydrate esterase At4g34215 GN=At4g34215 OS=Arabidopsis thaliana (Mouse-ear cress) PE=1 SV=2	PREDICTED: probable carbohydrate esterase At4g34215 [Cucumis sativus]
Cla018041	--	--	Molecular Function: helicase activity (GO:0004386);; Cellular Component: plasma membrane (GO:0005886);; Biological Process: response to oxidative stress (GO:0006979);; Biological Process: metabolic process (GO:0008152);; Biological Process: pollen development (GO:0009555);; Cellular Component: integral component of membrane (GO:0016021);;	--	--	--	--	--	PREDICTED: uncharacterized protein LOC103486235 isoform X2 [Cucumis melo]
Cla002907	--	--	--	--	--	--	Dof domain, zinc finger	Cyclic dof factor 3 GN=F1P2.50 OS=Arabidopsis thaliana (Mouse-ear cress) PE=1 SV=2	PREDICTED: cyclic dof factor 3-like [Cucumis sativus]
Cla011456	[O]	Posttranslational modification, protein turnover, chaperones	Molecular Function: glutathione peroxidase activity (GO:0004602);; Cellular Component: nucleus (GO:0005634);; Cellular Component: cytosol (GO:0005829);; Biological Process: response to oxidative stress (GO:0006979);; Biological Process: toxin catabolic process (GO:0009407);; Molecular Function: metal ion binding (GO:0046872);; Biological Process: oxidation-reduction process (GO:0055114);;	K00432|2e-67|rcu:RCOM_1686480|glutathione peroxidase, putative (EC:1.11.1.12); K00432 glutathione peroxidase [EC:1.11.1.9]	[O]	Posttranslational modification, protein turnover, chaperones	Glutathione peroxidase	Probable glutathione peroxidase 8 GN=GPX8 OS=Arabidopsis thaliana (Mouse-ear cress) PE=2 SV=1	PREDICTED: probable glutathione peroxidase 8 [Cucumis melo]
Cla021370	[C]	Energy production and conversion	Molecular Function: malate dehydrogenase (decarboxylating) (NAD+) activity (GO:0004471);; Molecular Function: ATP binding (GO:0005524);; Cellular Component: mitochondrion (GO:0005739);; Biological Process: glycolytic process (GO:0006096);; Biological Process: malate metabolic process (GO:0006108);; Biological Process: water transport (GO:0006833);; Biological Process: hyperosmotic response (GO:00…	K00028|0.0|pop:POPTR_816506|hypothetical protein; K00028 malate dehydrogenase (decarboxylating) [EC:1.1.1.39]	[C]	Energy production and conversion	Malic enzyme, N-terminal domain;; Malic enzyme, NAD binding domain	NAD-dependent malic enzyme 62 kDa isoform, mitochondrial (Precursor) OS=Solanum tuberosum (Potato) PE=1 SV=1	PREDICTED: NAD-dependent malic enzyme 62 kDa isoform, mitochondrial isoform X1 [Cucumis melo]
Cla021945	--	--	--	--	--	--	Arabidopsis protein of unknown function	Proline-rich receptor-like protein kinase PERK2 GN=PERK2 OS=Arabidopsis thaliana (Mouse-ear cress) PE=2 SV=3	PREDICTED: uncharacterized protein LOC101207424 [Cucumis sativus]
Cla012584	--	--	Molecular Function: hydrolase activity (GO:0016787);;	--	[R]	General function prediction only	PPR repeat;; PPR repeat family;; Pentatricopeptide repeat domain;; PPR repeat;; Tetratricopeptide repeat;; Tetratricopeptide repeat;; Anaphase-promoting complex, cyclosome, subunit 3;; Tetratricopeptide repeat	Putative pentatricopeptide repeat-containing protein At5g37570 GN=PCMP-E37 OS=Arabidopsis thaliana (Mouse-ear cress) PE=3 SV=1	PREDICTED: putative pentatricopeptide repeat-containing protein At5g37570 [Cucumis sativus]
MSTRG.18981	--	--	Molecular Function: enzyme inhibitor activity (GO:0004857);; Molecular Function: pectinesterase activity (GO:0030599);; Biological Process: negative regulation of catalytic activity (GO:0043086);;	--	--	--	--	--	PREDICTED: 21 kDa protein [Cucumis melo]
Cla001690	--	--	--	--	--	--	--	--	PREDICTED: uncharacterized protein LOC103497647 [Cucumis melo]
MSTRG.18930	--	--	--	--	--	--	bZIP transcription factor	--	hypothetical protein Csa_7G407660 [Cucumis sativus]
Cla005319	--	--	--	--	[G]	Carbohydrate transport and metabolism	Galactosyltransferase;; Domain of unknown function (DUF4094)	Probable beta-1,3-galactosyltransferase 3 GN=B3GALT3 OS=Arabidopsis thaliana (Mouse-ear cress) PE=2 SV=1	PREDICTED: probable beta-1,3-galactosyltransferase 3 isoform X1 [Cucumis sativus]
Cla021811	[R]	General function prediction only	Molecular Function: nucleic acid binding (GO:0003676);; Molecular Function: helicase activity (GO:0004386);; Molecular Function: ATP binding (GO:0005524);; Biological Process: metabolic process (GO:0008152);; Cellular Component: viral nucleocapsid (GO:0019013);; Cellular Component: intracellular ribonucleoprotein complex (GO:0030529);;	K12854|0.0|vvi:100244096|hypothetical protein LOC100244096; K12854 pre-mRNA-splicing helicase BRR2 [EC:3.6.4.13]	[A]	RNA processing and modification	Sec63 Brl domain;; DEAD/DEAH box helicase;; Type III restriction enzyme, res subunit;; Helicase conserved C-terminal domain;; AAA domain;; PhoH-like protein;; ATPase family associated with various cellular activities (AAA)	ATP-dependent DNA helicase MER3 homolog {ECO:0000305} OS=Arabidopsis thaliana (Mouse-ear cress) PE=2 SV=1	PREDICTED: U5 small nuclear ribonucleoprotein 200 kDa helicase [Cucumis sativus]
Cla006785	--	--	--	--	--	--	GDSL-like Lipase/Acylhydrolase	GDSL esterase/lipase At2g30310 (Precursor) GN=At2g30310 OS=Arabidopsis thaliana (Mouse-ear cress) PE=2 SV=1	PREDICTED: GDSL esterase/lipase At2g30310-like [Cucumis sativus]
Cla019143	--	--	Biological Process: metabolic process (GO:0008152);; Molecular Function: ligase activity (GO:0016874);;	--	--	--	--	DEAD-box ATP-dependent RNA helicase 42 GN=F9H16.10 OS=Arabidopsis thaliana (Mouse-ear cress) PE=1 SV=2	PREDICTED: uncharacterized protein LOC103493960 isoform X1 [Cucumis melo]
Cla009397	--	--	--	--	--	--	Plastocyanin-like domain	Mavicyanin OS=Cucurbita pepo (Vegetable marrow) PE=1 SV=1	PREDICTED: mavicyanin [Cucumis sativus]
Cla009812	--	--	--	K10683|0.0|vvi:100256563|hypothetical protein LOC100256563	[LK]	--	BRCA1 C Terminus (BRCT) domain;; PHD-like zinc-binding domain;; PHD-zinc-finger like domain	Protein BREAST CANCER SUSCEPTIBILITY 1 homolog GN=BRCA1 OS=Arabidopsis thaliana (Mouse-ear cress) PE=2 SV=1	PREDICTED: protein BREAST CANCER SUSCEPTIBILITY 1 homolog [Cucumis melo]
Cla000051	--	--	--	--	--	--	Protein of unknown function (DUF1639)	--	PREDICTED: uncharacterized protein LOC101222282 [Cucumis sativus]
Cla013470	--	--	--	--	[H]	Coenzyme transport and metabolism	--	Molybdenum cofactor sulfurase {ECO:0000255|HAMAP-Rule:MF_03050} GN=P0686E06.35 OS=Oryza sativa subsp. japonica (Rice) PE=2 SV=2	PREDICTED: molybdenum cofactor sulfurase isoform X15 [Cucumis melo]
Cla019275	--	--	Molecular Function: metal ion binding (GO:0046872);;	--	--	--	MYND finger;; Sel1 repeat	F-box protein At1g67340 GN=At1g67340 OS=Arabidopsis thaliana (Mouse-ear cress) PE=1 SV=1	PREDICTED: F-box protein At1g67340-like [Cucumis melo]
Cla005609	--	--	--	--	--	--	--	--	PREDICTED: uncharacterized protein LOC101212491 isoform X2 [Cucumis sativus]
Cla000004	[GEPR]	--	--	--	[R]	General function prediction only	Sugar (and other) transporter	Monosaccharide-sensing protein 2 GN=MSSP2 OS=Arabidopsis thaliana (Mouse-ear cress) PE=1 SV=2	PREDICTED: monosaccharide-sensing protein 2 [Cucumis melo]
Cla012359	--	--	Cellular Component: plastid (GO:0009536);; Biological Process: cellular process (GO:0009987);; Cellular Component: membrane (GO:0016020);;	--	--	--	Protein of unknown function (DUF4101)	Plastid division protein CDP1, chloroplastic (Precursor) GN=MVI11.9 OS=Arabidopsis thaliana (Mouse-ear cress) PE=1 SV=2	hypothetical protein Csa_6G014700 [Cucumis sativus]
Cla007041	[R]	General function prediction only	--	--	[R]	General function prediction only	RNA recognition motif. (a.k.a. RRM, RBD, or RNP domain);; RNA recognition motif (a.k.a. RRM, RBD, or RNP domain);; RNA recognition motif. (a.k.a. RRM, RBD, or RNP domain)	Glycine-rich RNA-binding protein 2, mitochondrial (Precursor) GN=At4g13850 OS=Arabidopsis thaliana (Mouse-ear cress) PE=1 SV=1	PREDICTED: RNA-binding protein 24-B [Cucumis melo]
MSTRG.1297	--	--	Molecular Function: protein dimerization activity (GO:0046983);;	--	--	--	--	Transcription factor PRE3 GN=At1g74500 OS=Arabidopsis thaliana (Mouse-ear cress) PE=1 SV=1	hypothetical protein F775_32795 [Aegilops tauschii]
Cla007244	--	--	--	--	--	--	--	--	PREDICTED: uncharacterized protein LOC103499248 [Cucumis melo]
Cla003380	--	--	--	K00430|1e-176|vvi:100249751|hypothetical protein LOC100249751; K00430 peroxidase [EC:1.11.1.7]	--	--	Peroxidase	Peroxidase 51 (Precursor) OS=Arabidopsis thaliana (Mouse-ear cress) PE=2 SV=1	PREDICTED: peroxidase 51-like [Cucumis sativus]
Cla001053	--	--	--	K11252|5e-55|vvi:100253395|hypothetical protein LOC100253395; K11252 histone H2B	[B]	Chromatin structure and dynamics	Core histone H2A/H2B/H3/H4	Histone H2B.2 GN=At1g08170 OS=Arabidopsis thaliana (Mouse-ear cress) PE=2 SV=1	PREDICTED: histone H2B type 1-A-like [Cucumis melo]
Cla007634	--	--	--	--	[S]	Function unknown	--	Late embryogenesis abundant protein 1 OS=Cicer arietinum (Chickpea) PE=2 SV=1	PREDICTED: late embryogenesis abundant protein 1 [Cucumis melo]
Cla020548	[J]	Translation, ribosomal structure and biogenesis	Molecular Function: RNA binding (GO:0003723);;	--	[J]	Translation, ribosomal structure and biogenesis	Pumilio-family RNA binding repeat;; Nucleic acid binding protein NABP	Pumilio homolog 4 GN=APUM4 OS=Arabidopsis thaliana (Mouse-ear cress) PE=1 SV=2	PREDICTED: pumilio homolog 4 isoform X2 [Cucumis melo]
Cla006685	--	--	--	--	--	--	--	Protein TIC 20-I, chloroplastic {ECO:0000303|PubMed:23372012} (Precursor) OS=Arabidopsis thaliana (Mouse-ear cress) PE=1 SV=1	PREDICTED: protein TIC 20-I, chloroplastic-like [Cucumis melo]
Cla013899	--	--	--	--	--	--	--	--	hypothetical protein Csa_6G374710 [Cucumis sativus]
Cla002317	--	--	--	--	--	--	--	Putative nuclear matrix constituent protein 1-like protein GN=At5g65770 OS=Arabidopsis thaliana (Mouse-ear cress) PE=2 SV=1	PREDICTED: putative nuclear matrix constituent protein 1-like protein [Cucumis sativus]
Cla015523	--	--	--	--	--	--	Dormancy/auxin associated protein	--	PREDICTED: uncharacterized protein LOC103500664 [Cucumis melo]
Cla009924	--	--	--	--	--	--	Protein of unknown function (DUF810)	--	PREDICTED: uncharacterized protein LOC101216236 [Cucumis sativus]
Cla015223	--	--	Molecular Function: protein dimerization activity (GO:0046983);;	--	--	--	Helix-loop-helix DNA-binding domain	Transcription factor bHLH130 GN=T24P15.19 OS=Arabidopsis thaliana (Mouse-ear cress) PE=1 SV=1	PREDICTED: transcription factor bHLH130-like isoform X2 [Cucumis melo]
Cla021898	--	--	Molecular Function: polysaccharide binding (GO:0030247);;	--	--	--	Wall-associated receptor kinase galacturonan-binding;; Wall-associated receptor kinase C-terminal	Wall-associated receptor kinase 5 (Precursor) GN=WAK5 OS=Arabidopsis thaliana (Mouse-ear cress) PE=2 SV=1	PREDICTED: uncharacterized protein LOC101208733 [Cucumis sativus]
Cla010469	[H]	Coenzyme transport and metabolism	Molecular Function: catalytic activity (GO:0003824);; Biological Process: metabolic process (GO:0008152);;	K04532|1e-152|vvi:100251665|hypothetical protein LOC100251665; K04532 amyloid beta precursor protein binding protein 1	[O]	Posttranslational modification, protein turnover, chaperones	--	NEDD8-activating enzyme E1 regulatory subunit {ECO:0000305} OS=Arabidopsis thaliana (Mouse-ear cress) PE=1 SV=1	PREDICTED: NEDD8-activating enzyme E1 regulatory subunit [Cucumis sativus]
Cla011078	--	--	--	--	--	--	Probable lipid transfer;; Protease inhibitor/seed storage/LTP family	Non-specific lipid transfer protein GPI-anchored 2 (Precursor) GN=T28A8.10 OS=Arabidopsis thaliana (Mouse-ear cress) PE=2 SV=1	PREDICTED: non-specific lipid transfer protein GPI-anchored 2 isoform X2 [Cucumis melo]
Cla002528	--	--	--	K00921|0.0|rcu:RCOM_0708740|fyve finger-containing phosphoinositide kinase, fyv1, putative (EC:2.7.1.150); K00921 1-phosphatidylinositol-3-phosphate 5-kinase [EC:2.7.1.150]	[T]	Signal transduction mechanisms	Phosphatidylinositol-4-phosphate 5-Kinase;; TCP-1/cpn60 chaperonin family;; FYVE zinc finger	1-phosphatidylinositol-3-phosphate 5-kinase FAB1B GN=FAB1B OS=Arabidopsis thaliana (Mouse-ear cress) PE=2 SV=1	PREDICTED: LOW QUALITY PROTEIN: 1-phosphatidylinositol-3-phosphate 5-kinase FAB1B-like [Cucumis melo]
Cla019953	[L]	Replication, recombination and repair	Molecular Function: nucleic acid binding (GO:0003676);; Molecular Function: ATP binding (GO:0005524);; Cellular Component: nucleus (GO:0005634);; Biological Process: DNA-dependent DNA replication (GO:0006261);; Biological Process: DNA recombination (GO:0006310);; Molecular Function: ATP-dependent helicase activity (GO:0008026);; Molecular Function: metal ion binding (GO:0046872);;	K10901|0.0|pop:POPTR_811227|hypothetical protein; K10901 bloom syndrome protein [EC:3.6.4.12]	[L]	Replication, recombination and repair	Helicase conserved C-terminal domain;; DEAD/DEAH box helicase	ATP-dependent DNA helicase Q-like 1 GN=F10A16.2 OS=Arabidopsis thaliana (Mouse-ear cress) PE=2 SV=1	PREDICTED: ATP-dependent DNA helicase Q-like 1 [Cucumis melo]
Cla008060	--	--	Biological Process: developmental process involved in reproduction (GO:0003006);; Molecular Function: nucleic acid binding (GO:0003676);; Biological Process: cellular process (GO:0009987);; Biological Process: cellular component organization (GO:0016043);; Biological Process: multicellular organismal process (GO:0032501);; Biological Process: reproductive process (GO:0044702);; Biological Process…	--	[R]	General function prediction only	C2H2-type zinc finger;; Zinc finger, C2H2 type	Zinc finger protein WIP2 OS=Arabidopsis thaliana (Mouse-ear cress) PE=1 SV=1	PREDICTED: protein TRANSPARENT TESTA 1 [Cucumis melo]
Cla019543	--	--	Molecular Function: chaperone binding (GO:0051087);;	--	[T]	Signal transduction mechanisms	BAG domain;; Ubiquitin family	BAG family molecular chaperone regulator 3 GN=BAG3 OS=Arabidopsis thaliana (Mouse-ear cress) PE=1 SV=1	PREDICTED: BAG family molecular chaperone regulator 3-like [Cucumis melo]
Cla008657	[L]	Replication, recombination and repair	--	K02324|0.0|pop:POPTR_594813|hypothetical protein; K02324 DNA polymerase epsilon subunit 1 [EC:2.7.7.7]	[L]	Replication, recombination and repair	Domain of unknown function (DUF1744);; DNA polymerase family B, exonuclease domain;; DNA polymerase family B;; Predicted 3'-5' exonuclease related to the exonuclease domain of PolB;; RNase_H superfamily	DNA polymerase epsilon catalytic subunit A GN=At1g08260 OS=Arabidopsis thaliana (Mouse-ear cress) PE=1 SV=1	PREDICTED: DNA polymerase epsilon catalytic subunit A-like [Cucumis sativus]
Cla020757	--	--	--	--	--	--	Domain of unknown function (DUF4378)	--	PREDICTED: uncharacterized protein LOC101209549 isoform X1 [Cucumis sativus]
Cla001912	--	--	Molecular Function: calcium ion binding (GO:0005509);;	--	--	--	EF-hand domain pair;; EF hand;; EF-hand domain;; EF hand	Calcium-binding protein CML38 GN=CML38 OS=Arabidopsis thaliana (Mouse-ear cress) PE=2 SV=1	hypothetical protein Csa_5G067410 [Cucumis sativus]
Cla005183	--	--	--	--	--	--	Calmodulin binding protein-like	--	PREDICTED: uncharacterized protein LOC103492135 [Cucumis melo]
Cla008293	[M]	Cell wall/membrane/envelope biogenesis	Biological Process: intra-Golgi vesicle-mediated transport (GO:0006891);; Biological Process: metabolic process (GO:0008152);; Cellular Component: integral component of membrane (GO:0016021);; Molecular Function: transferase activity (GO:0016740);;	--	[T]	Signal transduction mechanisms	MBOAT, membrane-bound O-acyltransferase family	--	PREDICTED: putative membrane-bound O-acyltransferase C24H6.01c isoform X4 [Cucumis melo]
Cla006317	--	--	--	--	--	--	PQQ-like domain	--	PREDICTED: uncharacterized protein LOC103492016 isoform X2 [Cucumis melo]
Cla016746	--	--	Cellular Component: protein phosphatase type 2A complex (GO:0000159);; Cellular Component: nucleus (GO:0005634);; Biological Process: regulation of transcription, DNA-templated (GO:0006355);; Molecular Function: protein phosphatase regulator activity (GO:0008601);; Biological Process: auxin-activated signaling pathway (GO:0009734);; Molecular Function: protein dimerization activity (GO:0046983);;…	--	[T]	Signal transduction mechanisms	Protein phosphatase 2A regulatory B subunit (B56 family)	Serine/threonine protein phosphatase 2A 57 kDa regulatory subunit B&apos; iota isoform GN=B&apos;IOTA OS=Arabidopsis thaliana (Mouse-ear cress) PE=2 SV=1	PREDICTED: serine/threonine protein phosphatase 2A 57 kDa regulatory subunit B&apos; iota isoform [Cucumis sativus]
Cla015720	--	--	Biological Process: intracellular signal transduction (GO:0035556);; Molecular Function: metal ion binding (GO:0046872);; Molecular Function: protein-disulfide reductase activity (GO:0047134);; Biological Process: oxidation-reduction process (GO:0055114);;	--	--	--	C1-like domain;; C1 domain	Probable nucleoredoxin 1 GN=At1g60420 OS=Arabidopsis thaliana (Mouse-ear cress) PE=1 SV=1	PREDICTED: uncharacterized protein LOC101218937 [Cucumis sativus]
Cla001138	[Q]	Secondary metabolites biosynthesis, transport and catabolism	Molecular Function: iron ion binding (GO:0005506);; Molecular Function: electron carrier activity (GO:0009055);; Molecular Function: heme binding (GO:0020037);; Molecular Function: taxane 10-beta-hydroxylase activity (GO:0050597);; Biological Process: oxidation-reduction process (GO:0055114);;	--	[QI]	--	Cytochrome P450	Cytochrome P450 87A3 GN=OSJNBa0088I22.16 OS=Oryza sativa subsp. japonica (Rice) PE=2 SV=3	PREDICTED: cytochrome P450 87A3 isoform X1 [Cucumis melo]
Cla013561	--	--	Cellular Component: 1,3-beta-D-glucan synthase complex (GO:0000148);; Molecular Function: 1,3-beta-D-glucan synthase activity (GO:0003843);; Cellular Component: Golgi apparatus (GO:0005794);; Biological Process: (1->3)-beta-D-glucan biosynthetic process (GO:0006075);; Biological Process: protein targeting to membrane (GO:0006612);; Biological Process: nucleotide transport (GO:0006862);; Biologica…	K11000|0.0|rcu:RCOM_1174510|transferase, transferring glycosyl groups, putative (EC:2.4.1.34); K11000 callose synthase [EC:2.4.1.-]	[M]	Cell wall/membrane/envelope biogenesis	1,3-beta-glucan synthase component;; 1,3-beta-glucan synthase subunit FKS1, domain-1	Callose synthase 12 OS=Arabidopsis thaliana (Mouse-ear cress) PE=2 SV=1	PREDICTED: callose synthase 12-like [Cucumis melo]
Cla012759	--	--	Molecular Function: C-8 sterol isomerase activity (GO:0000247);; Cellular Component: endoplasmic reticulum membrane (GO:0005789);; Cellular Component: plasma membrane (GO:0005886);; Biological Process: acetyl-CoA metabolic process (GO:0006084);; Cellular Component: integral component of membrane (GO:0016021);; Biological Process: sterol biosynthetic process (GO:0016126);; Biological Process: bras…	K01824|1e-114|vvi:100263963|hypothetical protein LOC100263963; K01824 cholestenol delta-isomerase [EC:5.3.3.5]	[I]	Lipid transport and metabolism	Emopamil binding protein	Probable 3-beta-hydroxysteroid-Delta(8),Delta(7)-isomerase GN=At1g20050 OS=Arabidopsis thaliana (Mouse-ear cress) PE=2 SV=1	PREDICTED: probable 3-beta-hydroxysteroid-Delta(8),Delta(7)-isomerase [Cucumis melo]
Cla022193	--	--	--	--	[K]	Transcription	--	--	PREDICTED: uncharacterized protein LOC105434656 [Cucumis sativus]
MSTRG.19499	--	--	--	--	--	--	--	Protein RALF-like 11 (Precursor) GN=RALFL11 OS=Arabidopsis thaliana (Mouse-ear cress) PE=3 SV=1	hypothetical protein Csa_2G191310 [Cucumis sativus]
Cla005361	--	--	--	K08503|1e-119|vvi:100250369|hypothetical protein LOC100250369	[U]	Intracellular trafficking, secretion, and vesicular transport	SNARE domain	Syntaxin-52 GN=SYP52 OS=Arabidopsis thaliana (Mouse-ear cress) PE=1 SV=1	PREDICTED: syntaxin-52-like [Cucumis sativus]
Cla005390	[H]	Coenzyme transport and metabolism	--	K05356|0.0|pop:POPTR_550337|octaprenyl-diphosphate synthase; K05356 all-trans-nonaprenyl-diphosphate synthase [EC:2.5.1.84 2.5.1.85]	[H]	Coenzyme transport and metabolism	Polyprenyl synthetase;; Peptidase S24-like;; Signal peptidase, peptidase S26	Solanesyl diphosphate synthase 1 GN=T30F21.15 OS=Arabidopsis thaliana (Mouse-ear cress) PE=1 SV=1	PREDICTED: probable solanesyl-diphosphate synthase 3, chloroplastic [Cucumis melo]
Cla015350	[R]	General function prediction only	--	--	[R]	General function prediction only	Alpha/beta hydrolase family;; Alpha/beta hydrolase family;; alpha/beta hydrolase fold;; Putative lysophospholipase	--	PREDICTED: uncharacterized protein LOC101210082 [Cucumis sativus]
Cla017466	--	--	--	--	[A]	RNA processing and modification	--	Formin-like protein 14 GN=FH14 OS=Arabidopsis thaliana (Mouse-ear cress) PE=3 SV=3	hypothetical protein Csa_3G815990 [Cucumis sativus]
Cla000479	--	--	--	K14709|1e-180|rcu:RCOM_1500480|zinc/iron transporter, putative (EC:1.3.1.74); K14709 solute carrier family 39 (zinc transporter), member 1/2/3	[P]	Inorganic ion transport and metabolism	ZIP Zinc transporter	Probable zinc transporter 10 (Precursor) GN=ZIP10 OS=Arabidopsis thaliana (Mouse-ear cress) PE=1 SV=2	PREDICTED: fe(2+) transport protein 1 [Cucumis melo]
Cla014619	--	--	--	--	--	--	--	Protein SPIRAL1-like 5 GN=SP1L5 OS=Arabidopsis thaliana (Mouse-ear cress) PE=2 SV=1	PREDICTED: protein SPIRAL1-like 5 [Cucumis sativus]
Cla023171	--	--	--	K11267|0.0|rcu:RCOM_1032140|androgen induced inhibitor of proliferation (as3) / pds5, putative; K11267 sister chromatid cohesion protein PDS5	[R]	General function prediction only	F-box-like;; F-box domain	F-box protein 7 GN=F8K7.20 OS=Arabidopsis thaliana (Mouse-ear cress) PE=1 SV=1	PREDICTED: sister chromatid cohesion protein PDS5 homolog A isoform X2 [Cucumis melo]
Cla013064	--	--	--	--	--	--	--	--	unknown (chloroplast) [Nicotiana tabacum]
Cla006083	--	--	--	--	[U]	Intracellular trafficking, secretion, and vesicular transport	--	--	hypothetical protein Csa_4G338940 [Cucumis sativus]
Cla015971	--	--	Cellular Component: proteasome complex (GO:0000502);; Biological Process: fatty acid beta-oxidation (GO:0006635);;	K11876|1e-134|rcu:RCOM_0938830|hypothetical protein; K11876 proteasome assembly chaperone 2	[S]	Function unknown	PAC2 family	--	PREDICTED: proteasome assembly chaperone 2 [Cucumis sativus]
Cla022478	[R]	General function prediction only	--	--	--	--	Bacterial transferase hexapeptide (six repeats);; Hexapeptide repeat of succinyl-transferase	Gamma carbonic anhydrase 1, mitochondrial (Precursor) OS=Arabidopsis thaliana (Mouse-ear cress) PE=1 SV=1	PREDICTED: gamma carbonic anhydrase 1, mitochondrial [Cucumis sativus]
Cla020180	[RTKL]	--	Molecular Function: protein serine/threonine kinase activity (GO:0004674);; Molecular Function: ATP binding (GO:0005524);; Biological Process: protein phosphorylation (GO:0006468);;	K14498|0.0|pop:POPTR_801108|hypothetical protein; K14498 serine/threonine-protein kinase SRK2 [EC:2.7.11.1]	[T]	Signal transduction mechanisms	Protein kinase domain;; Protein tyrosine kinase	Serine/threonine-protein kinase SRK2I GN=MUD21.14 OS=Arabidopsis thaliana (Mouse-ear cress) PE=1 SV=1	PREDICTED: serine/threonine-protein kinase SRK2I isoform X2 [Cucumis sativus]
Cla019326	--	--	--	--	[R]	General function prediction only	PPR repeat family;; PPR repeat;; PPR repeat;; DYW family of nucleic acid deaminases;; Pentatricopeptide repeat domain	Pentatricopeptide repeat-containing protein At5g50990 GN=PCMP-H59 OS=Arabidopsis thaliana (Mouse-ear cress) PE=2 SV=2	PREDICTED: pentatricopeptide repeat-containing protein At5g50990 isoform X1 [Cucumis melo]
Cla016830	--	--	--	--	--	--	--	--	PREDICTED: uncharacterized protein LOC103498484 isoform X1 [Cucumis melo]
Cla010110	--	--	--	--	[S]	Function unknown	Anticodon-binding domain	--	PREDICTED: protein LSM12 homolog A [Cucumis sativus]
Cla015916	[Q]	Secondary metabolites biosynthesis, transport and catabolism	Biological Process: lipid biosynthetic process (GO:0008610);; Molecular Function: transferase activity, transferring acyl groups (GO:0016746);;	--	--	--	FAE1/Type III polyketide synthase-like protein;; 3-Oxoacyl-[acyl-carrier-protein (ACP)] synthase III C terminal;; Chalcone and stilbene synthases, C-terminal domain;; 3-Oxoacyl-[acyl-carrier-protein (ACP)] synthase III;; Chalcone and stilbene synthases, N-terminal domain	3-ketoacyl-CoA synthase 9 GN=KCS9 OS=Arabidopsis thaliana (Mouse-ear cress) PE=2 SV=1	3-ketoacyl-CoA synthase 4 [Gossypium raimondii]
Cla015882	--	--	Biological Process: ubiquitin-dependent protein catabolic process (GO:0006511);;	K14016|1e-148|vvi:100258971|hypothetical protein LOC100258971; K14016 ubiquitin fusion degradation protein 1	[O]	Posttranslational modification, protein turnover, chaperones	Ubiquitin fusion degradation protein UFD1	--	PREDICTED: ubiquitin fusion degradation protein 1 homolog isoform X3 [Cucumis melo]
Cla010208	--	--	--	--	--	--	GCK domain	--	PREDICTED: uncharacterized protein LOC105435574 [Cucumis sativus]
Cla010439	--	--	Biological Process: proteolysis (GO:0006508);; Molecular Function: cysteine-type peptidase activity (GO:0008234);; Cellular Component: apoplast (GO:0048046);;	--	[O]	Posttranslational modification, protein turnover, chaperones	Papain family cysteine protease;; Cathepsin propeptide inhibitor domain (I29);; Peptidase C1-like family	Vignain-2 (Precursor) OS=Vigna mungo (Black gram) PE=1 SV=1	hypothetical protein Csa_2G292830 [Cucumis sativus]
Cla007089	[J]	Translation, ribosomal structure and biogenesis	--	K02978|9e-61|rcu:RCOM_1300070|40S ribosomal protein S27, putative; K02978 small subunit ribosomal protein S27e	[J]	Translation, ribosomal structure and biogenesis	Ribosomal protein S27	40S ribosomal protein S27-2 OS=Arabidopsis thaliana (Mouse-ear cress) PE=2 SV=2	PREDICTED: 40S ribosomal protein S27-2 [Cucumis melo]
Cla016699	--	--	Molecular Function: DNA binding (GO:0003677);; Cellular Component: nucleus (GO:0005634);;	--	--	--	Methyl-CpG binding domain	Methyl-CpG-binding domain-containing protein 10 GN=MBD10 OS=Arabidopsis thaliana (Mouse-ear cress) PE=1 SV=1	PREDICTED: methyl-CpG-binding domain-containing protein 11-like [Cucumis melo]
Cla008004	--	--	--	--	[K]	Transcription	CCT motif;; B-box zinc finger	Zinc finger protein CONSTANS-LIKE 16 GN=COL16 OS=Arabidopsis thaliana (Mouse-ear cress) PE=2 SV=2	PREDICTED: zinc finger protein CONSTANS-LIKE 6 [Cucumis sativus]
Cla020625	--	--	--	--	--	--	--	--	hypothetical protein Csa_4G641770 [Cucumis sativus]
Cla012752	--	--	--	--	[S]	Function unknown	PPPDE putative peptidase domain	DeSI-like protein At4g17486 GN=At4g17486 OS=Arabidopsis thaliana (Mouse-ear cress) PE=2 SV=1	PREDICTED: deSI-like protein At4g17486 [Cucumis melo]
Cla019278	[U]	Intracellular trafficking, secretion, and vesicular transport	Biological Process: protein targeting (GO:0006605);; Molecular Function: P-P-bond-hydrolysis-driven protein transmembrane transporter activity (GO:0015450);; Cellular Component: membrane (GO:0016020);; Biological Process: protein transmembrane transport (GO:0071806);;	K07342|4e-39|zma:100282298|protein transport protein SEC61 gamma subunit; K07342 protein transport protein SEC61 subunit gamma and related proteins	[U]	Intracellular trafficking, secretion, and vesicular transport	SecE/Sec61-gamma subunits of protein translocation complex	Protein transport protein Sec61 subunit gamma OS=Oryza sativa subsp. japonica (Rice) PE=3 SV=1	PREDICTED: protein transport protein Sec61 subunit gamma-like [Nelumbo nucifera]
Cla006571	--	--	--	--	[GE]	--	Triose-phosphate Transporter family;; UAA transporter family;; EamA-like transporter family	Probable sugar phosphate/phosphate translocator At3g11320 GN=At3g11320 OS=Arabidopsis thaliana (Mouse-ear cress) PE=2 SV=1	PREDICTED: probable sugar phosphate/phosphate translocator At3g11320 [Cucumis sativus]
Cla003261	--	--	--	K13348|1e-100|ath:AT2G42770|peroxisomal membrane 22 kDa family protein	[R]	General function prediction only	Mpv17 / PMP22 family	--	PREDICTED: protein sym-1 [Cucumis melo]
Cla003605	[S]	Function unknown	--	--	[R]	General function prediction only	Leucine rich repeat;; Leucine Rich repeats (2 copies);; Leucine Rich Repeat;; Leucine Rich repeat;; Leucine rich repeat;; Leucine rich repeat N-terminal domain	LRR receptor-like serine/threonine-protein kinase FLS2 (Precursor) GN=FLS2 OS=Arabidopsis thaliana (Mouse-ear cress) PE=1 SV=1	PREDICTED: LOW QUALITY PROTEIN: receptor-like protein 12 [Cucumis melo]
Cla004438	[O]	Posttranslational modification, protein turnover, chaperones	--	--	--	--	Subtilase family;; PA domain	Subtilisin-like protease SBT5.3 (Precursor) OS=Arabidopsis thaliana (Mouse-ear cress) PE=2 SV=1	hypothetical protein Csa_3G045060 [Cucumis sativus]
Cla007907	--	--	Molecular Function: hydrolase activity (GO:0016787);;	--	--	--	Protein of unknown function (DUF2454)	Uncharacterized protein At2g39910 GN=At2g39910 OS=Arabidopsis thaliana (Mouse-ear cress) PE=2 SV=2	PREDICTED: uncharacterized protein At2g39910 [Cucumis melo]
Cla023066	--	--	--	--	[U]	Intracellular trafficking, secretion, and vesicular transport	--	--	PREDICTED: BEACH domain-containing protein lvsC isoform X1 [Cucumis melo]
Cla009040	--	--	--	--	[B]	Chromatin structure and dynamics	--	Proton pump-interactor 1 GN=PPI1 OS=Arabidopsis thaliana (Mouse-ear cress) PE=1 SV=2	hypothetical protein FOMMEDRAFT_155759 [Fomitiporia mediterranea MF3/22]
Cla021832	--	--	--	--	--	--	--	Protein CHUP1, chloroplastic GN=CHUP1 OS=Arabidopsis thaliana (Mouse-ear cress) PE=1 SV=1	PREDICTED: protein CHUP1, chloroplastic [Cucumis melo]
Cla019080	--	--	--	--	[R]	General function prediction only	--	Eukaryotic translation initiation factor 3 subunit A {ECO:0000255|HAMAP-Rule:MF_03000} GN=TIF3A1 OS=Arabidopsis thaliana (Mouse-ear cress) PE=1 SV=1	PREDICTED: uncharacterized protein LOC103494020 isoform X1 [Cucumis melo]
Cla002746	[E]	Amino acid transport and metabolism	--	K00600|0.0|pop:POPTR_819509|SHMT8; serine hydroxymethyltransferase 8 (EC:2.1.2.1); K00600 glycine hydroxymethyltransferase [EC:2.1.2.1]	[E]	Amino acid transport and metabolism	Serine hydroxymethyltransferase;; Beta-eliminating lyase	Serine hydroxymethyltransferase 3, chloroplastic (Precursor) GN=F8B4.220 OS=Arabidopsis thaliana (Mouse-ear cress) PE=1 SV=2	PREDICTED: serine hydroxymethyltransferase 3, chloroplastic [Cucumis sativus]
MSTRG.3456	--	--	--	--	--	--	--	--	hypothetical protein Csa_4G001535 [Cucumis sativus]
Cla014847	[K]	Transcription	Molecular Function: DNA binding (GO:0003677);; Molecular Function: DNA-directed 5'-3' RNA polymerase activity (GO:0003899);; Cellular Component: nucleus (GO:0005634);; Biological Process: transcription, DNA-templated (GO:0006351);;	K03013|3e-98|pop:POPTR_828412|hypothetical protein; K03013 DNA-directed RNA polymerases I, II, and III subunit RPABC1	[K]	Transcription	RNA polymerase Rpb5, N-terminal domain;; RNA polymerase Rpb5, C-terminal domain	DNA-directed RNA polymerases II and IV subunit 5A OS=Arabidopsis thaliana (Mouse-ear cress) PE=1 SV=1	PREDICTED: DNA-directed RNA polymerases II and IV subunit 5A [Cucumis melo]
Cla000056	--	--	--	--	--	--	--	--	PREDICTED: uncharacterized protein LOC103492365 [Cucumis melo]
Cla012952	--	--	--	--	--	--	GDSL/SGNH-like Acyl-Esterase family found in Pmr5 and Cas1p;; PMR5 N terminal Domain	Protein trichome birefringence-like 12 GN=TBL12 OS=Arabidopsis thaliana (Mouse-ear cress) PE=2 SV=1	PREDICTED: protein trichome birefringence-like 12 [Cucumis melo]
Cla020164	[O]	Posttranslational modification, protein turnover, chaperones	Biological Process: pentose-phosphate shunt (GO:0006098);; Cellular Component: chloroplast thylakoid membrane (GO:0009535);; Biological Process: thylakoid membrane organization (GO:0010027);; Biological Process: isopentenyl diphosphate biosynthetic process, methylerythritol 4-phosphate pathway (GO:0019288);;	--	--	--	--	Proline-rich receptor-like protein kinase PERK9 GN=PERK9 OS=Arabidopsis thaliana (Mouse-ear cress) PE=2 SV=1	PREDICTED: uncharacterized protein LOC101208092 [Cucumis sativus]
Cla006220	--	--	--	K00430|1e-164|rcu:RCOM_1497830|Peroxidase 66 precursor, putative (EC:1.11.1.7); K00430 peroxidase [EC:1.11.1.7]	--	--	Peroxidase	Peroxidase 66 (Precursor) GN=MJM18.4 OS=Arabidopsis thaliana (Mouse-ear cress) PE=2 SV=1	PREDICTED: peroxidase 66 [Cucumis melo]
Cla017925	--	--	Molecular Function: protein dimerization activity (GO:0046983);;	--	--	--	bHLH-MYC and R2R3-MYB transcription factors N-terminal	Transcription factor LHW GN=F12K2 OS=Arabidopsis thaliana (Mouse-ear cress) PE=1 SV=1	PREDICTED: transcription factor EMB1444-like [Cucumis sativus]
Cla019398	[G]	Carbohydrate transport and metabolism	--	K05350|0.0|rcu:RCOM_0905360|beta-glucosidase, putative (EC:3.2.1.21); K05350 beta-glucosidase [EC:3.2.1.21]	[G]	Carbohydrate transport and metabolism	Glycosyl hydrolase family 1	Beta-glucosidase 47 (Precursor) GN=BGLU47 OS=Arabidopsis thaliana (Mouse-ear cress) PE=3 SV=2	PREDICTED: beta-glucosidase 47 [Cucumis sativus]
Cla000391	--	--	--	--	--	--	Ureide permease	Ureide permease 1 GN=UPS1 OS=Arabidopsis thaliana (Mouse-ear cress) PE=1 SV=1	PREDICTED: ureide permease 1 [Cucumis sativus]
Cla010471	[R]	General function prediction only	Biological Process: metabolic process (GO:0008152);; Molecular Function: hydrolase activity (GO:0016787);;	--	--	--	Alpha/beta hydrolase family;; Alpha/beta hydrolase family;; alpha/beta hydrolase fold	--	PREDICTED: uncharacterized protein LOC103495960 isoform X2 [Cucumis melo]
Cla014610	--	--	--	--	--	--	--	Cysteine-rich and transmembrane domain-containing protein B GN=At3g57160 OS=Arabidopsis thaliana (Mouse-ear cress) PE=3 SV=2	PREDICTED: uncharacterized protein LOC103493173 [Cucumis melo]
Cla001712	[R]	General function prediction only	Cellular Component: vacuole (GO:0005773);; Biological Process: transport (GO:0006810);; Biological Process: cellular response to extracellular stimulus (GO:0031668);; Biological Process: cellular response to stress (GO:0033554);; Biological Process: cellular metabolic process (GO:0044237);; Cellular Component: bounding membrane of organelle (GO:0098588);;	--	[R]	General function prediction only	Breast carcinoma amplified sequence 3;; WD domain, G-beta repeat	Autophagy-related protein 18f GN=ATG18F OS=Arabidopsis thaliana (Mouse-ear cress) PE=2 SV=1	PREDICTED: autophagy-related protein 18f [Cucumis sativus]
Cla013755	--	--	Cellular Component: integral component of membrane (GO:0016021);;	--	[E]	Amino acid transport and metabolism	Transmembrane amino acid transporter protein	Lysine histidine transporter-like 1 GN=At1g48640 OS=Arabidopsis thaliana (Mouse-ear cress) PE=3 SV=2	PREDICTED: vacuolar amino acid transporter 1-like [Cucumis sativus]
Cla008636	[R]	General function prediction only	--	--	[A]	RNA processing and modification	RNA recognition motif. (a.k.a. RRM, RBD, or RNP domain);; RNA recognition motif (a.k.a. RRM, RBD, or RNP domain);; RNA recognition motif. (a.k.a. RRM, RBD, or RNP domain)	Polyadenylate-binding protein 4 GN=PAB4 OS=Arabidopsis thaliana (Mouse-ear cress) PE=1 SV=1	28 kDa ribonucleoprotein, chloroplastic [Gossypium arboreum]
Cla012852	--	--	--	--	[R]	General function prediction only	PPR repeat;; PPR repeat family;; PPR repeat;; Pentatricopeptide repeat domain;; Tetratricopeptide repeat	Pentatricopeptide repeat-containing protein At2g21090 GN=PCMP-E48 OS=Arabidopsis thaliana (Mouse-ear cress) PE=2 SV=1	PREDICTED: pentatricopeptide repeat-containing protein At2g21090 [Cucumis melo]
Cla008901	--	--	Biological Process: animal organ development (GO:0048513);; Biological Process: cell wall organization (GO:0071555);;	--	--	--	Thaumatin family	Thaumatin-like protein 1 (Precursor) GN=TL1 OS=Pyrus pyrifolia (Chinese pear) PE=1 SV=1	PREDICTED: thaumatin-like protein 1 [Cucumis melo]
Cla018519	--	--	Biological Process: response to molecule of fungal origin (GO:0002238);; Biological Process: response to stress (GO:0006950);; Biological Process: metabolic process (GO:0008152);; Molecular Function: hydrolase activity (GO:0016787);;	--	--	--	Universal stress protein family	--	PREDICTED: uncharacterized protein LOC101206357 [Cucumis sativus]
Cla017558	[RTKL]	--	Molecular Function: protein serine/threonine kinase activity (GO:0004674);; Molecular Function: protein tyrosine kinase activity (GO:0004713);; Molecular Function: ATP binding (GO:0005524);; Biological Process: plant-type cell wall modification (GO:0009827);; Biological Process: pollen tube growth (GO:0009860);; Biological Process: regulation of signal transduction (GO:0009966);; Biological Proce…	--	[T]	Signal transduction mechanisms	Protein tyrosine kinase;; Protein kinase domain	Probable protein kinase At2g41970 GN=At2g41970 OS=Arabidopsis thaliana (Mouse-ear cress) PE=2 SV=1	PREDICTED: probable protein kinase At2g41970 [Cucumis melo]
Cla010043	--	--	--	--	--	--	PB1 domain	--	PREDICTED: uncharacterized protein LOC101222057 isoform X1 [Cucumis sativus]
Cla021406	--	--	--	--	--	--	--	--	PREDICTED: uncharacterized protein LOC101211137 [Cucumis sativus]
Cla005931	--	--	--	--	[O]	Posttranslational modification, protein turnover, chaperones	Ring finger domain;; RING-H2 zinc finger;; Zinc finger, C3HC4 type (RING finger);; Zinc finger, C3HC4 type (RING finger);; zinc-RING finger domain;; Anaphase-promoting complex subunit 11 RING-H2 finger	RING-H2 finger protein ATL18 (Precursor) GN=ATL18 OS=Arabidopsis thaliana (Mouse-ear cress) PE=2 SV=1	hypothetical protein Csa_7G029960 [Cucumis sativus]
Cla010780	[I]	Lipid transport and metabolism	Biological Process: lipid metabolic process (GO:0006629);; Molecular Function: oxidoreductase activity (GO:0016491);;	K00507|2e-82|rcu:RCOM_0900580|delta 9 desaturase, putative (EC:1.14.19.1); K00507 stearoyl-CoA desaturase (delta-9 desaturase) [EC:1.14.19.1]	[I]	Lipid transport and metabolism	Fatty acid desaturase	Palmitoyl-monogalactosyldiacylglycerol delta-7 desaturase, chloroplastic (Precursor) GN=ADS3 OS=Arabidopsis thaliana (Mouse-ear cress) PE=2 SV=2	PREDICTED: palmitoyl-monogalactosyldiacylglycerol delta-7 desaturase, chloroplastic-like [Cucumis melo]
Cla003926	--	--	--	--	--	--	Domain of unknown function (DUF313)	Putative B3 domain-containing protein At3g24850 GN=At3g24850 OS=Arabidopsis thaliana (Mouse-ear cress) PE=3 SV=1	PREDICTED: B3 domain-containing protein At2g31420-like [Cucumis sativus]
Cla020967	[P]	Inorganic ion transport and metabolism	--	--	[P]	Inorganic ion transport and metabolism	SPX domain	SPX domain-containing protein 2 GN=SPX2 OS=Arabidopsis thaliana (Mouse-ear cress) PE=2 SV=1	PREDICTED: SPX domain-containing protein 2-like [Cucumis sativus]
MSTRG.12113	--	--	Biological Process: reproduction (GO:0000003);; Biological Process: nuclear division (GO:0000280);; Biological Process: DNA-dependent DNA replication (GO:0006261);; Biological Process: DNA recombination (GO:0006310);; Biological Process: regulation of transcription, DNA-templated (GO:0006355);; Biological Process: cellular protein modification process (GO:0006464);; Biological Process: anatomical…	K03353|1e-19|rcu:RCOM_0891870|cell division cycle, putative; K03353 anaphase-promoting complex subunit 6	[DO]	--	--	Anaphase-promoting complex subunit 6 GN=F9K20.19 OS=Arabidopsis thaliana (Mouse-ear cress) PE=2 SV=1	PREDICTED: anaphase-promoting complex subunit 6 isoform X1 [Cucumis melo]
Cla011482	--	--	Cellular Component: endoplasmic reticulum membrane (GO:0005789);; Cellular Component: plasma membrane (GO:0005886);; Biological Process: single fertilization (GO:0007338);; Cellular Component: integral component of membrane (GO:0016021);;	--	--	--	Male gamete fusion factor	Protein HAPLESS 2 (Precursor) GN=HAP2 OS=Arabidopsis thaliana (Mouse-ear cress) PE=2 SV=1	PREDICTED: protein HAPLESS 2 isoform X1 [Cucumis sativus]
Cla010230	--	--	Molecular Function: nucleic acid binding (GO:0003676);; Molecular Function: metal ion binding (GO:0046872);;	--	[R]	General function prediction only	C2H2-type zinc finger;; Zinc finger, C2H2 type	Zinc finger protein ZAT1 GN=ZAT1 OS=Arabidopsis thaliana (Mouse-ear cress) PE=2 SV=1	PREDICTED: uncharacterized protein LOC103489174 [Cucumis melo]
Cla005402	[M]	Cell wall/membrane/envelope biogenesis	--	--	--	--	Glycosyl hydrolases family 28;; Pectate lyase superfamily protein;; Right handed beta helix region	Exopolygalacturonase (Precursor; Fragment) OS=Platanus acerifolia (London plane tree) PE=1 SV=1	PREDICTED: exopolygalacturonase [Cucumis melo]
Cla009097	--	--	--	--	[R]	General function prediction only	PPR repeat family;; PPR repeat;; PPR repeat;; Pentatricopeptide repeat domain;; Region in Clathrin and VPS	Putative pentatricopeptide repeat-containing protein At1g12700, mitochondrial (Precursor) GN=At1g12700 OS=Arabidopsis thaliana (Mouse-ear cress) PE=3 SV=1	PREDICTED: pentatricopeptide repeat-containing protein At3g22470, mitochondrial-like [Cucumis sativus]
Cla010883	[RTKL]	--	Molecular Function: calmodulin-dependent protein kinase activity (GO:0004683);; Molecular Function: calcium ion binding (GO:0005509);; Molecular Function: ATP binding (GO:0005524);; Cellular Component: nucleus (GO:0005634);; Cellular Component: plasma membrane (GO:0005886);; Biological Process: protein phosphorylation (GO:0006468);; Biological Process: regulation of pollen tube growth (GO:0080092…	K13412|0.0|rcu:RCOM_1008260|calcium-dependent protein kinase, putative (EC:2.7.11.17); K13412 calcium-dependent protein kinase [EC:2.7.11.1]	[T]	Signal transduction mechanisms	Protein kinase domain;; EF hand;; Protein tyrosine kinase;; EF-hand domain pair;; EF-hand domain pair;; EF-hand domain;; EF hand;; Secreted protein acidic and rich in cysteine Ca binding region	Calcium-dependent protein kinase 24 GN=CPK24 OS=Arabidopsis thaliana (Mouse-ear cress) PE=2 SV=1	PREDICTED: calcium-dependent protein kinase 24 [Cucumis melo]
Cla010956	[MG]	--	Biological Process: MAPK cascade (GO:0000165);; Biological Process: polysaccharide catabolic process (GO:0000272);; Cellular Component: vacuole (GO:0005773);; Cellular Component: peroxisome (GO:0005777);; Cellular Component: ribosome (GO:0005840);; Biological Process: monosaccharide metabolic process (GO:0005996);; Biological Process: pentose-phosphate shunt (GO:0006098);; Biological Process: rRN…	--	--	--	NAD dependent epimerase/dehydratase family;; NADH(P)-binding;; RmlD substrate binding domain	Chloroplast stem-loop binding protein of 41 kDa b, chloroplastic (Precursor) GN=T31J12.6 OS=Arabidopsis thaliana (Mouse-ear cress) PE=1 SV=1	PREDICTED: chloroplast stem-loop binding protein of 41 kDa b, chloroplastic [Cucumis melo]
Cla016901	[P]	Inorganic ion transport and metabolism	Cellular Component: membrane (GO:0016020);; Biological Process: metal ion transport (GO:0030001);; Molecular Function: metal ion transmembrane transporter activity (GO:0046873);; Biological Process: transmembrane transport (GO:0055085);;	K14713|1e-124|vvi:100245785|hypothetical protein LOC100245785; K14713 solute carrier family 39 (zinc transporter), member 7	[P]	Inorganic ion transport and metabolism	ZIP Zinc transporter	IAA-alanine resistance protein 1 (Precursor) GN=IAR1 OS=Arabidopsis thaliana (Mouse-ear cress) PE=1 SV=3	PREDICTED: IAA-alanine resistance protein 1 isoform X2 [Cucumis sativus]
Cla000049	[RTKL]	--	--	--	[T]	Signal transduction mechanisms	--	MAP3K epsilon protein kinase 1 {ECO:0000303|PubMed:11489177} OS=Arabidopsis thaliana (Mouse-ear cress) PE=1 SV=1	hypothetical protein Csa_3G654980 [Cucumis sativus]
Cla005180	--	--	--	--	--	--	--	--	cytosine adenosine deaminase [Nosema apis BRL 01]
Cla011224	--	--	Biological Process: dephosphorylation (GO:0016311);; Molecular Function: phosphatase activity (GO:0016791);;	--	[R]	General function prediction only	Putative Phosphatase	Inorganic pyrophosphatase 2 GN=At1g17710 OS=Arabidopsis thaliana (Mouse-ear cress) PE=2 SV=1	PREDICTED: inorganic pyrophosphatase 3 [Cucumis sativus]
Cla007267	--	--	--	--	[R]	General function prediction only	Nop53 (60S ribosomal biogenesis)	Uncharacterized protein At2g40430 GN=At2g40430 OS=Arabidopsis thaliana (Mouse-ear cress) PE=1 SV=2	PREDICTED: uncharacterized protein At2g40430 [Cucumis melo]
Cla013785	--	--	Molecular Function: metallocarboxypeptidase activity (GO:0004181);; Biological Process: proteolysis (GO:0006508);; Molecular Function: zinc ion binding (GO:0008270);; Biological Process: regulation of root meristem growth (GO:0010082);;	--	[R]	General function prediction only	Zinc carboxypeptidase;; Protein of unknown function (DUF2817)	--	PREDICTED: carboxypeptidase D isoform X1 [Cucumis melo]
Cla004477	--	--	--	K06210|1e-126|vvi:100251521|similar to ATNMNAT (A. THALIANA NICOTINATE/NICOTINAMIDE MONONUCLEOTIDE ADENYLTRANSFERASE); nicotinamide-nucleotide adenylyltransferase/ nicotinate-nucleotide adenylyltransferase; K06210 nicotinamide mononucleotide adenylyltransferase [EC:2.7.7.1 2.7.7.18]	[H]	Coenzyme transport and metabolism	Cytidylyltransferase	Nicotinamide/nicotinic acid mononucleotide adenylyltransferase {ECO:0000305} GN=NMNAT OS=Arabidopsis thaliana (Mouse-ear cress) PE=2 SV=1	PREDICTED: nicotinamide/nicotinic acid mononucleotide adenylyltransferase isoform X1 [Cucumis sativus]
Cla011323	[RTKL]	--	Molecular Function: protein kinase activity (GO:0004672);; Molecular Function: ATP binding (GO:0005524);; Biological Process: protein phosphorylation (GO:0006468);; Biological Process: defense response (GO:0006952);; Cellular Component: membrane (GO:0016020);;	--	--	--	Protein kinase domain;; Protein tyrosine kinase;; LysM domain	LysM domain receptor-like kinase 4 (Precursor) GN=LYK4 OS=Arabidopsis thaliana (Mouse-ear cress) PE=1 SV=1	PREDICTED: lysM domain receptor-like kinase 4 [Cucumis melo]
Cla021962	[R]	General function prediction only	--	--	[R]	General function prediction only	Alpha/beta hydrolase family;; alpha/beta hydrolase fold;; Alpha/beta hydrolase family	1-acylglycerol-3-phosphate O-acyltransferase GN=At4g24160 OS=Arabidopsis thaliana (Mouse-ear cress) PE=1 SV=1	PREDICTED: monoacylglycerol lipase ABHD6-like [Cucumis melo]
Cla020758	--	--	Biological Process: dephosphorylation (GO:0016311);; Molecular Function: phosphatase activity (GO:0016791);;	--	[I]	Lipid transport and metabolism	CRAL/TRIO domain;; Divergent CRAL/TRIO domain;; CRAL/TRIO, N-terminal domain	Phosphatidylinositol/phosphatidylcholine transfer protein SFH6 GN=SFH6 OS=Arabidopsis thaliana (Mouse-ear cress) PE=2 SV=1	PREDICTED: CRAL-TRIO domain-containing protein C23B6.04c [Cucumis sativus]
Cla020363	--	--	--	--	--	--	TCP family transcription factor	Transcription factor TCP12 GN=F14K14.9 OS=Arabidopsis thaliana (Mouse-ear cress) PE=2 SV=1	PREDICTED: transcription factor TCP18-like [Cucumis sativus]
Cla004322	--	--	--	--	--	--	HAD superfamily, subfamily IIIB (Acid phosphatase)	Uncharacterized protein At2g39920 GN=At2g39920 OS=Arabidopsis thaliana (Mouse-ear cress) PE=2 SV=2	PREDICTED: uncharacterized protein At2g39920 [Cucumis sativus]
Cla017149	[E]	Amino acid transport and metabolism	Molecular Function: 5-methyltetrahydropteroyltriglutamate-homocysteine S-methyltransferase activity (GO:0003871);; Molecular Function: zinc ion binding (GO:0008270);; Biological Process: methionine biosynthetic process (GO:0009086);; Biological Process: methylation (GO:0032259);;	--	[E]	Amino acid transport and metabolism	Cobalamin-independent synthase, Catalytic domain	5-methyltetrahydropteroyltriglutamate--homocysteine methyltransferase GN=MET OS=Plectranthus scutellarioides (Coleus) PE=1 SV=2	hypothetical protein CISIN_1g024250mg [Citrus sinensis]
Cla020651	--	--	--	--	--	--	Transferase family	Uncharacterized acetyltransferase At3g50280 GN=At3g50280 OS=Arabidopsis thaliana (Mouse-ear cress) PE=3 SV=1	PREDICTED: uncharacterized acetyltransferase At3g50280-like [Cucumis melo]
Cla005925	[C]	Energy production and conversion	--	K00411|1e-151|rcu:RCOM_1445040|ubiquinol-cytochrome C reductase iron-sulfur subunit, putative (EC:1.10.2.2); K00411 ubiquinol-cytochrome c reductase iron-sulfur subunit [EC:1.10.2.2]	[C]	Energy production and conversion	Rieske [2Fe-2S] domain;; Ubiquinol cytochrome reductase transmembrane region	Cytochrome b-c1 complex subunit Rieske-2, mitochondrial (Precursor) OS=Nicotiana tabacum (Common tobacco) PE=2 SV=1	PREDICTED: cytochrome b-c1 complex subunit Rieske-4, mitochondrial-like [Cucumis sativus]
Cla019625	--	--	--	--	--	--	Senescence regulator	--	PREDICTED: uncharacterized protein LOC103487260 [Cucumis melo]
Cla022979	--	--	--	K01228|0.0|vvi:100264375|hypothetical protein LOC100264375; K01228 mannosyl-oligosaccharide glucosidase [EC:3.2.1.106]	[G]	Carbohydrate transport and metabolism	Mannosyl oligosaccharide glucosidase	Mannosyl-oligosaccharide glucosidase GCS1 OS=Arabidopsis thaliana (Mouse-ear cress) PE=1 SV=1	PREDICTED: mannosyl-oligosaccharide glucosidase GCS1 [Cucumis sativus]
Cla006276	--	--	--	--	--	--	--	--	hypothetical protein Csa_3G175610 [Cucumis sativus]
Cla020270	--	--	--	K12868|1e-57|pop:POPTR_831321|hypothetical protein; K12868 pre-mRNA-splicing factor SYF2	[DA]	--	--	--	PREDICTED: pre-mRNA-splicing factor syf2 [Cucumis sativus]
Cla008137	--	--	--	--	--	--	Domain of unknown function (DUF4228)	--	PREDICTED: uncharacterized protein LOC105436080 [Cucumis sativus]
Cla008496	[Q]	Secondary metabolites biosynthesis, transport and catabolism	--	--	[QI]	--	Cytochrome P450	Alkane hydroxylase MAH1 {ECO:0000303|PubMed:17905869} OS=Arabidopsis thaliana (Mouse-ear cress) PE=2 SV=1	PREDICTED: alkane hydroxylase MAH1-like [Cucumis sativus]
Cla004000	--	--	--	--	--	--	DVL family	--	PREDICTED: uncharacterized protein LOC103500229 [Cucumis melo]
Cla019093	[R]	General function prediction only	Molecular Function: ATP-dependent peptidase activity (GO:0004176);; Biological Process: proteolysis (GO:0006508);; Molecular Function: zinc ion binding (GO:0008270);; Biological Process: isopentenyl diphosphate biosynthetic process, methylerythritol 4-phosphate pathway (GO:0019288);;	--	[O]	Posttranslational modification, protein turnover, chaperones	ATP-dependent protease La (LON) domain;; TPR repeat;; Zinc finger, C3HC4 type (RING finger);; Ring finger domain;; Zinc finger, C3HC4 type (RING finger);; Zinc finger, C3HC4 type (RING finger);; zinc-RING finger domain	Peroxisome biogenesis factor 10 GN=PEX10 OS=Arabidopsis thaliana (Mouse-ear cress) PE=1 SV=1	PREDICTED: probable receptor-like protein kinase At5g61350 [Cucumis melo]
Cla020789	--	--	Molecular Function: protein dimerization activity (GO:0046983);;	--	--	--	--	Transcription factor bHLH110 GN=T22C5.11 OS=Arabidopsis thaliana (Mouse-ear cress) PE=2 SV=2	PREDICTED: transcription factor bHLH110 isoform X1 [Cucumis sativus]
Cla010068	[RTKL]	--	Molecular Function: protein serine/threonine kinase activity (GO:0004674);; Molecular Function: non-membrane spanning protein tyrosine kinase activity (GO:0004715);; Molecular Function: ATP binding (GO:0005524);; Cellular Component: plasma membrane (GO:0005886);; Biological Process: systemic acquired resistance (GO:0009627);; Cellular Component: integral component of membrane (GO:0016021);; Biolo…	--	--	--	Protein kinase domain;; Protein tyrosine kinase;; Salt stress response/antifungal	Cysteine-rich receptor-like protein kinase 3 (Precursor) GN=CRK3 OS=Arabidopsis thaliana (Mouse-ear cress) PE=2 SV=1	PREDICTED: cysteine-rich receptor-like protein kinase 3 [Cucumis sativus]
Cla005837	--	--	--	--	--	--	Gamma-thionin family	Defensin J1-2 (Precursor) OS=Capsicum annuum (Bell pepper) PE=1 SV=1	defensin-like protein 1 [Citrullus lanatus]
Cla017752	--	--	--	--	--	--	Pollen proteins Ole e I like	Pistil-specific extensin-like protein (Precursor) OS=Nicotiana tabacum (Common tobacco) PE=2 SV=1	PREDICTED: pistil-specific extensin-like protein [Cucumis sativus]
Cla014768	--	--	--	--	[R]	General function prediction only	F-box-like	F-box protein At4g02760 GN=At4g02760 OS=Arabidopsis thaliana (Mouse-ear cress) PE=2 SV=2	PREDICTED: F-box protein SKIP17 [Cucumis sativus]
Cla006656	--	--	--	--	--	--	--	--	PREDICTED: uncharacterized protein LOC103497665 [Cucumis melo]
Cla021590	--	--	--	--	--	--	Chlorophyll A-B binding protein	Early light-induced protein 1, chloroplastic (Precursor) GN=ELIP1 OS=Arabidopsis thaliana (Mouse-ear cress) PE=1 SV=1	PREDICTED: early light-induced protein 1, chloroplastic [Cucumis sativus]
Cla001841	--	--	--	--	--	--	--	--	PREDICTED: uncharacterized protein LOC101218756 [Cucumis sativus]
Cla001208	--	--	--	--	--	--	--	--	hypothetical protein Csa_2G155090 [Cucumis sativus]
Cla018503	[R]	General function prediction only	Cellular Component: endoplasmic reticulum (GO:0005783);;	--	[R]	General function prediction only	C2 domain	Synaptotagmin-4 GN=T5K6.90 OS=Arabidopsis thaliana (Mouse-ear cress) PE=2 SV=1	PREDICTED: extended synaptotagmin-1-like [Cucumis melo]
Cla016403	--	--	--	--	--	--	--	--	PREDICTED: uncharacterized protein LOC105110616 [Populus euphratica]
Cla016127	--	--	Biological Process: metabolic process (GO:0008152);; Molecular Function: ligase activity (GO:0016874);;	--	--	--	Protein of unknown function (DUF581)	--	PREDICTED: uncharacterized protein LOC101216261 [Cucumis sativus]
Cla015860	--	--	--	K14488|9e-33|pop:POPTR_556560|SAUR82; SAUR family protein; K14488 SAUR family protein	--	--	Auxin responsive protein	Auxin-induced protein 15A OS=Glycine max (Soybean) PE=2 SV=1	PREDICTED: auxin-induced protein 15A-like [Cucumis sativus]
Cla012278	[R]	General function prediction only	Molecular Function: GTPase activity (GO:0003924);; Molecular Function: GTP binding (GO:0005525);; Cellular Component: nucleus (GO:0005634);; Cellular Component: Golgi apparatus (GO:0005794);; Biological Process: mRNA export from nucleus (GO:0006406);; Biological Process: protein import into nucleus (GO:0006606);; Biological Process: small GTPase mediated signal transduction (GO:0007264);; Cellula…	K07936|1e-167|vvi:100250818|hypothetical protein LOC100250818; K07936 GTP-binding nuclear protein Ran	[U]	Intracellular trafficking, secretion, and vesicular transport	Ras family;; Miro-like protein;; ADP-ribosylation factor family;; RNA helicase	GTP-binding nuclear protein Ran-3 GN=RAN3 OS=Arabidopsis thaliana (Mouse-ear cress) PE=1 SV=2	Ran-GTPase [Citrullus lanatus]
Cla015429	--	--	--	--	--	--	--	MAR-binding filament-like protein 1-1 GN=MFP1-1 OS=Nicotiana tabacum (Common tobacco) PE=2 SV=1	PREDICTED: MAR-binding filament-like protein 1-1 [Cucumis sativus]
Cla006520	[H]	Coenzyme transport and metabolism	--	K00231|0.0|vvi:100254398|hypothetical protein LOC100254398; K00231 protoporphyrinogen oxidase [EC:1.3.3.4]	[H]	Coenzyme transport and metabolism	Flavin containing amine oxidoreductase	Protoporphyrinogen oxidase, chloroplastic/mitochondrial (Precursor) GN=POX2 OS=Spinacia oleracea (Spinach) PE=1 SV=1	PREDICTED: protoporphyrinogen oxidase, chloroplastic/mitochondrial isoform X4 [Cucumis melo]
Cla017990	[K]	Transcription	--	--	[K]	Transcription	NLI interacting factor-like phosphatase	Mitochondrial import inner membrane translocase subunit TIM50 (Precursor) GN=F14J16.15 OS=Arabidopsis thaliana (Mouse-ear cress) PE=1 SV=1	PREDICTED: CTD nuclear envelope phosphatase 1 homolog [Cucumis sativus]
Cla014620	--	--	--	--	--	--	--	--	PREDICTED: uncharacterized protein LOC103425182 [Malus domestica]
Cla003263	--	--	--	K04459|3e-63|vvi:100249965|hypothetical protein LOC100249965; K04459 dual specificity phosphatase [EC:3.1.3.16 3.1.3.48]	[V]	Defense mechanisms	Dual specificity phosphatase, catalytic domain	Protein-tyrosine-phosphatase IBR5 GN=T1O3.4 OS=Arabidopsis thaliana (Mouse-ear cress) PE=1 SV=1	PREDICTED: protein-tyrosine-phosphatase IBR5 [Cucumis melo]
Cla005470	--	--	--	K03141|3e-16|pop:POPTR_1082308|hypothetical protein; K03141 transcription initiation factor TFIIH subunit 1	[KL]	--	--	Probable RNA polymerase II transcription factor B subunit 1-1 GN=TFB1-1 OS=Arabidopsis thaliana (Mouse-ear cress) PE=2 SV=1	PREDICTED: probable RNA polymerase II transcription factor B subunit 1-1 isoform X5 [Cucumis melo]
Cla016340	--	--	Biological Process: metabolic process (GO:0008152);; Molecular Function: transferase activity (GO:0016740);;	--	[GMW]	--	Exostosin family	Probable arabinosyltransferase ARAD2 GN=ARAD2 OS=Arabidopsis thaliana (Mouse-ear cress) PE=1 SV=1	PREDICTED: probable arabinosyltransferase ARAD2 [Cucumis melo]
Cla023296	[RTKL]	--	--	--	[T]	Signal transduction mechanisms	Protein kinase domain;; Protein tyrosine kinase	Receptor-like serine/threonine-protein kinase At1g78530 GN=At1g78530 OS=Arabidopsis thaliana (Mouse-ear cress) PE=2 SV=1	PREDICTED: receptor-like serine/threonine-protein kinase At1g78530 [Cucumis melo]
Cla022891	--	--	--	--	--	--	--	F-box/LRR-repeat protein At4g29420 GN=At4g29420 OS=Arabidopsis thaliana (Mouse-ear cress) PE=2 SV=1	PREDICTED: F-box/LRR-repeat protein At4g29420 [Cucumis melo]
Cla015250	--	--	--	--	--	--	Protein of unknown function (DUF1092)	--	PREDICTED: uncharacterized protein LOC103499936 [Cucumis melo]
Cla021515	--	--	--	K12832|6e-60|vvi:100247773|hypothetical protein LOC100247773; K12832 splicing factor 3B subunit 5	[S]	Function unknown	Splicing factor 3B subunit 10 (SF3b10)	Uncharacterized protein At3g23325 GN=At3g23325 OS=Arabidopsis thaliana (Mouse-ear cress) PE=3 SV=1	PREDICTED: uncharacterized protein At3g23325-like isoform X1 [Citrus sinensis]
Cla002011	--	--	--	--	--	--	Phloem protein 2	Protein PHLOEM PROTEIN 2-LIKE A1 GN=PP2A1 OS=Arabidopsis thaliana (Mouse-ear cress) PE=2 SV=1	phloem protein 2 [Cucurbita argyrosperma]
Cla005075	[GEPR]	--	--	--	--	--	Nodulin-like	Protein NUCLEAR FUSION DEFECTIVE 4 {ECO:0000303|PubMed:16698901} OS=Arabidopsis thaliana (Mouse-ear cress) PE=3 SV=1	PREDICTED: protein NUCLEAR FUSION DEFECTIVE 4-like [Cucumis sativus]
MSTRG.19479	--	--	--	--	--	--	--	--	hypothetical protein MTR_4g098835 [Medicago truncatula]
Cla015621	--	--	Cellular Component: chloroplast (GO:0009507);; Biological Process: carotenoid biosynthetic process (GO:0016117);; Molecular Function: oxidoreductase activity, acting on paired donors, with incorporation or reduction of molecular oxygen (GO:0016705);; Biological Process: oxidation-reduction process (GO:0055114);;	K14606|0.0|vvi:100241486|hypothetical protein LOC100241486; K14606 lycopene cyclase CruP	--	--	--	--	PREDICTED: uncharacterized protein LOC101203820 [Cucumis sativus]
Cla004897	--	--	--	--	[T]	Signal transduction mechanisms	CS domain	Protein BOBBER 1 GN=BOB1 OS=Arabidopsis thaliana (Mouse-ear cress) PE=1 SV=1	PREDICTED: protein BOBBER 1 [Cucumis melo]
Cla019671	--	--	Cellular Component: cytoskeleton (GO:0005856);; Biological Process: actin cytoskeleton organization (GO:0030036);;	--	--	--	--	Protein SCAR3 GN=SCAR3 OS=Arabidopsis thaliana (Mouse-ear cress) PE=1 SV=1	PREDICTED: protein SCAR3 isoform X3 [Cucumis sativus]
Cla018824	--	--	Cellular Component: mitochondrial outer membrane (GO:0005741);; Cellular Component: plasma membrane (GO:0005886);; Molecular Function: voltage-gated anion channel activity (GO:0008308);; Molecular Function: porin activity (GO:0015288);; Biological Process: regulation of growth (GO:0040008);; Cellular Component: pore complex (GO:0046930);; Biological Process: regulation of anion transmembrane tran…	--	[P]	Inorganic ion transport and metabolism	Eukaryotic porin	Mitochondrial outer membrane protein porin 4 GN=VDAC4 OS=Arabidopsis thaliana (Mouse-ear cress) PE=1 SV=1	PREDICTED: mitochondrial outer membrane protein porin 4 [Cucumis melo]
Cla020328	--	--	--	--	[S]	Function unknown	HEAT repeats;; U-box domain;; HEAT repeat;; Armadillo/beta-catenin-like repeat;; Zinc-finger of the MIZ type in Nse subunit;; HEAT-like repeat	Putative U-box domain-containing protein 42 GN=PUB42 OS=Arabidopsis thaliana (Mouse-ear cress) PE=2 SV=1	PREDICTED: putative U-box domain-containing protein 42 isoform X1 [Cucumis sativus]
Cla002196	--	--	Molecular Function: protein tyrosine phosphatase activity (GO:0004725);; Biological Process: peptidyl-tyrosine dephosphorylation (GO:0035335);;	--	[I]	Lipid transport and metabolism	CRAL/TRIO domain;; CRAL/TRIO, N-terminal domain;; Divergent CRAL/TRIO domain	Patellin-5 GN=PATL5 OS=Arabidopsis thaliana (Mouse-ear cress) PE=1 SV=2	PREDICTED: SEC14 cytosolic factor-like [Cucumis melo]
Cla008193	--	--	--	K12349|0.0|rcu:RCOM_0731110|ceramidase, putative; K12349 neutral ceramidase [EC:3.5.1.23]	[T]	Signal transduction mechanisms	Neutral/alkaline non-lysosomal ceramidase	Neutral ceramidase (Precursor) GN=At2g38010 OS=Arabidopsis thaliana (Mouse-ear cress) PE=3 SV=1	PREDICTED: neutral ceramidase-like [Cucumis sativus]
Cla022781	--	--	--	--	[K]	Transcription	CCT motif	Protein CHLOROPLAST IMPORT APPARATUS 2 (Precursor) GN=CIA2 OS=Arabidopsis thaliana (Mouse-ear cress) PE=2 SV=1	PREDICTED: protein CHLOROPLAST IMPORT APPARATUS 2-like isoform X2 [Cucumis melo]
Cla010918	--	--	Molecular Function: transcription factor activity, sequence-specific DNA binding (GO:0003700);; Biological Process: regulation of transcription, DNA-templated (GO:0006355);; Molecular Function: sequence-specific DNA binding (GO:0043565);;	--	--	--	WRKY DNA -binding domain	Probable WRKY transcription factor 41 GN=WRKY41 OS=Arabidopsis thaliana (Mouse-ear cress) PE=2 SV=2	PREDICTED: probable WRKY transcription factor 41 [Cucumis melo]
Cla006201	--	--	--	--	--	--	Probable lipid transfer	Stamen-specific protein FIL1 (Precursor) GN=FIL1 OS=Antirrhinum majus (Garden snapdragon) PE=2 SV=1	PREDICTED: protein MEN-8 [Cucumis sativus]
Cla019858	--	--	--	--	[J]	Translation, ribosomal structure and biogenesis	--	--	PREDICTED: uncharacterized protein LOC103495336 isoform X1 [Cucumis melo]
Cla009394	--	--	--	--	--	--	--	Probable membrane-associated kinase regulator 1 GN=MAKR1 OS=Arabidopsis thaliana (Mouse-ear cress) PE=1 SV=1	PREDICTED: probable membrane-associated kinase regulator 1 [Cucumis melo]
Cla018323	--	--	Cellular Component: plasma membrane (GO:0005886);; Biological Process: respiratory electron transport chain (GO:0022904);;	--	--	--	--	--	PREDICTED: uncharacterized protein LOC103500827 [Cucumis melo]
Cla021566	--	--	--	--	[L]	Replication, recombination and repair	CRS1 / YhbY (CRM) domain	Chloroplastic group IIA intron splicing facilitator CRS1, chloroplastic (Precursor) GN=OJ1014_E02.14 OS=Oryza sativa subsp. japonica (Rice) PE=2 SV=1	PREDICTED: chloroplastic group IIA intron splicing facilitator CRS1, chloroplastic-like [Cucumis melo]
Cla022392	[E]	Amino acid transport and metabolism	--	K01581|0.0|pop:POPTR_1079795|hypothetical protein; K01581 ornithine decarboxylase [EC:4.1.1.17]	[E]	Amino acid transport and metabolism	Pyridoxal-dependent decarboxylase, pyridoxal binding domain;; Pyridoxal-dependent decarboxylase, C-terminal sheet domain	Ornithine decarboxylase OS=Datura stramonium (Jimsonweed) PE=2 SV=1	PREDICTED: ornithine decarboxylase-like [Cucumis melo]
Cla008136	--	--	--	--	[U]	Intracellular trafficking, secretion, and vesicular transport	Exo70 exocyst complex subunit	Exocyst complex component EXO70B1 GN=EXO70B1 OS=Arabidopsis thaliana (Mouse-ear cress) PE=1 SV=1	PREDICTED: exocyst complex component EXO70B1 [Cucumis sativus]
Cla003447	[IQR]	--	--	--	[Q]	Secondary metabolites biosynthesis, transport and catabolism	short chain dehydrogenase;; KR domain	Short-chain dehydrogenase TIC 32, chloroplastic GN=TIC32 OS=Arabidopsis thaliana (Mouse-ear cress) PE=2 SV=1	hypothetical protein CICLE_v10021085mg [Citrus clementina]
Cla015256	--	--	--	--	--	--	Protein of unknown function (DUF1423)	Protein OBERON 4 GN=OBE4 OS=Arabidopsis thaliana (Mouse-ear cress) PE=1 SV=2	PREDICTED: protein OBERON 4 [Cucumis melo]
Cla017107	[L]	Replication, recombination and repair	--	--	--	--	C-5 cytosine-specific DNA methylase	DNA (cytosine-5)-methyltransferase DRM2 GN=T15N1.110/T15N1.120 OS=Arabidopsis thaliana (Mouse-ear cress) PE=1 SV=1	PREDICTED: DNA (cytosine-5)-methyltransferase DRM2 isoform X1 [Cucumis melo]
Cla013169	--	--	--	--	--	--	--	--	PREDICTED: uncharacterized protein LOC103496842 [Cucumis melo]
Cla005856	--	--	--	K01051|0.0|vvi:100242515|hypothetical protein LOC100242515	--	--	Pectinesterase;; Plant invertase/pectin methylesterase inhibitor	Pectinesterase 28 GN=F14I23.30 OS=Arabidopsis thaliana (Mouse-ear cress) PE=2 SV=1	PREDICTED: pectinesterase-like isoform X1 [Cucumis melo]
Cla009935	--	--	Biological Process: meristem development (GO:0048507);;	--	--	--	Domain of unknown function (DUF702)	Protein LATERAL ROOT PRIMORDIUM 1 GN=LRP1 OS=Arabidopsis thaliana (Mouse-ear cress) PE=1 SV=1	PREDICTED: protein LATERAL ROOT PRIMORDIUM 1 [Cucumis melo]
Cla023100	--	--	--	--	[R]	General function prediction only	PPR repeat family;; PPR repeat;; PPR repeat;; Pentatricopeptide repeat domain;; DYW family of nucleic acid deaminases;; Tetratricopeptide repeat;; Tetratricopeptide repeat;; Tetratricopeptide repeat;; Tetratricopeptide repeat;; Tetratricopeptide repeat	Pentatricopeptide repeat-containing protein At5g48910 GN=PCMP-H38 OS=Arabidopsis thaliana (Mouse-ear cress) PE=2 SV=1	PREDICTED: pentatricopeptide repeat-containing protein At3g62890-like [Cucumis melo]
Cla001207	[E]	Amino acid transport and metabolism	Biological Process: RNA splicing, via endonucleolytic cleavage and ligation (GO:0000394);; Molecular Function: aminoacylase activity (GO:0004046);; Cellular Component: vacuole (GO:0005773);; Cellular Component: endoplasmic reticulum (GO:0005783);; Cellular Component: Golgi apparatus (GO:0005794);; Biological Process: proteolysis (GO:0006508);; Molecular Function: metallopeptidase activity (GO:000…	K14677|0.0|vvi:100260562|hypothetical protein LOC100260562; K14677 aminoacylase [EC:3.5.1.14]	[E]	Amino acid transport and metabolism	Peptidase family M20/M25/M40;; Peptidase family M28	--	PREDICTED: aminoacylase-1 [Cucumis melo]
Cla006722	[RTKL]	--	--	K02214|1e-127|vvi:100261519|hypothetical protein LOC100261519; K02214 cell division control protein 7 [EC:2.7.11.1]	[L]	Replication, recombination and repair	Protein kinase domain;; Protein tyrosine kinase	Casein kinase II subunit alpha, chloroplastic (Precursor) GN=At2g23070 OS=Arabidopsis thaliana (Mouse-ear cress) PE=2 SV=1	PREDICTED: probable serine/threonine-protein kinase cdc7 isoform X1 [Cucumis melo]
Cla007547	--	--	--	--	[P]	Inorganic ion transport and metabolism	CorA-like Mg2+ transporter protein	Magnesium transporter MRS2-2 GN=MUB3.8 OS=Arabidopsis thaliana (Mouse-ear cress) PE=2 SV=1	PREDICTED: magnesium transporter MRS2-I-like [Cucumis sativus]
Cla008301	[RTKL]	--	Molecular Function: protein serine/threonine kinase activity (GO:0004674);; Molecular Function: non-membrane spanning protein tyrosine kinase activity (GO:0004715);; Molecular Function: ATP binding (GO:0005524);; Biological Process: peptidyl-tyrosine phosphorylation (GO:0018108);;	--	[T]	Signal transduction mechanisms	Protein kinase domain;; Protein tyrosine kinase	Probable serine/threonine-protein kinase RLCKVII GN=At1g07870 OS=Arabidopsis thaliana (Mouse-ear cress) PE=2 SV=1	PREDICTED: probable serine/threonine-protein kinase RLCKVII [Cucumis melo]
Cla016771	--	--	Molecular Function: Rho guanyl-nucleotide exchange factor activity (GO:0005089);; Biological Process: positive regulation of GTPase activity (GO:0043547);;	--	--	--	PRONE (Plant-specific Rop nucleotide exchanger)	Rho guanine nucleotide exchange factor 8 GN=ROPGEF8 OS=Arabidopsis thaliana (Mouse-ear cress) PE=1 SV=1	PREDICTED: rho guanine nucleotide exchange factor 8 isoform X1 [Cucumis melo]
Cla023129	[R]	General function prediction only	--	--	[R]	General function prediction only	TPR repeat;; Tetratricopeptide repeat;; Tetratricopeptide repeat;; Tetratricopeptide repeat;; Tetratricopeptide repeat;; Tetratricopeptide repeat;; Tetratricopeptide repeat;; Tetratricopeptide repeat;; Tetratricopeptide repeat;; Tetratricopeptide repeat;; Tetratricopeptide repeat;; Tetratricopeptide repeat;; Anaphase-promoting complex, cyclosome, subunit 3;; Tetratricopeptide repeat;; Thioredoxin	Inactive TPR repeat-containing thioredoxin TTL3 GN=F14N22.15 OS=Arabidopsis thaliana (Mouse-ear cress) PE=1 SV=2	PREDICTED: inactive TPR repeat-containing thioredoxin TTL3 [Cucumis melo]
Cla016307	--	--	Biological Process: metabolic process (GO:0008152);; Molecular Function: nucleotidyltransferase activity (GO:0016779);; Molecular Function: GDP-D-glucose phosphorylase activity (GO:0080048);;	K14190|0.0|rcu:RCOM_0278070|hypothetical protein; K14190 GDP-L-galactose phosphorylase [EC:2.7.7.69]	[R]	General function prediction only	--	GDP-L-galactose phosphorylase 1 GN=VTC2 OS=Arabidopsis thaliana (Mouse-ear cress) PE=1 SV=1	PREDICTED: GDP-L-galactose phosphorylase 1 [Cucumis melo]
Cla011759	--	--	Cellular Component: integral component of membrane (GO:0016021);;	K13348|1e-160|vvi:100253839|hypothetical protein LOC100253839	[R]	General function prediction only	Mpv17 / PMP22 family	--	PREDICTED: uncharacterized protein LOC103493348 isoform X1 [Cucumis melo]
Cla006226	--	--	--	--	--	--	Protein kinase domain	--	PREDICTED: uncharacterized protein LOC101212506 [Cucumis sativus]
Cla003054	--	--	--	--	--	--	--	Peroxidase 60 (Precursor) GN=MWD9.21 OS=Arabidopsis thaliana (Mouse-ear cress) PE=1 SV=1	PREDICTED: peroxidase 60-like [Cucumis melo]
Cla016129	--	--	Molecular Function: zinc ion binding (GO:0008270);;	--	[O]	Posttranslational modification, protein turnover, chaperones	Zinc finger, C3HC4 type (RING finger)	BOI-related E3 ubiquitin-protein ligase 1 GN=BRG1 OS=Arabidopsis thaliana (Mouse-ear cress) PE=1 SV=1	PREDICTED: BOI-related E3 ubiquitin-protein ligase 1 [Cucumis melo]
Cla011070	[S]	Function unknown	Molecular Function: protein kinase activity (GO:0004672);; Molecular Function: ATP binding (GO:0005524);; Biological Process: protein phosphorylation (GO:0006468);; Cellular Component: membrane (GO:0016020);;	--	--	--	Leucine Rich Repeat;; Leucine Rich repeats (2 copies);; Protein tyrosine kinase;; Leucine rich repeat;; Protein kinase domain;; Leucine Rich repeat;; Leucine rich repeat;; Leucine rich repeat N-terminal domain	Probable inactive receptor kinase At5g10020 (Precursor) GN=At5g10020 OS=Arabidopsis thaliana (Mouse-ear cress) PE=1 SV=2	PREDICTED: probable inactive receptor kinase At5g10020 isoform X1 [Cucumis sativus]
Cla023426	--	--	--	--	--	--	Cotton fibre expressed protein;; Domain of unknown function (DUF4408)	--	hypothetical protein L484_018748 [Morus notabilis]
Cla020086	[RTKL]	--	Molecular Function: protein serine/threonine kinase activity (GO:0004674);; Molecular Function: non-membrane spanning protein tyrosine kinase activity (GO:0004715);; Molecular Function: ATP binding (GO:0005524);; Biological Process: peptidyl-tyrosine phosphorylation (GO:0018108);;	--	[T]	Signal transduction mechanisms	Protein kinase domain;; Protein tyrosine kinase	Serine/threonine-protein kinase CDL1 {ECO:0000305} OS=Arabidopsis thaliana (Mouse-ear cress) PE=1 SV=1	PREDICTED: serine/threonine-protein kinase PBS1-like [Cucumis melo]
Cla006414	[O]	Posttranslational modification, protein turnover, chaperones	--	--	[O]	Posttranslational modification, protein turnover, chaperones	Erv1 / Alr family	FAD-linked sulfhydryl oxidase ERV1 GN=ERV1 OS=Arabidopsis thaliana (Mouse-ear cress) PE=1 SV=1	PREDICTED: FAD-linked sulfhydryl oxidase ERV1 [Cucumis sativus]
Cla005177	--	--	--	--	[K]	Transcription	PHD-finger;; Ring finger domain;; Zinc finger, C3HC4 type (RING finger)	Protein Ycf2 {ECO:0000255|HAMAP-Rule:MF_01330} OS=Oenothera parviflora (Small-flowered evening primrose) PE=3 SV=1	PREDICTED: uncharacterized protein LOC101205950 isoform X2 [Cucumis sativus]
Cla002060	[QR]	--	--	--	[R]	General function prediction only	Methyltransferase involved in Williams-Beuren syndrome;; Methyltransferase domain	--	PREDICTED: probable 18S rRNA (guanine-N(7))-methyltransferase [Cucumis sativus]
Cla011147	[S]	Function unknown	Cellular Component: cytosol (GO:0005829);;	K09705|1e-106|pop:POPTR_836179|hypothetical protein; K09705 hypothetical protein	--	--	Cupin superfamily (DUF985)	--	PREDICTED: uncharacterized protein LOC101210771 [Cucumis sativus]
Cla017215	[V]	Defense mechanisms	Molecular Function: ATP binding (GO:0005524);; Biological Process: drug transmembrane transport (GO:0006855);; Biological Process: metabolic process (GO:0008152);; Molecular Function: xenobiotic-transporting ATPase activity (GO:0008559);; Cellular Component: integral component of membrane (GO:0016021);; Biological Process: xenobiotic transport (GO:0042908);;	K05674|0.0|vvi:100251858|similar to Multidrug Resistance associated Protein 1; K05674 ATP-binding cassette, subfamily C (CFTR/MRP), member 10	[Q]	Secondary metabolites biosynthesis, transport and catabolism	ABC transporter;; ABC transporter transmembrane region	ABC transporter C family member 13 GN=T5E7.1 OS=Arabidopsis thaliana (Mouse-ear cress) PE=2 SV=3	hypothetical protein Csa_3G710840 [Cucumis sativus]
Cla016404	--	--	Molecular Function: sucrose alpha-glucosidase activity (GO:0004575);; Biological Process: metabolic process (GO:0008152);; Molecular Function: glycopeptide alpha-N-acetylgalactosaminidase activity (GO:0033926);;	--	--	--	Alkaline and neutral invertase;; Amylo-alpha-1,6-glucosidase	Alkaline/neutral invertase CINV2 {ECO:0000305} GN=At4g09510 OS=Arabidopsis thaliana (Mouse-ear cress) PE=1 SV=1	PREDICTED: probable alkaline/neutral invertase D [Cucumis sativus]
Cla021201	--	--	--	--	[O]	Posttranslational modification, protein turnover, chaperones	Ring finger domain;; RING-H2 zinc finger;; Zinc finger, C3HC4 type (RING finger)	RING-H2 finger protein ATL67 GN=ATL67 OS=Arabidopsis thaliana (Mouse-ear cress) PE=2 SV=1	PREDICTED: RING-H2 finger protein ATL67 [Cucumis sativus]
Cla000513	--	--	--	K14172|0.0|vvi:100256544|hypothetical protein LOC100256544; K14172 light-harvesting complex II chlorophyll a/b binding protein 7	--	--	Chlorophyll A-B binding protein	Chlorophyll a-b binding protein of LHCII type I, chloroplastic (Precursor) OS=Chlamydomonas moewusii (Chlamydomonas eugametos) PE=2 SV=1	PREDICTED: chlorophyll a-b binding protein of LHCII type 1 isoform X1 [Cucumis melo]
Cla005705	--	--	--	--	--	--	--	--	non-muscle caldesmon, putative [Aspergillus flavus NRRL3357]
MSTRG.2316	[RTKL]	--	Biological Process: activation of MAPKK activity (GO:0000186);; Molecular Function: MAP kinase kinase kinase activity (GO:0004709);; Molecular Function: ATP binding (GO:0005524);;	--	[T]	Signal transduction mechanisms	Protein tyrosine kinase;; Protein kinase domain	Serine/threonine-protein kinase HT1 GN=HT1 OS=Arabidopsis thaliana (Mouse-ear cress) PE=1 SV=1	PREDICTED: serine/threonine-protein kinase HT1 [Cucumis melo]
Cla013111	--	--	--	--	--	--	--	--	PREDICTED: uncharacterized protein LOC101205023 isoform X2 [Cucumis sativus]
Cla002194	[T]	Signal transduction mechanisms	Molecular Function: core promoter binding (GO:0001047);; Cellular Component: nucleus (GO:0005634);; Cellular Component: cytoplasm (GO:0005737);; Biological Process: regulation of transcription, DNA-templated (GO:0006355);; Biological Process: signal transduction (GO:0007165);; Biological Process: circadian rhythm (GO:0007623);; Biological Process: response to blue light (GO:0009637);; Molecular F…	--	--	--	Galactose oxidase, central domain;; Galactose oxidase, central domain;; Kelch motif;; Kelch motif;; PAS domain;; Kelch motif;; Kelch motif;; PAS fold;; PAS fold;; F-box domain	Adagio protein 3 GN=T23K23.10 OS=Arabidopsis thaliana (Mouse-ear cress) PE=1 SV=1	PREDICTED: adagio protein 3 isoform X1 [Cucumis melo]
Cla019229	--	--	Biological Process: transcription, DNA-templated (GO:0006351);;	--	--	--	No apical meristem (NAM) protein	Protein CUP-SHAPED COTYLEDON 1 GN=F4B12.8 OS=Arabidopsis thaliana (Mouse-ear cress) PE=1 SV=1	hypothetical protein Csa_1G224380 [Cucumis sativus]
Cla008681	[M]	Cell wall/membrane/envelope biogenesis	--	--	--	--	Domain of unknown function (DUF3411)	Sulfated surface glycoprotein 185 (Precursor) OS=Volvox carteri (Green alga) PE=1 SV=1	PREDICTED: uncharacterized protein LOC103497984 [Cucumis melo]
MSTRG.18538	--	--	--	--	--	--	--	Formin-like protein 5 GN=P0453E05.107 OS=Oryza sativa subsp. japonica (Rice) PE=2 SV=2	PREDICTED: formin-like protein 14-like isoform X1 [Citrus sinensis]
Cla019487	--	--	--	--	--	--	Protein of unknown function (DUF1218)	--	PREDICTED: uncharacterized protein LOC103486188 [Cucumis melo]
Cla012372	--	--	--	--	[R]	General function prediction only	PPR repeat;; PPR repeat family;; Pentatricopeptide repeat domain;; PPR repeat;; Tetratricopeptide repeat;; Tetratricopeptide repeat	Pentatricopeptide repeat-containing protein At1g33350 OS=Arabidopsis thaliana (Mouse-ear cress) PE=2 SV=1	PREDICTED: pentatricopeptide repeat-containing protein At1g33350 [Cucumis melo]
Cla001943	--	--	Cellular Component: vacuolar membrane (GO:0005774);; Cellular Component: endoplasmic reticulum (GO:0005783);; Cellular Component: plasma membrane (GO:0005886);;	--	--	--	SMP-30/Gluconolaconase/LRE-like region	Leucine-rich repeat extensin-like protein 5 (Precursor) GN=LRX5 OS=Arabidopsis thaliana (Mouse-ear cress) PE=2 SV=2	PREDICTED: uncharacterized protein LOC103495097 [Cucumis melo]
Cla022553	[O]	Posttranslational modification, protein turnover, chaperones	Biological Process: response to stress (GO:0006950);;	--	[O]	Posttranslational modification, protein turnover, chaperones	DnaJ domain;; CSL zinc finger	DnaJ protein ERDJ3B (Precursor) GN=F26K9.30 OS=Arabidopsis thaliana (Mouse-ear cress) PE=1 SV=1	PREDICTED: DPH4 homolog [Cucumis melo]
Cla016648	--	--	Molecular Function: phospholipid binding (GO:0005543);; Cellular Component: plasma membrane (GO:0005886);; Biological Process: cysteine biosynthetic process (GO:0019344);;	--	--	--	--	Protein ENHANCED DISEASE RESISTANCE 2-like GN=EDR2L OS=Arabidopsis thaliana (Mouse-ear cress) PE=2 SV=1	PREDICTED: protein ENHANCED DISEASE RESISTANCE 2-like isoform X2 [Cucumis melo]
Cla012912	[M]	Cell wall/membrane/envelope biogenesis	--	--	[O]	Posttranslational modification, protein turnover, chaperones	DnaJ domain	Alpha/beta-gliadin clone PW1215 (Precursor) OS=Triticum aestivum (Wheat) PE=3 SV=1	PREDICTED: AT-rich interactive domain-containing protein 1A [Cucumis melo]
Cla010154	--	--	Biological Process: metabolic process (GO:0008152);; Molecular Function: microtubule-severing ATPase activity (GO:0008568);;	--	[R]	General function prediction only	PPR repeat;; PPR repeat family;; Pentatricopeptide repeat domain;; PPR repeat	Putative pentatricopeptide repeat-containing protein At5g40405 GN=PCMP-H14 OS=Arabidopsis thaliana (Mouse-ear cress) PE=3 SV=1	PREDICTED: putative pentatricopeptide repeat-containing protein At5g40405 [Cucumis melo]
Cla008578	--	--	--	--	--	--	--	--	PREDICTED: uncharacterized protein LOC103491472 [Cucumis melo]
Cla012751	--	--	--	--	[S]	Function unknown	Cullin binding	--	PREDICTED: DCN1-like protein 4 [Cucumis melo]
Cla012717	[J]	Translation, ribosomal structure and biogenesis	Molecular Function: DNA binding (GO:0003677);; Molecular Function: hydrolase activity, hydrolyzing O-glycosyl compounds (GO:0004553);; Cellular Component: nucleus (GO:0005634);; Biological Process: carbohydrate metabolic process (GO:0005975);; Molecular Function: electron carrier activity (GO:0009055);; Cellular Component: anchored component of membrane (GO:0031225);;	--	--	--	Glycosyl hydrolases family 17;; Methyl-CpG binding domain	Glucan endo-1,3-beta-glucosidase 14 (Precursor) GN=At2g27500 OS=Arabidopsis thaliana (Mouse-ear cress) PE=1 SV=2	PREDICTED: glucan endo-1,3-beta-glucosidase 14 isoform X1 [Cucumis sativus]
Cla010792	[I]	Lipid transport and metabolism	--	--	[V]	Defense mechanisms	alpha/beta hydrolase fold;; Alpha/beta hydrolase family;; Carboxylesterase family;; Alpha/beta hydrolase family;; Chlorophyllase enzyme	Probable carboxylesterase 17 GN=CXE17 OS=Arabidopsis thaliana (Mouse-ear cress) PE=2 SV=1	PREDICTED: LOW QUALITY PROTEIN: probable carboxylesterase 17 [Cucumis sativus]
Cla000496	--	--	--	--	--	--	Sieve element occlusion N-terminus;; Sieve element occlusion C-terminus	--	PREDICTED: uncharacterized protein LOC101221710 [Cucumis sativus]
Cla011627	--	--	Cellular Component: integral component of membrane (GO:0016021);;	--	[E]	Amino acid transport and metabolism	Transmembrane amino acid transporter protein	Amino acid permease 4 GN=AAP4 OS=Arabidopsis thaliana (Mouse-ear cress) PE=1 SV=1	hypothetical protein B456_002G224700 [Gossypium raimondii]
Cla008932	[R]	General function prediction only	Molecular Function: chitinase activity (GO:0004568);; Biological Process: carbohydrate metabolic process (GO:0005975);; Biological Process: chitin catabolic process (GO:0006032);; Biological Process: cell wall macromolecule catabolic process (GO:0016998);;	--	[R]	General function prediction only	Chitinase class I	Basic endochitinase (Precursor) GN=CHIT1B OS=Vitis vinifera (Grape) PE=2 SV=1	PREDICTED: basic endochitinase C-like [Cucumis sativus]
Cla008432	--	--	--	--	--	--	--	BTB/POZ domain-containing protein At2g13690 GN=PRL1-IFG OS=Arabidopsis thaliana (Mouse-ear cress) PE=2 SV=2	PREDICTED: BTB/POZ domain-containing protein At2g13690 [Cucumis melo]
MSTRG.2	--	--	--	--	--	--	--	--	hypothetical protein Csa_7G374710 [Cucumis sativus]
Cla009067	--	--	--	--	[S]	Function unknown	--	--	PREDICTED: mitochondrial intermembrane space import and assembly protein 40 [Cucumis sativus]
Cla003562	--	--	--	--	[R]	General function prediction only	Retrotransposon gag protein	--	PREDICTED: uncharacterized protein LOC103498182 [Cucumis melo]
Cla004844	--	--	--	--	[IR]	--	ABC transporter transmembrane region 2;; ABC transporter	ABC transporter D family member 1 GN=At4g39850 OS=Arabidopsis thaliana (Mouse-ear cress) PE=1 SV=1	PREDICTED: ABC transporter D family member 1 [Cucumis sativus]
MSTRG.17589	--	--	--	K13993|1e-06|ath:AT5G20970|heat shock family protein; K13993 HSP20 family protein	[O]	Posttranslational modification, protein turnover, chaperones	Hsp20/alpha crystallin family	Inactive protein RESTRICTED TEV MOVEMENT 2 GN=RTM2 OS=Arabidopsis thaliana (Mouse-ear cress) PE=3 SV=1	hypothetical protein Csa_6G046370 [Cucumis sativus]
Cla008905	[O]	Posttranslational modification, protein turnover, chaperones	Biological Process: ubiquitin-dependent protein catabolic process (GO:0006511);; Cellular Component: proteasome regulatory particle, base subcomplex (GO:0008540);;	K03029|0.0|vvi:100257366|hypothetical protein LOC100257366; K03029 26S proteasome regulatory subunit N10	[O]	Posttranslational modification, protein turnover, chaperones	von Willebrand factor type A domain;; Ubiquitin interaction motif	26S proteasome non-ATPase regulatory subunit 4 homolog OS=Arabidopsis thaliana (Mouse-ear cress) PE=1 SV=1	PREDICTED: 26S proteasome non-ATPase regulatory subunit 4 homolog [Cucumis melo]
Cla020574	--	--	Cellular Component: integral component of membrane (GO:0016021);;	--	--	--	Tetraspanin family	Tetraspanin-6 GN=TET6 OS=Arabidopsis thaliana (Mouse-ear cress) PE=2 SV=1	PREDICTED: tetraspanin-6 [Cucumis melo]
Cla004292	[RTKL]	--	Molecular Function: peptide receptor activity (GO:0001653);; Molecular Function: protein serine/threonine kinase activity (GO:0004674);; Molecular Function: phosphoprotein phosphatase activity (GO:0004721);; Molecular Function: ATP binding (GO:0005524);; Cellular Component: plasma membrane (GO:0005886);; Biological Process: protein phosphorylation (GO:0006468);; Biological Process: signal transdu…	--	--	--	Protein kinase domain;; Protein tyrosine kinase;; Leucine rich repeat;; Leucine Rich repeats (2 copies);; Leucine Rich Repeat;; Leucine Rich repeat;; Leucine rich repeat;; Leucine rich repeat N-terminal domain	Phytosulfokine receptor 2 (Precursor) GN=PSKR2 OS=Arabidopsis thaliana (Mouse-ear cress) PE=2 SV=1	PREDICTED: phytosulfokine receptor 2 [Cucumis melo]
Cla018111	--	--	Cellular Component: intracellular ribonucleoprotein complex (GO:0030529);; Cellular Component: chloroplast part (GO:0044434);;	--	--	--	--	30S ribosomal protein S31, chloroplastic (Precursor) GN=F16M14.7 OS=Arabidopsis thaliana (Mouse-ear cress) PE=1 SV=1	PREDICTED: 30S ribosomal protein S31, chloroplastic [Cucumis melo]
Cla022617	[RTKL]	--	Molecular Function: protein serine/threonine kinase activity (GO:0004674);; Molecular Function: ATP binding (GO:0005524);; Biological Process: DNA repair (GO:0006281);; Biological Process: chromatin organization (GO:0006325);; Biological Process: protein phosphorylation (GO:0006468);; Biological Process: circadian rhythm (GO:0007623);; Cellular Component: plastid (GO:0009536);; Biological Process…	K03097|1e-153|ath:AT5G67380|CKA1; CKA1 (CASEIN KINASE ALPHA 1); kinase; K03097 casein kinase 2, alpha polypeptide [EC:2.7.11.1]	[TDK]	--	Protein kinase domain;; Protein tyrosine kinase;; Phosphotransferase enzyme family	Casein kinase II subunit alpha-1 (Precursor) GN=CKA1 OS=Arabidopsis thaliana (Mouse-ear cress) PE=1 SV=3	hypothetical protein OsJ_12682 [Oryza sativa Japonica Group]
Cla001361	--	--	--	--	--	--	--	--	PREDICTED: dynein heavy chain-like protein PF11_0240 [Cucumis melo]
Cla001444	--	--	--	K09422|7e-14|pop:POPTR_813061|MYB107; hypothetical protein; K09422 myb proto-oncogene protein, plant	[K]	Transcription	Myb-like DNA-binding domain	Transcription factor MYB114 GN=MYB114 OS=Arabidopsis thaliana (Mouse-ear cress) PE=1 SV=1	PREDICTED: transcription factor MYB90-like [Cucumis melo]
MSTRG.17063	--	--	--	--	--	--	--	Protein Ycf2 {ECO:0000255|HAMAP-Rule:MF_01330} OS=Oenothera parviflora (Small-flowered evening primrose) PE=3 SV=1	--
Cla015902	[R]	General function prediction only	Molecular Function: acid phosphatase activity (GO:0003993);; Cellular Component: extracellular region (GO:0005576);; Cellular Component: cytosol (GO:0005829);; Cellular Component: plant-type cell wall (GO:0009505);; Cellular Component: plasmodesma (GO:0009506);; Biological Process: cellular response to phosphate starvation (GO:0016036);; Biological Process: dephosphorylation (GO:0016311);; Molecu…	--	[G]	Carbohydrate transport and metabolism	Calcineurin-like phosphoesterase;; Iron/zinc purple acid phosphatase-like protein C	Purple acid phosphatase 2 (Precursor) GN=PAP2 OS=Ipomoea batatas (Sweet potato) PE=1 SV=1	PREDICTED: purple acid phosphatase 2 [Cucumis melo]
Cla015775	--	--	--	--	--	--	Pollen allergen;; Rare lipoprotein A (RlpA)-like double-psi beta-barrel	Expansin-like A2 (Precursor) GN=F22I13.170 OS=Arabidopsis thaliana (Mouse-ear cress) PE=2 SV=1	PREDICTED: expansin-like A2 [Cucumis melo]
Cla005236	--	--	--	--	--	--	--	Uncharacterized GPI-anchored protein At3g06035 (Precursor) GN=At3g06035 OS=Arabidopsis thaliana (Mouse-ear cress) PE=2 SV=1	PREDICTED: uncharacterized GPI-anchored protein At5g19250-like [Cucumis melo]
MSTRG.17820	--	--	--	--	--	--	--	--	hypothetical protein Csa_2G317410 [Cucumis sativus]
Cla020677	[U]	Intracellular trafficking, secretion, and vesicular transport	--	--	[U]	Intracellular trafficking, secretion, and vesicular transport	VID27 cytoplasmic protein	Protein CYPRO4 GN=CYPRO4 OS=Cynara cardunculus (Cardoon) PE=2 SV=1	PREDICTED: protein CYPRO4 [Cucumis melo]
Cla022886	--	--	--	--	--	--	Protein of unknown function (DUF3531)	--	PREDICTED: uncharacterized protein LOC103488796 [Cucumis melo]
Cla009207	--	--	--	--	--	--	--	Novel plant SNARE 12 OS=Arabidopsis thaliana (Mouse-ear cress) PE=2 SV=1	PREDICTED: uncharacterized protein LOC101203713 isoform X1 [Cucumis sativus]
Cla019854	[S]	Function unknown	--	--	--	--	NB-ARC domain;; TIR domain;; TIR domain;; Leucine Rich repeats (2 copies);; Leucine rich repeat;; NACHT domain	TMV resistance protein N GN=N OS=Nicotiana glutinosa (Tobacco) PE=1 SV=1	PREDICTED: TMV resistance protein N-like [Cucumis sativus]
Cla020009	[E]	Amino acid transport and metabolism	Molecular Function: aminopeptidase activity (GO:0004177);; Cellular Component: cytoplasm (GO:0005737);; Biological Process: proteolysis (GO:0006508);; Molecular Function: metalloexopeptidase activity (GO:0008235);; Molecular Function: manganese ion binding (GO:0030145);;	K01255|0.0|vvi:100250183|hypothetical protein LOC100250183; K01255 leucyl aminopeptidase [EC:3.4.11.1]	[R]	General function prediction only	Cytosol aminopeptidase family, catalytic domain;; Cytosol aminopeptidase family, N-terminal domain	Leucine aminopeptidase 3, chloroplastic (Precursor) GN=At4g30920 OS=Arabidopsis thaliana (Mouse-ear cress) PE=2 SV=2	PREDICTED: leucine aminopeptidase 3, chloroplastic [Cucumis sativus]
Cla021396	--	--	--	--	--	--	Rapid ALkalinization Factor (RALF)	Protein RALF-like 24 (Precursor) GN=RALFL24 OS=Arabidopsis thaliana (Mouse-ear cress) PE=3 SV=1	PREDICTED: protein RALF-like 24 [Cucumis melo]
Cla005781	--	--	--	--	[R]	General function prediction only	PPR repeat family;; Pentatricopeptide repeat domain;; PPR repeat	Pentatricopeptide repeat-containing protein At3g42630 GN=At3g42630 OS=Arabidopsis thaliana (Mouse-ear cress) PE=2 SV=2	PREDICTED: pentatricopeptide repeat-containing protein At3g42630-like [Cucumis melo]
Cla016260	--	--	Molecular Function: transferase activity, transferring glycosyl groups (GO:0016757);;	--	--	--	--	Indole-3-acetate beta-glucosyltransferase GN=IAGLU OS=Zea mays (Maize) PE=1 SV=1	PREDICTED: UDP-glycosyltransferase 74E1-like [Cucumis melo]
Cla008160	--	--	--	--	--	--	--	--	PREDICTED: uncharacterized protein LOC103486641 [Cucumis melo]
Cla015351	--	--	--	K10903|0.0|rcu:RCOM_0901170|hypothetical protein; K10903 HUS1 checkpoint protein	[DL]	--	Hus1-like protein	--	PREDICTED: uncharacterized protein LOC101207808 [Cucumis sativus]
Cla016254	--	--	--	--	--	--	--	Uncharacterized protein At2g29880 GN=At2g29880 OS=Arabidopsis thaliana (Mouse-ear cress) PE=2 SV=1	PREDICTED: uncharacterized protein LOC103499248 [Cucumis melo]
Cla001886	--	--	Biological Process: vacuole organization (GO:0007033);; Biological Process: phosphatidylinositol-3-phosphate biosynthetic process (GO:0036092);; Molecular Function: phosphoric ester hydrolase activity (GO:0042578);;	--	[I]	Lipid transport and metabolism	SacI homology domain	Phosphoinositide phosphatase SAC4 GN=SAC4 OS=Arabidopsis thaliana (Mouse-ear cress) PE=2 SV=1	hypothetical protein Csa_5G538040 [Cucumis sativus]
Cla015927	--	--	--	--	--	--	--	BTB/POZ domain-containing protein At3g05675 GN=At3g05675 OS=Arabidopsis thaliana (Mouse-ear cress) PE=2 SV=1	BTB/POZ domain-containing protein At1g63850-like [Cucumis sativus]
Cla013222	--	--	--	--	--	--	--	--	PREDICTED: putative protein TPRXL [Cucumis melo]
Cla005257	[RTKL]	--	--	--	--	--	Protein kinase domain;; Protein tyrosine kinase;; LysM domain	LysM domain receptor-like kinase 4 (Precursor) GN=LYK4 OS=Arabidopsis thaliana (Mouse-ear cress) PE=1 SV=1	PREDICTED: lysM domain receptor-like kinase 4 [Cucumis melo]
Cla018707	--	--	Molecular Function: ATP binding (GO:0005524);; Biological Process: ATP biosynthetic process (GO:0006754);; Cellular Component: integral component of membrane (GO:0016021);; Molecular Function: ATPase activity (GO:0016887);; Molecular Function: metal ion binding (GO:0046872);;	K01535|0.0|pop:POPTR_762873|autoinhibited H+ ATPase; K01535 H+-transporting ATPase [EC:3.6.3.6]	[P]	Inorganic ion transport and metabolism	E1-E2 ATPase;; haloacid dehalogenase-like hydrolase;; Cation transporter/ATPase, N-terminus;; haloacid dehalogenase-like hydrolase	ATPase 8, plasma membrane-type GN=AHA8 OS=Arabidopsis thaliana (Mouse-ear cress) PE=3 SV=1	PREDICTED: ATPase 8, plasma membrane-type [Cucumis melo]
Cla017449	--	--	Biological Process: flower development (GO:0009908);; Cellular Component: endomembrane system (GO:0012505);; Biological Process: histone modification (GO:0016570);; Cellular Component: intracellular membrane-bounded organelle (GO:0043231);;	K14320|0.0|pop:POPTR_255163|hypothetical protein; K14320 aladin	[R]	General function prediction only	WD domain, G-beta repeat	Aladin {ECO:0000303|PubMed:21189294} OS=Arabidopsis thaliana (Mouse-ear cress) PE=1 SV=1	PREDICTED: aladin [Cucumis melo]
Cla013072	--	--	Biological Process: protein glycosylation (GO:0006486);; Cellular Component: integral component of membrane (GO:0016021);; Molecular Function: glycoprotein 3-alpha-L-fucosyltransferase activity (GO:0018392);; Cellular Component: Golgi cisterna membrane (GO:0032580);; Biological Process: fucosylation (GO:0036065);;	K00753|0.0|vvi:100255469|hypothetical protein LOC100255469; K00753 glycoprotein 3-alpha-L-fucosyltransferase [EC:2.4.1.214]	[GE]	--	Glycosyltransferase family 10 (fucosyltransferase)	Glycoprotein 3-alpha-L-fucosyltransferase A GN=FUT11 OS=Arabidopsis thaliana (Mouse-ear cress) PE=2 SV=1	PREDICTED: glycoprotein 3-alpha-L-fucosyltransferase A-like [Cucumis melo]
Cla011336	--	--	--	--	--	--	--	--	PREDICTED: uncharacterized protein LOC101203490 [Cucumis sativus]
Cla012117	[S]	Function unknown	--	--	[R]	General function prediction only	BTB/POZ domain;; Pentapeptide repeats (8 copies)	FH protein interacting protein FIP2 GN=FIP2 OS=Arabidopsis thaliana (Mouse-ear cress) PE=1 SV=1	PREDICTED: FH protein interacting protein FIP2 isoform X3 [Cucumis sativus]
Cla016874	--	--	Biological Process: defense response (GO:0006952);; Biological Process: response to biotic stimulus (GO:0009607);;	--	--	--	Pathogenesis-related protein Bet v I family	MLP-like protein 329 GN=MLP329 OS=Arabidopsis thaliana (Mouse-ear cress) PE=2 SV=1	PREDICTED: MLP-like protein 328 [Cucumis melo]
Cla022844	[R]	General function prediction only	--	K07942|1e-121|pop:POPTR_837483|hypothetical protein; K07942 ADP-ribosylation factor-like 1	[U]	Intracellular trafficking, secretion, and vesicular transport	ADP-ribosylation factor family;; Signal recognition particle receptor beta subunit;; Ras family;; Gtr1/RagA G protein conserved region;; Miro-like protein;; 50S ribosome-binding GTPase	ADP-ribosylation factor 1 GN=ARF1 OS=Brassica rapa subsp. pekinensis (Chinese cabbage) PE=2 SV=3	PREDICTED: ADP-ribosylation factor 1 [Cucumis sativus]
MSTRG.11144	--	--	--	--	--	--	--	--	unknown [Medicago truncatula]
Cla001450	--	--	--	--	--	--	--	--	PREDICTED: uncharacterized protein LOC104609512 [Nelumbo nucifera]
Cla015525	--	--	--	--	[K]	Transcription	Myb/SANT-like DNA-binding domain	Trihelix transcription factor ASIL2 {ECO:0000305} OS=Arabidopsis thaliana (Mouse-ear cress) PE=2 SV=1	PREDICTED: uncharacterized protein LOC103500665 [Cucumis melo]
Cla003564	--	--	--	--	[GMW]	--	Exostosin family	Xyloglucan galactosyltransferase KATAMARI1 homolog OS=Oryza sativa subsp. japonica (Rice) PE=2 SV=1	PREDICTED: xyloglucan galactosyltransferase KATAMARI1 [Cucumis sativus]
Cla016675	--	--	Molecular Function: actin binding (GO:0003779);; Molecular Function: structural molecule activity (GO:0005198);; Cellular Component: cytoplasm (GO:0005737);; Cellular Component: Arp2/3 protein complex (GO:0005885);; Biological Process: toxin catabolic process (GO:0009407);; Biological Process: Arp2/3 complex-mediated actin nucleation (GO:0034314);; Cellular Component: cell projection (GO:0042995)…	K05756|4e-82|ath:AT1G60430|ARPC3; ARPC3 (actin-related protein C3); structural molecule; K05756 actin related protein 2/3 complex, subunit 3	[Z]	Cytoskeleton	ARP2/3 complex ARPC3 (21 kDa) subunit	Actin-related protein 2/3 complex subunit 3 GN=ARPC3 OS=Arabidopsis thaliana (Mouse-ear cress) PE=1 SV=1	PREDICTED: actin-related protein 2/3 complex subunit 3 [Cucumis melo]
Cla023374	--	--	--	--	--	--	SBP domain	Squamosa promoter-binding-like protein 13 GN=P0430F03.47 OS=Oryza sativa subsp. japonica (Rice) PE=2 SV=1	PREDICTED: squamosa promoter-binding protein 1 [Cucumis sativus]
Cla016468	--	--	--	--	--	--	GDSL/SGNH-like Acyl-Esterase family found in Pmr5 and Cas1p;; PMR5 N terminal Domain	Protein trichome birefringence-like 19 GN=TBL19 OS=Arabidopsis thaliana (Mouse-ear cress) PE=3 SV=1	PREDICTED: protein trichome birefringence-like 19 [Cucumis sativus]
Cla013223	--	--	Molecular Function: DNA binding (GO:0003677);;	--	--	--	B3 DNA binding domain	B3 domain-containing protein Os04g0386900 GN=OSJNBa0044M19.12 OS=Oryza sativa subsp. japonica (Rice) PE=2 SV=3	PREDICTED: B3 domain-containing protein Os04g0386900-like [Cucumis sativus]
Cla014575	[O]	Posttranslational modification, protein turnover, chaperones	Molecular Function: ATP binding (GO:0005524);; Biological Process: metabolic process (GO:0008152);; Molecular Function: hydrolase activity (GO:0016787);;	--	[O]	Posttranslational modification, protein turnover, chaperones	Domain associated at C-terminal with AAA;; ATPase family associated with various cellular activities (AAA)	26S protease regulatory subunit 6B homolog GN=MCK7.16 OS=Arabidopsis thaliana (Mouse-ear cress) PE=1 SV=1	PREDICTED: mitochondrial chaperone BCS1-like [Cucumis melo]
Cla022825	--	--	--	--	--	--	--	--	hypothetical protein Csa_1G024930 [Cucumis sativus]
Cla019207	--	--	--	--	--	--	--	--	PREDICTED: uncharacterized protein LOC103502398 isoform X1 [Cucumis melo]
Cla011838	[E]	Amino acid transport and metabolism	Molecular Function: transporter activity (GO:0005215);; Cellular Component: plasma membrane (GO:0005886);; Biological Process: oligopeptide transport (GO:0006857);; Cellular Component: integral component of membrane (GO:0016021);;	--	[E]	Amino acid transport and metabolism	POT family	Protein NRT1/ PTR FAMILY 4.3 GN=F23H11.6 OS=Arabidopsis thaliana (Mouse-ear cress) PE=2 SV=1	PREDICTED: protein NRT1/ PTR FAMILY 4.3 [Cucumis sativus]
Cla002156	--	--	--	--	--	--	--	--	PREDICTED: GATA zinc finger domain-containing protein 10-like [Cucumis melo]
Cla017305	--	--	--	--	--	--	--	Uncharacterized protein At5g23160 GN=At5g23160 OS=Arabidopsis thaliana (Mouse-ear cress) PE=2 SV=1	hypothetical protein Csa_3G680630 [Cucumis sativus]
Cla012767	--	--	--	--	--	--	Development and cell death domain	B2 protein OS=Daucus carota (Wild carrot) PE=2 SV=1	PREDICTED: uncharacterized protein LOC103494640 isoform X2 [Cucumis melo]
Cla008878	[J]	Translation, ribosomal structure and biogenesis	--	--	[R]	General function prediction only	Kelch motif;; Kelch motif	F-box/kelch-repeat protein SKIP25 GN=SKIP25 OS=Arabidopsis thaliana (Mouse-ear cress) PE=1 SV=1	PREDICTED: F-box/kelch-repeat protein SKIP25 [Cucumis melo]
Cla010347	--	--	--	K01535|0.0|vvi:100241576|similar to plasma membrane H+ ATPase; K01535 H+-transporting ATPase [EC:3.6.3.6]	[P]	Inorganic ion transport and metabolism	E1-E2 ATPase;; haloacid dehalogenase-like hydrolase;; Cation transporter/ATPase, N-terminus;; haloacid dehalogenase-like hydrolase	ATPase 11, plasma membrane-type GN=AHA11 OS=Arabidopsis thaliana (Mouse-ear cress) PE=1 SV=1	PREDICTED: ATPase 11, plasma membrane-type-like [Cucumis melo]
Cla016227	[S]	Function unknown	Biological Process: phosphatidylinositol biosynthetic process (GO:0006661);;	--	[S]	Function unknown	SNARE associated Golgi protein	Uncharacterized membrane protein At4g09580 GN=At4g09580 OS=Arabidopsis thaliana (Mouse-ear cress) PE=1 SV=1	PREDICTED: uncharacterized membrane protein At4g09580 [Cucumis melo]
Cla018444	[RTKL]	--	Molecular Function: ATP binding (GO:0005524);; Biological Process: protein phosphorylation (GO:0006468);; Cellular Component: integral component of membrane (GO:0016021);; Molecular Function: tau-protein kinase activity (GO:0050321);;	--	--	--	Protein kinase domain;; Protein tyrosine kinase;; Leucine rich repeat;; Leucine Rich repeats (2 copies);; Leucine rich repeat N-terminal domain	Probable inactive receptor kinase At1g48480 (Precursor) GN=RKL1 OS=Arabidopsis thaliana (Mouse-ear cress) PE=2 SV=1	PREDICTED: probable inactive receptor kinase RLK902 [Cucumis melo]
Cla021776	[KAD]	--	--	K09422|1e-79|vvi:100260656|MYB12, mybF1; R2R3 MYB 12 transcription factor; K09422 myb proto-oncogene protein, plant	[K]	Transcription	Myb-like DNA-binding domain;; Myb-like DNA-binding domain	Transcription factor MYB12 GN=T30B22.24 OS=Arabidopsis thaliana (Mouse-ear cress) PE=2 SV=1	PREDICTED: LOW QUALITY PROTEIN: transcription factor MYB12 [Cucumis melo]
Cla020075	--	--	--	--	[R]	General function prediction only	PPR repeat family;; PPR repeat;; PPR repeat;; Pentatricopeptide repeat domain;; Anaphase-promoting complex, cyclosome, subunit 3;; Mitochondrial 28S ribosomal protein S27;; Tetratricopeptide repeat;; Tetratricopeptide repeat;; Mitochondrial ATPase expression;; Evolutionarily conserved signalling intermediate in Toll pathway;; Replication factor C C-terminal domain	Pentatricopeptide repeat-containing protein At2g16880 GN=At2g16880 OS=Arabidopsis thaliana (Mouse-ear cress) PE=2 SV=1	PREDICTED: pentatricopeptide repeat-containing protein At2g16880 [Cucumis sativus]
Cla017609	--	--	Molecular Function: zinc ion binding (GO:0008270);;	--	[O]	Posttranslational modification, protein turnover, chaperones	Ring finger domain;; Zinc finger, C3HC4 type (RING finger);; RING-H2 zinc finger;; Zinc finger, C3HC4 type (RING finger);; Zinc finger, C3HC4 type (RING finger);; zinc-RING finger domain	RING-H2 finger protein ATL70 GN=ATL70 OS=Arabidopsis thaliana (Mouse-ear cress) PE=2 SV=1	PREDICTED: RING-H2 finger protein ATL70-like [Cucumis melo]
Cla014895	--	--	Molecular Function: monooxygenase activity (GO:0004497);; Cellular Component: integral component of membrane (GO:0016021);; Biological Process: oxidation-reduction process (GO:0055114);;	--	[T]	Signal transduction mechanisms	Protein of unknown function (DUF568);; Eukaryotic cytochrome b561	Cytochrome b561 and DOMON domain-containing protein At3g25290 (Precursor) GN=At3g25290 OS=Arabidopsis thaliana (Mouse-ear cress) PE=2 SV=1	PREDICTED: cytochrome b561 and DOMON domain-containing protein At3g25290 [Cucumis sativus]
Cla003647	--	--	--	--	--	--	AP2 domain	Ethylene-responsive transcription factor 1A OS=Arabidopsis thaliana (Mouse-ear cress) PE=1 SV=2	PREDICTED: ethylene-responsive transcription factor 2-like [Cucumis melo]
Cla023434	[R]	General function prediction only	--	--	[A]	RNA processing and modification	Met-10+ like-protein;; Methyltransferase small domain;; Ribosomal protein L11 methyltransferase (PrmA)	tRNA (guanine(37)-N1)-methyltransferase 1 {ECO:0000255|HAMAP-Rule:MF_03152} GN=VIT_19s0014g03930 OS=Vitis vinifera (Grape) PE=3 SV=1	PREDICTED: tRNA (guanine(37)-N1)-methyltransferase 1 [Cucumis melo]
Cla012659	[R]	General function prediction only	--	K14004|0.0|vvi:100249128|hypothetical protein LOC100249128; K14004 protein transport protein SEC13	[U]	Intracellular trafficking, secretion, and vesicular transport	WD domain, G-beta repeat	Protein transport protein SEC13 homolog B {ECO:0000305} OS=Arabidopsis thaliana (Mouse-ear cress) PE=1 SV=1	PREDICTED: protein transport protein SEC13 homolog B [Cucumis sativus]
Cla012443	[E]	Amino acid transport and metabolism	Molecular Function: aspartate kinase activity (GO:0004072);; Molecular Function: homoserine dehydrogenase activity (GO:0004412);; Biological Process: cellular amino acid biosynthetic process (GO:0008652);; Cellular Component: chloroplast (GO:0009507);; Biological Process: phosphorylation (GO:0016310);; Molecular Function: amino acid binding (GO:0016597);; Molecular Function: NADP binding (GO:0050…	K12524|0.0|rcu:RCOM_0742100|aspartate kinase, putative (EC:2.7.2.4 1.1.1.3); K12524 bifunctional aspartokinase / homoserine dehydrogenase 1 [EC:2.7.2.4 1.1.1.3]	--	--	Amino acid kinase family;; ACT domain;; ACT domain	Homoserine dehydrogenase (Precursor) GN=T16H5.70 OS=Arabidopsis thaliana (Mouse-ear cress) PE=1 SV=1	PREDICTED: bifunctional aspartokinase/homoserine dehydrogenase 1, chloroplastic-like [Cucumis melo]
Cla016715	--	--	Molecular Function: DNA binding (GO:0003677);; Cellular Component: nuclear pore (GO:0005643);; Cellular Component: chloroplast (GO:0009507);;	K14310|7e-30|vvi:100249296|hypothetical protein LOC100249296; K14310 nuclear pore complex protein Nup205	[S]	Function unknown	Protein of unknown function (DUF3414)	Nuclear pore complex protein NUP205 {ECO:0000303|PubMed:21189294} OS=Arabidopsis thaliana (Mouse-ear cress) PE=1 SV=1	PREDICTED: nuclear pore complex protein NUP205 [Cucumis sativus]
Cla010541	[O]	Posttranslational modification, protein turnover, chaperones	Cellular Component: cytosol (GO:0005829);; Biological Process: protein glycosylation (GO:0006486);; Biological Process: protein targeting to vacuole (GO:0006623);; Molecular Function: metal ion binding (GO:0046872);;	--	[O]	Posttranslational modification, protein turnover, chaperones	PUB domain;; UBA/TS-N domain	Plant UBX domain-containing protein 2 {ECO:0000303|Ref.8} OS=Arabidopsis thaliana (Mouse-ear cress) PE=1 SV=2	PREDICTED: chromatin assembly factor 1 subunit A-B isoform X1 [Cucumis sativus]
Cla016360	[O]	Posttranslational modification, protein turnover, chaperones	Molecular Function: ubiquitin-protein transferase activity (GO:0004842);; Molecular Function: ATP binding (GO:0005524);; Biological Process: protein ubiquitination (GO:0016567);; Molecular Function: acid-amino acid ligase activity (GO:0016881);; Biological Process: DNA endoreduplication (GO:0042023);; Biological Process: proteasome-mediated ubiquitin-dependent protein catabolic process (GO:004316…	K06689|1e-102|zma:100281830|ubiquitin-conjugating enzyme E2-17 kDa; K06689 ubiquitin-conjugating enzyme E2 D/E [EC:6.3.2.19]	[O]	Posttranslational modification, protein turnover, chaperones	Ubiquitin-conjugating enzyme;; Prokaryotic E2 family B;; RWD domain	Ubiquitin-conjugating enzyme E2-17 kDa OS=Solanum lycopersicum (Tomato) PE=2 SV=1	PREDICTED: ubiquitin-conjugating enzyme E2-17 kDa-like [Cucumis sativus]
MSTRG.2691	--	--	Molecular Function: nucleotide binding (GO:0000166);; Molecular Function: nucleic acid binding (GO:0003676);;	--	[R]	General function prediction only	--	--	PREDICTED: cold-inducible RNA-binding protein B [Cucumis melo]
Cla012668	[GEPR]	--	Cellular Component: endosome (GO:0005768);; Cellular Component: trans-Golgi network (GO:0005802);; Biological Process: carbohydrate transport (GO:0008643);; Biological Process: determination of bilateral symmetry (GO:0009855);; Biological Process: animal organ morphogenesis (GO:0009887);; Biological Process: xylem and phloem pattern formation (GO:0010051);; Cellular Component: integral component …	--	[R]	General function prediction only	Sugar (and other) transporter;; Major Facilitator Superfamily	Probable plastidic glucose transporter 3 GN=At1g79820 OS=Arabidopsis thaliana (Mouse-ear cress) PE=2 SV=2	PREDICTED: probable plastidic glucose transporter 3 isoform X1 [Cucumis sativus]
Cla012129	[P]	Inorganic ion transport and metabolism	Molecular Function: pyridoxamine-phosphate oxidase activity (GO:0004733);; Cellular Component: extracellular region (GO:0005576);; Cellular Component: chloroplast (GO:0009507);; Molecular Function: FMN binding (GO:0010181);; Biological Process: pyridoxal phosphate biosynthetic process (GO:0042823);; Biological Process: oxidation-reduction process (GO:0055114);;	--	--	--	Pyridoxamine 5'-phosphate oxidase;; Protein of unknown function (DUF2470);; Pyridoxamine 5'-phosphate oxidase	--	PREDICTED: uncharacterized protein LOC103485983 [Cucumis melo]
Cla014287	[L]	Replication, recombination and repair	Molecular Function: DNA binding (GO:0003677);; Molecular Function: endonuclease activity (GO:0004519);; Cellular Component: intracellular (GO:0005622);; Biological Process: DNA repair (GO:0006281);; Molecular Function: zinc ion binding (GO:0008270);; Biological Process: nucleic acid phosphodiester bond hydrolysis (GO:0090305);;	K10772|0.0|vvi:100264349|hypothetical protein LOC100264349; K10772 AP endonuclease 2 [EC:4.2.99.18]	[L]	Replication, recombination and repair	Endonuclease/Exonuclease/phosphatase family;; GRF zinc finger	Apurinic endonuclease-redox protein GN=T26J13.5 OS=Arabidopsis thaliana (Mouse-ear cress) PE=2 SV=2	PREDICTED: DNA-(apurinic or apyrimidinic site) lyase 2 [Cucumis sativus]
Cla010962	[R]	General function prediction only	Molecular Function: GTP binding (GO:0005525);; Biological Process: metabolic process (GO:0008152);; Molecular Function: hydrolase activity (GO:0016787);;	K14539|0.0|vvi:100258825|similar to GTP-binding family protein; K14539 large subunit GTPase 1 [EC:3.6.1.-]	[R]	General function prediction only	50S ribosome-binding GTPase;; Ferrous iron transport protein B	GTPase LSG1-2 {ECO:0000303|PubMed:25319368} OS=Arabidopsis thaliana (Mouse-ear cress) PE=1 SV=1	PREDICTED: LOW QUALITY PROTEIN: large subunit GTPase 1 homolog [Cucumis sativus]
Cla020108	[J]	Translation, ribosomal structure and biogenesis	Molecular Function: structural constituent of ribosome (GO:0003735);; Cellular Component: ribosome (GO:0005840);; Biological Process: translation (GO:0006412);;	--	[J]	Translation, ribosomal structure and biogenesis	Ribosomal L29 protein	60S ribosomal protein L35 GN=RPL35 OS=Euphorbia esula (Leafy spurge) PE=2 SV=1	hypothetical protein B456_009G316700 [Gossypium raimondii]
Cla004099	--	--	--	--	--	--	--	Proline-rich receptor-like protein kinase PERK2 GN=PERK2 OS=Arabidopsis thaliana (Mouse-ear cress) PE=2 SV=3	hypothetical protein OsJ_29422 [Oryza sativa Japonica Group]
Cla018024	--	--	--	--	[R]	General function prediction only	PPR repeat family;; PPR repeat;; Pentatricopeptide repeat domain;; PPR repeat;; DYW family of nucleic acid deaminases;; Tetratricopeptide repeat;; Tetratricopeptide repeat	Putative pentatricopeptide repeat-containing protein At3g08820 OS=Arabidopsis thaliana (Mouse-ear cress) PE=3 SV=1	PREDICTED: putative pentatricopeptide repeat-containing protein At3g08820 [Cucumis melo]
Cla017928	[E]	Amino acid transport and metabolism	Molecular Function: glutamate 5-kinase activity (GO:0004349);; Molecular Function: glutamate-5-semialdehyde dehydrogenase activity (GO:0004350);; Cellular Component: cytoplasm (GO:0005737);; Biological Process: proline biosynthetic process (GO:0006561);; Biological Process: phosphorylation (GO:0016310);; Biological Process: oxidation-reduction process (GO:0055114);;	K12657|0.0|pop:POPTR_833794|delta-1-pyrroline-5-carboxylate synthetase (EC:2.7.2.11 1.2.1.41); K12657 delta-1-pyrroline-5-carboxylate synthetase [EC:2.7.2.11 1.2.1.41]	[E]	Amino acid transport and metabolism	Amino acid kinase family;; Aldehyde dehydrogenase family	Gamma-glutamyl phosphate reductase GN=P5CS OS=Mesembryanthemum crystallinum (Common ice plant) PE=2 SV=1	PREDICTED: delta-1-pyrroline-5-carboxylate synthase-like isoform X2 [Cucumis sativus]
Cla015331	--	--	--	--	[S]	Function unknown	PPPDE putative peptidase domain	DeSI-like protein At4g17486 GN=At4g17486 OS=Arabidopsis thaliana (Mouse-ear cress) PE=2 SV=1	PREDICTED: deSI-like protein At4g17486 [Cucumis melo]
Cla015898	[L]	Replication, recombination and repair	Biological Process: nuclear division (GO:0000280);; Biological Process: cytokinesis by cell plate formation (GO:0000911);; Molecular Function: DNA binding (GO:0003677);; Molecular Function: DNA helicase activity (GO:0003678);; Molecular Function: ATP binding (GO:0005524);; Cellular Component: cytosol (GO:0005829);; Biological Process: DNA unwinding involved in DNA replication (GO:0006268);; Biolo…	K02212|0.0|vvi:100262415|hypothetical protein LOC100262415; K02212 minichromosome maintenance protein 4 (cell division control protein 54)	[L]	Replication, recombination and repair	MCM2/3/5 family;; MCM N-terminal domain;; Magnesium chelatase, subunit ChlI;; AAA domain (dynein-related subfamily);; Sigma-54 interaction domain	DNA replication licensing factor MCM4 GN=MCM4 OS=Arabidopsis thaliana (Mouse-ear cress) PE=1 SV=1	PREDICTED: DNA replication licensing factor MCM4 isoform X2 [Cucumis melo]
MSTRG.9768	--	--	Cellular Component: vacuole (GO:0005773);; Cellular Component: endoplasmic reticulum (GO:0005783);; Molecular Function: primary amine oxidase activity (GO:0008131);; Molecular Function: UDP-N-acetylmuramate dehydrogenase activity (GO:0008762);; Biological Process: cytokinin catabolic process (GO:0009823);; Molecular Function: cytokinin dehydrogenase activity (GO:0019139);; Molecular Function: fla…	K00279|8e-41|pop:POPTR_762685|cytokinin oxidase (EC:1.5.99.12); K00279 cytokinin dehydrogenase [EC:1.5.99.12]	[C]	Energy production and conversion	Cytokinin dehydrogenase 1, FAD and cytokinin binding	Cytokinin dehydrogenase 3 (Precursor) GN=CKX3 OS=Arabidopsis thaliana (Mouse-ear cress) PE=1 SV=1	PREDICTED: cytokinin dehydrogenase 4 [Cucumis melo]
Cla014080	[R]	General function prediction only	Molecular Function: zinc ion binding (GO:0008270);;	--	[O]	Posttranslational modification, protein turnover, chaperones	CTLH/CRA C-terminal to LisH motif domain;; RING-type zinc-finger	--	PREDICTED: protein RMD5 homolog A [Cucumis melo]
Cla015549	--	--	Biological Process: transcription, DNA-templated (GO:0006351);;	--	--	--	GRAS domain family	Nodulation-signaling pathway 1 protein GN=NSP1 OS=Medicago truncatula (Barrel medic) PE=1 SV=1	PREDICTED: nodulation-signaling pathway 1 protein [Cucumis melo]
Cla004638	[R]	General function prediction only	--	--	[R]	General function prediction only	Alpha/beta hydrolase family;; Alpha/beta hydrolase family;; alpha/beta hydrolase fold;; Prolyl oligopeptidase family;; Serine hydrolase (FSH1);; Alpha/beta hydrolase of unknown function (DUF1057)	--	PREDICTED: alpha/beta hydrolase domain-containing protein 17B [Cucumis melo]
Cla019911	--	--	--	--	[BDT]	--	DIRP	Protein ALWAYS EARLY 3 GN=MHC9 OS=Arabidopsis thaliana (Mouse-ear cress) PE=1 SV=1	PREDICTED: protein ALWAYS EARLY 3-like isoform X3 [Cucumis sativus]
Cla016520	--	--	--	--	--	--	--	Auxin response factor 6 GN=ARF6 OS=Arabidopsis thaliana (Mouse-ear cress) PE=1 SV=2	PREDICTED: uncharacterized protein LOC101205434 [Cucumis sativus]
Cla014803	--	--	Molecular Function: transcription factor activity, sequence-specific DNA binding (GO:0003700);; Biological Process: regulation of transcription, DNA-templated (GO:0006355);; Molecular Function: sequence-specific DNA binding (GO:0043565);;	--	--	--	Basic leucine-zipper C terminal;; bZIP transcription factor;; Basic region leucine zipper	Light-inducible protein CPRF2 GN=CPRF2 OS=Petroselinum crispum (Parsley) PE=2 SV=2	PREDICTED: light-inducible protein CPRF2-like [Cucumis sativus]
Cla011867	--	--	Molecular Function: RNA binding (GO:0003723);; Biological Process: RNA processing (GO:0006396);;	K12825|0.0|vvi:100242352|hypothetical protein LOC100242352; K12825 splicing factor 3A subunit 1	[A]	RNA processing and modification	Pre-mRNA splicing factor PRP21 like protein;; Surp module;; Ubiquitin family	Probable splicing factor 3A subunit 1 GN=At1g14650 OS=Arabidopsis thaliana (Mouse-ear cress) PE=1 SV=2	PREDICTED: probable splicing factor 3A subunit 1 [Cucumis sativus]
Cla019026	[OU]	--	Molecular Function: serine-type endopeptidase activity (GO:0004252);; Biological Process: signal peptide processing (GO:0006465);; Biological Process: response to stress (GO:0006950);; Cellular Component: chloroplast thylakoid membrane (GO:0009535);; Cellular Component: chloroplast stroma (GO:0009570);; Cellular Component: chloroplast envelope (GO:0009941);; Cellular Component: integral component…	K04773|0.0|vvi:100262763|similar to SPPA (signal peptide peptidase); protease IV/ serine-type endopeptidase; K04773 protease IV [EC:3.4.21.-]	--	--	Peptidase family S49	Serine protease SPPA, chloroplastic (Precursor) GN=F2P9.14 OS=Arabidopsis thaliana (Mouse-ear cress) PE=2 SV=1	PREDICTED: serine protease SPPA, chloroplastic isoform X1 [Cucumis sativus]
Cla018757	--	--	--	--	[R]	General function prediction only	Translation initiation factor eIF3 subunit 135;; Tetratricopeptide repeat;; Tetratricopeptide repeat;; Mitochondrial function, CLU-N-term	Clustered mitochondria protein GN=F4F15.250 OS=Arabidopsis thaliana (Mouse-ear cress) PE=2 SV=1	PREDICTED: clustered mitochondria protein homolog [Cucumis melo]
Cla006623	--	--	--	--	--	--	Protein of unknown function DUF260	LOB domain-containing protein 15 GN=T2P4.18 OS=Arabidopsis thaliana (Mouse-ear cress) PE=2 SV=2	PREDICTED: LOB domain-containing protein 15-like [Cucumis melo]
Cla023224	--	--	--	--	--	--	--	--	PREDICTED: uncharacterized protein LOC103487654 [Cucumis melo]
Cla016471	[R]	General function prediction only	--	K06001|0.0|vvi:100261704|hypothetical protein LOC100261704; K06001 tryptophan synthase beta chain [EC:4.2.1.20]	[E]	Amino acid transport and metabolism	Pyridoxal-phosphate dependent enzyme	Tryptophan synthase beta chain 2, chloroplastic (Precursor) GN=TSB OS=Camptotheca acuminata (Happy tree) PE=2 SV=1	PREDICTED: tryptophan synthase beta chain 1-like [Cucumis sativus]
Cla019001	--	--	Molecular Function: microtubule motor activity (GO:0003777);; Molecular Function: ATP binding (GO:0005524);; Cellular Component: kinesin complex (GO:0005871);; Cellular Component: microtubule (GO:0005874);; Biological Process: microtubule-based movement (GO:0007018);; Molecular Function: microtubule binding (GO:0008017);; Biological Process: metabolic process (GO:0008152);;	K10401|0.0|vvi:100259414|hypothetical protein LOC100259414; K10401 kinesin family member 18/19	[Z]	Cytoskeleton	Kinesin motor domain	Kinesin-like protein FLA10 GN=FLA10 OS=Chlamydomonas reinhardtii (Chlamydomonas smithii) PE=1 SV=1	PREDICTED: kinesin-like protein KIF19 isoform X1 [Cucumis melo]
Cla015281	--	--	--	--	--	--	--	--	PREDICTED: uncharacterized protein LOC101220647 [Cucumis sativus]
Cla021992	--	--	--	K11368|2e-26|sbi:SORBI_03g043995|hypothetical protein; K11368 enhancer of yellow 2 transcription factor	[K]	Transcription	Transcription factor e(y)2	Transcription and mRNA export factor SUS1 {ECO:0000255|HAMAP-Rule:MF_03046} GN=At3g27100 OS=Arabidopsis thaliana (Mouse-ear cress) PE=3 SV=1	PREDICTED: transcription and mRNA export factor SUS1 [Cucumis sativus]
Cla020976	--	--	--	--	--	--	AUX/IAA family	Auxin-responsive protein IAA29 GN=IAA29 OS=Arabidopsis thaliana (Mouse-ear cress) PE=2 SV=2	PREDICTED: auxin-responsive protein IAA20 [Cucumis sativus]
Cla013300	[R]	General function prediction only	Molecular Function: zinc ion binding (GO:0008270);; Biological Process: protein ubiquitination (GO:0016567);; Molecular Function: ligase activity (GO:0016874);; Biological Process: regulation of transport (GO:0051049);;	--	--	--	Ankyrin repeats (3 copies);; Ankyrin repeats (many copies);; Ankyrin repeat;; Ankyrin repeats (many copies);; Ankyrin repeat;; Zinc finger, C3HC4 type (RING finger)	Putative E3 ubiquitin-protein ligase XBAT31 GN=XBAT31 OS=Arabidopsis thaliana (Mouse-ear cress) PE=2 SV=1	PREDICTED: putative E3 ubiquitin-protein ligase XBAT31 [Cucumis melo]
Cla019485	--	--	Molecular Function: catechol oxidase activity (GO:0004097);; Cellular Component: chloroplast (GO:0009507);; Cellular Component: thylakoid (GO:0009579);; Biological Process: pigment biosynthetic process (GO:0046148);; Biological Process: oxidation-reduction process (GO:0055114);;	--	--	--	Protein of unknown function (DUF_B2219);; Common central domain of tyrosinase;; Polyphenol oxidase middle domain	Polyphenol oxidase, chloroplastic (Precursor) OS=Malus domestica (Apple) PE=2 SV=1	PREDICTED: polyphenol oxidase, chloroplastic-like [Cucumis sativus]
Cla009227	[O]	Posttranslational modification, protein turnover, chaperones	--	--	[O]	Posttranslational modification, protein turnover, chaperones	DnaJ domain;; Cleavage inducing molecular chaperone	DnaJ protein ERDJ3B (Precursor) GN=F26K9.30 OS=Arabidopsis thaliana (Mouse-ear cress) PE=1 SV=1	PREDICTED: uncharacterized protein LOC101205292 [Cucumis sativus]
Cla012020	--	--	--	--	--	--	--	--	PREDICTED: uncharacterized protein LOC103502186 [Cucumis melo]
MSTRG.4689	--	--	--	--	--	--	--	--	PREDICTED: uncharacterized protein LOC103486418 [Cucumis melo]
Cla015407	[R]	General function prediction only	--	--	[QR]	--	2OG-Fe(II) oxygenase superfamily;; non-haem dioxygenase in morphine synthesis N-terminal	Gibberellin 3-beta-dioxygenase 1 GN=LE OS=Pisum sativum (Garden pea) PE=1 SV=1	PREDICTED: gibberellin 3-beta-dioxygenase 1 [Cucumis sativus]
Cla018181	--	--	--	--	--	--	C1-like domain;; C1 domain;; Phorbol esters/diacylglycerol binding domain (C1 domain)	Extensin (Precursor) GN=HRGPNT3 OS=Nicotiana tabacum (Common tobacco) PE=2 SV=1	PREDICTED: uncharacterized protein LOC101203241 [Cucumis sativus]
Cla021736	[T]	Signal transduction mechanisms	--	--	[T]	Signal transduction mechanisms	Protein phosphatase 2C	Probable protein phosphatase 2C 40 GN=At3g16560 OS=Arabidopsis thaliana (Mouse-ear cress) PE=2 SV=1	PREDICTED: probable protein phosphatase 2C 40 [Cucumis sativus]
Cla015220	--	--	--	--	--	--	Probable lipid transfer;; Protease inhibitor/seed storage/LTP family	Putative lipid-transfer protein DIR1 (Precursor) GN=DIR1 OS=Arabidopsis thaliana (Mouse-ear cress) PE=1 SV=1	PREDICTED: protein LIM1-like [Cucumis melo]
Cla016323	--	--	Biological Process: response to high light intensity (GO:0009644);; Biological Process: response to hydrogen peroxide (GO:0042542);;	--	--	--	--	EIN3-binding F-box protein 2 GN=EBF2 OS=Arabidopsis thaliana (Mouse-ear cress) PE=1 SV=1	PREDICTED: uncharacterized protein LOC103490139 isoform X1 [Cucumis melo]
Cla018058	--	--	--	--	--	--	Protein of unknown function, DUF599	--	hypothetical protein Csa_3G728000 [Cucumis sativus]
Cla009115	[GER]	--	--	--	--	--	EamA-like transporter family	WAT1-related protein At3g02690, chloroplastic (Precursor) GN=At3g02690 OS=Arabidopsis thaliana (Mouse-ear cress) PE=2 SV=1	PREDICTED: WAT1-related protein At3g02690, chloroplastic [Cucumis sativus]
Cla022074	[O]	Posttranslational modification, protein turnover, chaperones	--	--	[O]	Posttranslational modification, protein turnover, chaperones	GrpE	--	PREDICTED: grpE protein homolog, mitochondrial [Cucumis melo]
Cla023103	[J]	Translation, ribosomal structure and biogenesis	--	K01867|1e-121|rcu:RCOM_0801580|tryptophanyl-tRNA synthetase, putative (EC:6.1.1.2); K01867 tryptophanyl-tRNA synthetase [EC:6.1.1.2]	[J]	Translation, ribosomal structure and biogenesis	tRNA synthetases class I (W and Y)	--	Tryptophan--tRNA ligase [Glycine soja]
Cla002957	[O]	Posttranslational modification, protein turnover, chaperones	--	--	[O]	Posttranslational modification, protein turnover, chaperones	Ubiquitin-conjugating enzyme	Ubiquitin-conjugating enzyme E2 5A GN=OsJ_02884 OS=Oryza sativa subsp. japonica (Rice) PE=2 SV=1	PREDICTED: ubiquitin-conjugating enzyme E2 D1-like [Cucumis melo]
Cla013481	--	--	--	--	[U]	Intracellular trafficking, secretion, and vesicular transport	Golgi transport complex subunit 5;; COG (conserved oligomeric Golgi) complex component, COG2	Pollen-specific leucine-rich repeat extensin-like protein 2 (Precursor) GN=PEX2 OS=Arabidopsis thaliana (Mouse-ear cress) PE=1 SV=1	PREDICTED: conserved oligomeric Golgi complex subunit 5 [Cucumis melo]
Cla002869	[P]	Inorganic ion transport and metabolism	--	--	[O]	Posttranslational modification, protein turnover, chaperones	--	Metal tolerance protein B GN=F16P2.21 OS=Arabidopsis thaliana (Mouse-ear cress) PE=2 SV=1	PREDICTED: uncharacterized protein LOC103487165 [Cucumis melo]
Cla016632	--	--	--	K14488|6e-46|vvi:100261630|hypothetical protein LOC100261630; K14488 SAUR family protein	--	--	Auxin responsive protein	Auxin-induced protein 10A5 OS=Glycine max (Soybean) PE=2 SV=1	PREDICTED: auxin-induced protein 15A-like [Cucumis melo]
MSTRG.14285	--	--	Molecular Function: nucleic acid binding (GO:0003676);; Cellular Component: intracellular membrane-bounded organelle (GO:0043231);; Cellular Component: cytoplasmic part (GO:0044444);;	--	[R]	General function prediction only	zinc-binding in reverse transcriptase;; Reverse transcriptase-like	Uncharacterized mitochondrial protein AtMg00310 GN=AtMg00310 OS=Arabidopsis thaliana (Mouse-ear cress) PE=4 SV=1	PREDICTED: uncharacterized protein LOC102621413 [Citrus sinensis]
Cla021580	[R]	General function prediction only	--	--	[U]	Intracellular trafficking, secretion, and vesicular transport	ADP-ribosylation factor family;; Ras family;; Signal recognition particle receptor beta subunit;; Miro-like protein;; Gtr1/RagA G protein conserved region;; 50S ribosome-binding GTPase;; Elongation factor Tu GTP binding domain	ADP-ribosylation factor 2-B GN=At1g70490 OS=Arabidopsis thaliana (Mouse-ear cress) PE=2 SV=1	PREDICTED: ADP-ribosylation factor-like protein 5 [Cucumis melo]
Cla009698	--	--	--	--	--	--	Myb-like DNA-binding domain	Putative Myb family transcription factor At1g14600 GN=At1g14600 OS=Arabidopsis thaliana (Mouse-ear cress) PE=2 SV=2	PREDICTED: myb-like protein H isoform X1 [Cucumis sativus]
Cla011850	[O]	Posttranslational modification, protein turnover, chaperones	Molecular Function: electron carrier activity (GO:0009055);; Molecular Function: protein disulfide oxidoreductase activity (GO:0015035);; Biological Process: cell redox homeostasis (GO:0045454);; Biological Process: oxidation-reduction process (GO:0055114);;	--	[O]	Posttranslational modification, protein turnover, chaperones	Glutaredoxin	Glutaredoxin-C3 GN=OJ1789_D08.10 OS=Oryza sativa subsp. japonica (Rice) PE=2 SV=1	PREDICTED: glutaredoxin-C1-like [Cucumis sativus]
Cla015815	[HC]	--	Molecular Function: oxidoreductase activity (GO:0016491);; Biological Process: oxidation-reduction process (GO:0055114);;	--	[CR]	--	FAD binding domain;; Lycopene cyclase protein;; NAD(P)-binding Rossmann-like domain;; FAD binding domain	Zeaxanthin epoxidase, chloroplastic (Precursor) GN=ZEP OS=Oncidium hybrid cultivar (Orchid) PE=2 SV=1	PREDICTED: zeaxanthin epoxidase, chloroplastic-like [Cucumis melo]
Cla015851	--	--	Biological Process: cellulose microfibril organization (GO:0010215);; Biological Process: cell growth (GO:0016049);; Molecular Function: carbohydrate binding (GO:0030246);; Cellular Component: anchored component of membrane (GO:0031225);;	--	--	--	COBRA-like protein	COBRA-like protein 2 (Precursor) GN=COBL3 OS=Arabidopsis thaliana (Mouse-ear cress) PE=1 SV=2	hypothetical protein Csa_7G009200 [Cucumis sativus]
Cla014053	[LKJ]	--	Molecular Function: RNA binding (GO:0003723);; Molecular Function: ATP binding (GO:0005524);; Biological Process: protein import into nucleus (GO:0006606);; Molecular Function: ATP-dependent helicase activity (GO:0008026);; Biological Process: metabolic process (GO:0008152);;	--	[A]	RNA processing and modification	DEAD/DEAH box helicase;; Helicase conserved C-terminal domain;; Type III restriction enzyme, res subunit	DEAD-box ATP-dependent RNA helicase 16 GN=RH16 OS=Arabidopsis thaliana (Mouse-ear cress) PE=2 SV=1	PREDICTED: DEAD-box ATP-dependent RNA helicase 16 [Cucumis sativus]
Cla010605	--	--	--	--	--	--	--	--	ty3-gypsy retrotransposon protein [Cucumis melo subsp. melo]
Cla005502	[S]	Function unknown	--	--	--	--	Di-glucose binding within endoplasmic reticulum;; Protein tyrosine kinase;; Protein kinase domain;; Leucine Rich repeats (2 copies);; Leucine rich repeat;; Leucine Rich Repeat;; Leucine Rich repeat;; Carbohydrate-binding protein of the ER	Probable LRR receptor-like serine/threonine-protein kinase At1g56140 (Precursor) GN=At1g56140 OS=Arabidopsis thaliana (Mouse-ear cress) PE=2 SV=2	PREDICTED: probable LRR receptor-like serine/threonine-protein kinase At1g56140 [Cucumis melo]
Cla005042	[M]	Cell wall/membrane/envelope biogenesis	--	--	--	--	Fasciclin domain	Fasciclin-like arabinogalactan protein 12 (Precursor) GN=FLA12 OS=Arabidopsis thaliana (Mouse-ear cress) PE=2 SV=2	PREDICTED: fasciclin-like arabinogalactan protein 12 [Cucumis melo]
Cla007457	--	--	--	--	[R]	General function prediction only	--	--	hypothetical protein Csa_2G162120 [Cucumis sativus]
Cla019258	--	--	Cellular Component: 1,3-beta-D-glucan synthase complex (GO:0000148);; Molecular Function: 1,3-beta-D-glucan synthase activity (GO:0003843);; Biological Process: (1->3)-beta-D-glucan biosynthetic process (GO:0006075);;	K11000|0.0|rcu:RCOM_1507480|transferase, transferring glycosyl groups, putative (EC:2.4.1.34); K11000 callose synthase [EC:2.4.1.-]	[M]	Cell wall/membrane/envelope biogenesis	1,3-beta-glucan synthase component;; 1,3-beta-glucan synthase subunit FKS1, domain-1	Callose synthase 10 GN=T1J8.3 OS=Arabidopsis thaliana (Mouse-ear cress) PE=2 SV=5	PREDICTED: callose synthase 10 [Cucumis melo]
Cla018151	[O]	Posttranslational modification, protein turnover, chaperones	--	K00799|3e-70|vvi:100264838|hypothetical protein LOC100264838	[O]	Posttranslational modification, protein turnover, chaperones	Glutathione S-transferase, C-terminal domain;; Glutathione S-transferase, N-terminal domain;; Glutathione S-transferase, N-terminal domain;; Glutathione S-transferase, C-terminal domain;; Glutathione S-transferase, N-terminal domain	Probable glutathione S-transferase GN=HSP26-A OS=Glycine max (Soybean) PE=2 SV=1	PREDICTED: probable glutathione S-transferase [Cucumis sativus]
Cla006334	[E]	Amino acid transport and metabolism	--	K00830|0.0|rcu:RCOM_0063050|serine-pyruvate aminotransferase, putative (EC:2.6.1.45); K00830 alanine-glyoxylate transaminase / serine-glyoxylate transaminase / serine-pyruvate transaminase [EC:2.6.1.44 2.6.1.45 2.6.1.51]	[R]	General function prediction only	Aminotransferase class-V	Serine--glyoxylate aminotransferase GN=AGT1 OS=Arabidopsis thaliana (Mouse-ear cress) PE=1 SV=2	aminotransferase 1 [Cucumis melo]
Cla011440	--	--	--	--	--	--	Domain of unknown function (DUF4378);; Protein of unknown function (DUF3741)	--	PREDICTED: uncharacterized protein LOC103482755 [Cucumis melo]
Cla003050	[S]	Function unknown	--	--	--	--	Protein kinase domain;; Protein tyrosine kinase;; Leucine Rich repeats (2 copies);; Leucine rich repeat;; Leucine Rich Repeat;; Leucine Rich repeat;; Leucine rich repeat	Probable LRR receptor-like serine/threonine-protein kinase At3g47570 (Precursor) GN=At3g47570 OS=Arabidopsis thaliana (Mouse-ear cress) PE=2 SV=1	PREDICTED: probable LRR receptor-like serine/threonine-protein kinase At3g47570 isoform X2 [Cucumis melo]
Cla004994	--	--	Biological Process: spindle assembly (GO:0051225);; Biological Process: centrosome cycle (GO:0051297);; Cellular Component: HAUS complex (GO:0070652);;	--	--	--	--	--	PREDICTED: uncharacterized protein LOC101220993 [Cucumis sativus]
Cla019279	--	--	Molecular Function: transcription factor activity, sequence-specific DNA binding (GO:0003700);; Biological Process: abscisic acid-activated signaling pathway (GO:0009738);; Cellular Component: CCAAT-binding factor complex (GO:0016602);; Molecular Function: sequence-specific DNA binding (GO:0043565);; Biological Process: positive regulation of transcription, DNA-templated (GO:0045893);; Molecular …	--	[K]	Transcription	Histone-like transcription factor (CBF/NF-Y) and archaeal histone;; Core histone H2A/H2B/H3/H4	Nuclear transcription factor Y subunit C-1 GN=T8P19.100 OS=Arabidopsis thaliana (Mouse-ear cress) PE=1 SV=1	PREDICTED: nuclear transcription factor Y subunit C-1 [Cucumis melo]
Cla014090	--	--	Molecular Function: DNA binding (GO:0003677);; Molecular Function: transcription factor activity, sequence-specific DNA binding (GO:0003700);; Cellular Component: nucleus (GO:0005634);; Biological Process: regulation of transcription, DNA-templated (GO:0006355);; Molecular Function: protein dimerization activity (GO:0046983);;	--	[K]	Transcription	SRF-type transcription factor (DNA-binding and dimerisation domain);; K-box region	MADS-box transcription factor 27 GN=B1267B06.20 OS=Oryza sativa subsp. japonica (Rice) PE=2 SV=2	PREDICTED: MADS-box transcription factor 23-like isoform X3 [Cucumis melo]
Cla022619	--	--	--	--	--	--	Family of unknown function (DUF566)	QWRF motif-containing protein 2 GN=QWRF2 OS=Arabidopsis thaliana (Mouse-ear cress) PE=2 SV=1	PREDICTED: QWRF motif-containing protein 2-like [Cucumis sativus]
Cla015295	[IQ]	--	--	K01904|0.0|pop:POPTR_639764|Ptr4CL3; 4-Coumarate:CoA ligase (EC:6.2.1.12); K01904 4-coumarate--CoA ligase [EC:6.2.1.12]	[I]	Lipid transport and metabolism	AMP-binding enzyme;; AMP-binding enzyme C-terminal domain	4-coumarate--CoA ligase 2 GN=4CL2 OS=Nicotiana tabacum (Common tobacco) PE=2 SV=1	PREDICTED: 4-coumarate--CoA ligase 2-like [Cucumis sativus]
Cla006422	--	--	--	--	--	--	--	Trypsin inhibitor 5 (Precursor) OS=Luffa aegyptiaca (Sponge gourd) PE=1 SV=1	hypothetical protein Csa_4G000850 [Cucumis sativus]
Cla019197	--	--	Molecular Function: transferase activity, transferring phosphorus-containing groups (GO:0016772);; Biological Process: cellular metabolic process (GO:0044237);; Biological Process: cellular process (GO:0044763);; Biological Process: response to stimulus (GO:0050896);;	K04728|2e-77|rcu:RCOM_1510550|ataxia telangiectasia mutated, putative (EC:2.7.11.1); K04728 ataxia telangectasia mutated family protein [EC:2.7.11.1]	[TBLD]	--	--	Serine/threonine-protein kinase ATM GN=ATM OS=Arabidopsis thaliana (Mouse-ear cress) PE=2 SV=1	PREDICTED: serine/threonine-protein kinase ATM isoform X3 [Cucumis melo]
Cla002252	[RTKL]	--	--	--	[T]	Signal transduction mechanisms	Protein kinase domain;; Protein tyrosine kinase	Serine/threonine-protein kinase CDL1 {ECO:0000305} OS=Arabidopsis thaliana (Mouse-ear cress) PE=1 SV=1	PREDICTED: serine/threonine-protein kinase CDL1 [Cucumis sativus]
Cla010386	--	--	--	--	--	--	2'-5' RNA ligase superfamily	--	PREDICTED: uncharacterized protein LOC101208638 [Cucumis sativus]
Cla008254	[U]	Intracellular trafficking, secretion, and vesicular transport	Biological Process: rRNA processing (GO:0006364);; Cellular Component: chloroplast thylakoid membrane (GO:0009535);; Biological Process: chloroplast relocation (GO:0009902);; Biological Process: thylakoid membrane organization (GO:0010027);; Biological Process: photosystem II assembly (GO:0010207);; Cellular Component: integral component of membrane (GO:0016021);; Biological Process: regulation o…	K03217|0.0|vvi:100260431|hypothetical protein LOC100260431; K03217 preprotein translocase subunit YidC	[OU]	--	60Kd inner membrane protein	Inner membrane protein PPF-1, chloroplastic (Precursor) GN=PPF-1 OS=Pisum sativum (Garden pea) PE=2 SV=2	PREDICTED: inner membrane protein PPF-1, chloroplastic [Cucumis sativus]
Cla006837	[P]	Inorganic ion transport and metabolism	--	K01674|4e-68|rcu:RCOM_0142740|carbonic anhydrase, putative (EC:4.2.1.1); K01674 carbonic anhydrase [EC:4.2.1.1]	[R]	General function prediction only	Eukaryotic-type carbonic anhydrase	Alpha carbonic anhydrase 4 (Precursor) GN=ACA4 OS=Arabidopsis thaliana (Mouse-ear cress) PE=3 SV=1	PREDICTED: alpha carbonic anhydrase 4-like [Cucumis sativus]
Cla010393	[S]	Function unknown	--	--	--	--	NHL repeat	--	PREDICTED: uncharacterized protein LOC103498062 isoform X1 [Cucumis melo]
Cla004873	--	--	--	--	[C]	Energy production and conversion	Cytochrome b5-like Heme/Steroid binding domain	Cytochrome b5 isoform E {ECO:0000303|PubMed:19054355} GN=MNC6.10 OS=Arabidopsis thaliana (Mouse-ear cress) PE=1 SV=2	PREDICTED: cytochrome b5 isoform E [Cucumis sativus]
Cla009314	--	--	--	--	--	--	--	--	PREDICTED: uncharacterized protein LOC101223121 [Cucumis sativus]
Cla008292	--	--	--	--	--	--	--	--	hypothetical protein Csa_1G479110 [Cucumis sativus]
Cla022168	--	--	Cellular Component: cell part (GO:0044464);; Biological Process: regulation of biological process (GO:0050789);;	--	[T]	Signal transduction mechanisms	Leucine-zipper of ternary complex factor MIP1;; RhoGAP domain	Rho GTPase-activating protein REN1 GN=REN1 OS=Arabidopsis thaliana (Mouse-ear cress) PE=1 SV=2	PREDICTED: rho GTPase-activating protein REN1 [Cucumis sativus]
Cla000701	--	--	--	K09284|0.0|vvi:100268051|AP2; transcription factor APETALA2; K09284 AP2-like factor, euAP2 lineage	--	--	AP2 domain	Floral homeotic protein APETALA 2 GN=AP2 OS=Arabidopsis thaliana (Mouse-ear cress) PE=1 SV=1	PREDICTED: AP2-like ethylene-responsive transcription factor TOE3 [Cucumis sativus]
MSTRG.16096	--	--	--	--	--	--	Plant transposase (Ptta/En/Spm family)	--	PREDICTED: uncharacterized protein LOC103496828 [Cucumis melo]
Cla002274	--	--	--	--	--	--	Domain of unknown function (DUF588)	CASP-like protein 1C1 GN=RCOM_1174750 OS=Ricinus communis (Castor bean) PE=2 SV=1	PREDICTED: CASP-like protein RCOM_1174750 [Cucumis melo]
Cla016906	--	--	--	--	[O]	Posttranslational modification, protein turnover, chaperones	UBA-like domain;; Thioredoxin-like;; UBX domain	Plant UBX domain-containing protein 7 {ECO:0000303|Ref.5} OS=Arabidopsis thaliana (Mouse-ear cress) PE=1 SV=1	PREDICTED: UBX domain-containing protein 2 [Cucumis sativus]
Cla017484	[V]	Defense mechanisms	Molecular Function: ATP binding (GO:0005524);; Biological Process: metabolic process (GO:0008152);; Cellular Component: membrane (GO:0016020);; Molecular Function: ATPase activity (GO:0016887);;	--	[Q]	Secondary metabolites biosynthesis, transport and catabolism	ABC-2 type transporter;; ABC transporter;; Plant PDR ABC transporter associated;; AAA domain;; ABC-transporter extracellular N-terminal;; AAA domain;; Protein of unknown function, DUF258;; AAA ATPase domain;; AAA ATPase domain;; ATPase family associated with various cellular activities (AAA);; AAA domain;; Ethanolamine utilisation - propanediol utilisation;; NACHT domain	Pleiotropic drug resistance protein 3 GN=PDR3 OS=Nicotiana tabacum (Common tobacco) PE=2 SV=1	PREDICTED: pleiotropic drug resistance protein 3-like [Cucumis sativus]
Cla000521	--	--	--	--	--	--	--	Uncharacterized protein At1g76660 GN=At1g76660 OS=Arabidopsis thaliana (Mouse-ear cress) PE=2 SV=1	PREDICTED: uncharacterized protein At1g76660 [Cucumis melo]
Cla021708	--	--	--	--	--	--	ACT domain;; Helix-loop-helix DNA-binding domain	Transcription factor bHLH95 GN=F14J22.2 OS=Arabidopsis thaliana (Mouse-ear cress) PE=2 SV=2	PREDICTED: transcription factor bHLH95-like [Cucumis melo]
Cla009898	--	--	--	--	--	--	Phloem protein 2	Protein PHLOEM PROTEIN 2-LIKE A9 GN=PP2A9 OS=Arabidopsis thaliana (Mouse-ear cress) PE=2 SV=1	PREDICTED: protein PHLOEM PROTEIN 2-LIKE A9-like [Cucumis sativus]
Cla010795	--	--	--	--	--	--	--	Protein GLUTAMINE DUMPER 6 GN=GDU6 OS=Arabidopsis thaliana (Mouse-ear cress) PE=2 SV=1	hypothetical protein Csa_4G119770 [Cucumis sativus]
Cla004681	--	--	--	--	[O]	Posttranslational modification, protein turnover, chaperones	Ring finger domain;; RING-H2 zinc finger;; Zinc finger, C3HC4 type (RING finger);; Zinc finger, C3HC4 type (RING finger);; Anaphase-promoting complex subunit 11 RING-H2 finger	RING-H2 finger protein ATL52 GN=ATL52 OS=Arabidopsis thaliana (Mouse-ear cress) PE=2 SV=1	PREDICTED: RING-H2 finger protein ATL52-like [Cucumis sativus]
Cla000216	--	--	--	--	--	--	Phosphate-induced protein 1 conserved region	Protein EXORDIUM-like 5 (Precursor) GN=EXL5 OS=Arabidopsis thaliana (Mouse-ear cress) PE=2 SV=1	PREDICTED: protein EXORDIUM-like 5 [Cucumis sativus]
Cla020449	[QR]	--	--	--	[R]	General function prediction only	Methyltransferase domain;; Methyltransferase domain	--	PREDICTED: putative methyltransferase DDB_G0268948 [Cucumis sativus]
Cla016826	--	--	Cellular Component: integral component of membrane (GO:0016021);;	--	--	--	Tetraspanin family	Tetraspanin-2 GN=TET2 OS=Arabidopsis thaliana (Mouse-ear cress) PE=2 SV=1	PREDICTED: tetraspanin-2 [Cucumis sativus]
Cla012775	--	--	Biological Process: protein deubiquitination (GO:0016579);; Molecular Function: peptidase activity, acting on L-amino acid peptides (GO:0070011);;	K09602|2e-06|rcu:RCOM_2004830|hypothetical protein; K09602 ubiquitin thioesterase protein OTUB1 [EC:3.4.-.-]	--	--	--	--	PREDICTED: ubiquitin thioesterase otubain-like [Cucumis sativus]
Cla001046	--	--	--	--	--	--	--	Protein YLS9 GN=F11F19.11 OS=Arabidopsis thaliana (Mouse-ear cress) PE=2 SV=1	PREDICTED: uncharacterized protein At1g08160-like [Cucumis melo]
Cla018941	--	--	Biological Process: pentose-phosphate shunt (GO:0006098);; Cellular Component: chloroplast (GO:0009507);; Biological Process: thylakoid membrane organization (GO:0010027);; Biological Process: myo-inositol hexakisphosphate biosynthetic process (GO:0010264);;	--	--	--	--	--	PREDICTED: uncharacterized protein LOC103494159 [Cucumis melo]
Cla002954	--	--	--	--	--	--	Pectinesterase	Probable pectinesterase 29 (Precursor) GN=MUJ8.16 OS=Arabidopsis thaliana (Mouse-ear cress) PE=2 SV=1	PREDICTED: probable pectinesterase 29 [Cucumis melo]
Cla002591	--	--	--	K08869|6e-52|pop:POPTR_252534|hypothetical protein; K08869 aarF domain-containing kinase	[R]	General function prediction only	--	--	PREDICTED: uncharacterized aarF domain-containing protein kinase 1-like [Cucumis sativus]
Cla014085	--	--	Molecular Function: protein dimerization activity (GO:0046983);;	--	--	--	Helix-loop-helix DNA-binding domain	Transcription factor bHLH93 GN=K21L13.16 OS=Arabidopsis thaliana (Mouse-ear cress) PE=1 SV=1	PREDICTED: transcription factor bHLH93 isoform X2 [Cucumis sativus]
Cla004547	[R]	General function prediction only	--	K10703|1e-59|vvi:100261741|hypothetical protein LOC100261741; K10703 3-hydroxy acyl-CoA dehydratase [EC:4.2.1.-]	[R]	General function prediction only	Protein tyrosine phosphatase-like protein, PTPLA	Very-long-chain (3R)-3-hydroxyacyl-CoA dehydratase PASTICCINO 2A {ECO:0000305} OS=Oryza sativa subsp. japonica (Rice) PE=2 SV=2	PREDICTED: very-long-chain (3R)-3-hydroxyacyl-[acyl-carrier protein] dehydratase PASTICCINO 2A [Cucumis melo]
Cla013055	--	--	Molecular Function: transcription factor activity, sequence-specific DNA binding (GO:0003700);; Cellular Component: nucleus (GO:0005634);; Cellular Component: cytosol (GO:0005829);; Cellular Component: plasma membrane (GO:0005886);; Biological Process: regulation of transcription, DNA-templated (GO:0006355);; Biological Process: ER to Golgi vesicle-mediated transport (GO:0006888);; Cellular Compo…	--	[R]	General function prediction only	Tub family;; F-box domain;; F-box-like	Tubby-like F-box protein 8 OS=Oryza sativa subsp. japonica (Rice) PE=2 SV=1	PREDICTED: tubby-like F-box protein 8 [Cucumis sativus]
Cla022127	--	--	--	--	[R]	General function prediction only	PPR repeat family;; PPR repeat;; Pentatricopeptide repeat domain;; PPR repeat;; Tetratricopeptide repeat	Pentatricopeptide repeat-containing protein At5g27460 GN=At5g27460 OS=Arabidopsis thaliana (Mouse-ear cress) PE=2 SV=1	PREDICTED: pentatricopeptide repeat-containing protein At5g27460 [Cucumis melo]
Cla020296	--	--	--	--	--	--	Thaumatin family	Thaumatin-like protein 1 (Precursor) GN=TL1 OS=Pyrus pyrifolia (Chinese pear) PE=1 SV=1	PREDICTED: thaumatin-like protein 1b isoform X2 [Cucumis sativus]
Cla004111	--	--	--	--	[O]	Posttranslational modification, protein turnover, chaperones	Ring finger domain;; RING-H2 zinc finger;; Zinc finger, C3HC4 type (RING finger);; Zinc finger, C3HC4 type (RING finger);; Anaphase-promoting complex subunit 11 RING-H2 finger	E3 ubiquitin-protein ligase ATL42 (Precursor) GN=ATL42 OS=Arabidopsis thaliana (Mouse-ear cress) PE=1 SV=2	PREDICTED: E3 ubiquitin-protein ligase ATL42-like [Cucumis sativus]
Cla002930	[R]	General function prediction only	--	--	[R]	General function prediction only	--	Probable inactive purple acid phosphatase 16 (Precursor) GN=PAP16 OS=Arabidopsis thaliana (Mouse-ear cress) PE=2 SV=1	PREDICTED: probable inactive purple acid phosphatase 16 [Cucumis sativus]
Cla010131	--	--	--	--	--	--	--	--	PREDICTED: uncharacterized protein LOC103489059 [Cucumis melo]
Cla015329	--	--	--	--	--	--	--	Zinc finger protein 1 GN=ZFP1 OS=Arabidopsis thaliana (Mouse-ear cress) PE=2 SV=1	PREDICTED: zinc finger protein 1-like [Cucumis melo]
Cla013540	[RTKL]	--	Molecular Function: protein serine/threonine kinase activity (GO:0004674);; Molecular Function: ATP binding (GO:0005524);; Biological Process: protein phosphorylation (GO:0006468);; Biological Process: protein glycosylation (GO:0006486);;	--	[T]	Signal transduction mechanisms	Ethylene-responsive protein kinase Le-CTR1;; Protein tyrosine kinase;; Protein kinase domain	Serine/threonine-protein kinase EDR1 GN=F22O13.20 OS=Arabidopsis thaliana (Mouse-ear cress) PE=1 SV=1	PREDICTED: serine/threonine-protein kinase EDR1 isoform X2 [Cucumis melo]
Cla015890	--	--	Molecular Function: DNA binding (GO:0003677);; Cellular Component: nucleus (GO:0005634);; Biological Process: DNA-templated transcription, initiation (GO:0006352);; Molecular Function: zinc ion binding (GO:0008270);; Biological Process: regulation of gene expression (GO:0010468);; Biological Process: histone modification (GO:0016570);;	--	[K]	Transcription	Plus-3 domain;; SWIB/MDM2 domain;; GYF domain	Zinc finger CCCH domain-containing protein 19 GN=F16F14 OS=Arabidopsis thaliana (Mouse-ear cress) PE=1 SV=3	hypothetical protein Csa_7G006220 [Cucumis sativus]
Cla012013	--	--	--	--	--	--	PLAC8 family;; Protein of unknown function (DUF2985)	Cell number regulator 5 GN=CNR5 OS=Zea mays (Maize) PE=2 SV=1	PREDICTED: uncharacterized protein LOC103502180 isoform X1 [Cucumis melo]
Cla016716	--	--	Biological Process: metabolic process (GO:0008152);; Molecular Function: acetylglucosaminyltransferase activity (GO:0008375);; Cellular Component: membrane (GO:0016020);; Molecular Function: protein xylosyltransferase activity (GO:0030158);;	--	[G]	Carbohydrate transport and metabolism	Core-2/I-Branching enzyme	--	PREDICTED: xylosyltransferase 1-like [Cucumis melo]
Cla002550	--	--	--	K07300|0.0|vvi:100244138|hypothetical protein LOC100244138; K07300 Ca2+:H+ antiporter	[P]	Inorganic ion transport and metabolism	Sodium/calcium exchanger protein	Vacuolar cation/proton exchanger 5 OS=Arabidopsis thaliana (Mouse-ear cress) PE=2 SV=1	PREDICTED: vacuolar cation/proton exchanger 3-like isoform X2 [Cucumis melo]
Cla010799	[E]	Amino acid transport and metabolism	Cellular Component: integral component of membrane (GO:0016021);;	K14207|0.0|rcu:RCOM_0012320|amino acid transporter, putative; K14207 solute carrier family 38 (sodium-coupled neutral amino acid transporter), member 2	[E]	Amino acid transport and metabolism	Transmembrane amino acid transporter protein;; Tryptophan/tyrosine permease family	Amino acid permease 8 GN=AAP8 OS=Arabidopsis thaliana (Mouse-ear cress) PE=1 SV=1	PREDICTED: sodium-coupled neutral amino acid transporter 4-like [Cucumis melo]
Cla008725	--	--	--	--	--	--	Rare lipoprotein A (RlpA)-like double-psi beta-barrel	Ripening-related protein grip22 (Precursor) GN=grip22 OS=Vitis vinifera (Grape) PE=2 SV=1	hypothetical protein Csa_6G147470 [Cucumis sativus]
Cla008764	--	--	--	--	--	--	Sec20	Novel plant SNARE 11 GN=NPSN11 OS=Arabidopsis thaliana (Mouse-ear cress) PE=1 SV=2	PREDICTED: novel plant SNARE 11 [Cucumis melo]
Cla020168	--	--	--	--	--	--	--	--	hypothetical protein Csa_2G287150 [Cucumis sativus]
Cla019918	--	--	--	--	--	--	C2 domain	--	hypothetical protein Csa_2G030590 [Cucumis sativus]
Cla010014	--	--	--	--	--	--	--	--	PREDICTED: serine/threonine-protein phosphatase 7 long form homolog [Cucumis melo]
Cla009256	[C]	Energy production and conversion	Molecular Function: dihydrolipoyl dehydrogenase activity (GO:0004148);; Molecular Function: mercury (II) reductase activity (GO:0016152);; Molecular Function: mercury ion binding (GO:0045340);; Biological Process: cell redox homeostasis (GO:0045454);; Molecular Function: flavin adenine dinucleotide binding (GO:0050660);; Molecular Function: NADP binding (GO:0050661);; Biological Process: detoxifi…	K00382|0.0|vvi:100246616|hypothetical protein LOC100246616; K00382 dihydrolipoamide dehydrogenase [EC:1.8.1.4]	[C]	Energy production and conversion	Pyridine nucleotide-disulphide oxidoreductase;; Pyridine nucleotide-disulphide oxidoreductase, dimerisation domain;; Pyridine nucleotide-disulphide oxidoreductase;; FAD binding domain;; Glucose inhibited division protein A	Dihydrolipoyl dehydrogenase 2, chloroplastic (Precursor) GN=LPD2 OS=Arabidopsis thaliana (Mouse-ear cress) PE=2 SV=2	PREDICTED: dihydrolipoyl dehydrogenase 1, chloroplastic-like [Cucumis melo]
Cla003640	[O]	Posttranslational modification, protein turnover, chaperones	--	K01280|0.0|rcu:RCOM_1583430|tripeptidyl peptidase II, putative (EC:3.4.14.10); K01280 tripeptidyl-peptidase II [EC:3.4.14.10]	[O]	Posttranslational modification, protein turnover, chaperones	Tripeptidyl peptidase II;; Subtilase family	Tripeptidyl-peptidase 2 GN=TPP2 OS=Arabidopsis thaliana (Mouse-ear cress) PE=1 SV=1	PREDICTED: tripeptidyl-peptidase 2 isoform X2 [Cucumis melo]
Cla007720	--	--	--	--	--	--	Thylakoid formation protein	Protein THYLAKOID FORMATION1, chloroplastic (Precursor) GN=THF1 OS=Solanum tuberosum (Potato) PE=2 SV=1	PREDICTED: protein THYLAKOID FORMATION1, chloroplastic [Cucumis melo]
Cla006432	--	--	--	K04035|2e-32|rcu:RCOM_1272340|Magnesium-protoporphyrin IX monomethyl ester [oxidative] cyclase, chloroplast precursor, putative (EC:1.14.13.81); K04035 magnesium-protoporphyrin IX monomethyl ester (oxidative) cyclase [EC:1.14.13.81]	--	--	--	Magnesium-protoporphyrin IX monomethyl ester [oxidative] cyclase, chloroplastic (Precursor) GN=CRD1 OS=Hordeum vulgare (Barley) PE=1 SV=1	magnesium-protoporphyrin [Prunus cerasus]
Cla014982	--	--	--	--	--	--	Plant self-incompatibility protein S1	--	PREDICTED: uncharacterized protein LOC103500552 [Cucumis melo]
Cla007060	[MG]	--	--	K03953|0.0|pop:POPTR_814393|hypothetical protein; K03953 NADH dehydrogenase (ubiquinone) 1 alpha subcomplex 9 [EC:1.6.5.3 1.6.99.3]	[C]	Energy production and conversion	NADH(P)-binding;; NAD dependent epimerase/dehydratase family;; NmrA-like family;; RmlD substrate binding domain;; 3-beta hydroxysteroid dehydrogenase/isomerase family;; Male sterility protein	NADH dehydrogenase [ubiquinone] 1 alpha subcomplex subunit 9, mitochondrial (Precursor) GN=At2g20360 OS=Arabidopsis thaliana (Mouse-ear cress) PE=1 SV=2	PREDICTED: LOW QUALITY PROTEIN: NADH dehydrogenase [ubiquinone] 1 alpha subcomplex subunit 9, mitochondrial [Cucumis melo]
Cla020097	--	--	Biological Process: mRNA splicing, via spliceosome (GO:0000398);; Cellular Component: U4/U6 x U5 tri-snRNP complex (GO:0046540);;	K12843|0.0|ath:AT1G28060|small nuclear ribonucleoprotein family protein / snRNP family protein; K12843 U4/U6 small nuclear ribonucleoprotein PRP3	[A]	RNA processing and modification	pre-mRNA processing factor 3 (PRP3);; Protein of unknown function (DUF1115)	DEAD-box ATP-dependent RNA helicase 42 GN=F9H16.10 OS=Arabidopsis thaliana (Mouse-ear cress) PE=1 SV=2	PREDICTED: U4/U6 small nuclear ribonucleoprotein Prp3 [Cucumis melo]
MSTRG.10323	--	--	--	--	--	--	--	--	PREDICTED: uncharacterized protein LOC103482899 isoform X2 [Cucumis melo]
Cla019934	[O]	Posttranslational modification, protein turnover, chaperones	--	K03065|0.0|pop:POPTR_834472|hypothetical protein; K03065 26S proteasome regulatory subunit T5	[O]	Posttranslational modification, protein turnover, chaperones	ATPase family associated with various cellular activities (AAA);; AAA domain (dynein-related subfamily);; AAA domain (Cdc48 subfamily);; Holliday junction DNA helicase ruvB N-terminus	26S protease regulatory subunit 6A homolog GN=TBP1 OS=Solanum lycopersicum (Tomato) PE=2 SV=1	PREDICTED: 26S protease regulatory subunit 6A homolog isoform X1 [Cucumis melo]
Cla007920	--	--	--	--	[T]	Signal transduction mechanisms	--	Proline-rich receptor-like protein kinase PERK10 GN=PERK10 OS=Arabidopsis thaliana (Mouse-ear cress) PE=2 SV=2	glyoxal or galactose oxidase [Chlamydomonas reinhardtii]
Cla005374	--	--	--	--	--	--	--	--	hypothetical protein Csa_4G082960 [Cucumis sativus]
MSTRG.11364	--	--	--	--	--	--	--	--	PREDICTED: uncharacterized protein LOC103483386 [Cucumis melo]
Cla006256	[MG]	--	--	K08679|0.0|ath:AT1G02000|GAE2; GAE2 (UDP-D-GLUCURONATE 4-EPIMERASE 2); UDP-glucuronate 4-epimerase/ catalytic; K08679 UDP-glucuronate 4-epimerase [EC:5.1.3.6]	[M]	Cell wall/membrane/envelope biogenesis	NAD dependent epimerase/dehydratase family;; 3-beta hydroxysteroid dehydrogenase/isomerase family;; RmlD substrate binding domain;; Polysaccharide biosynthesis protein;; Male sterility protein	UDP-glucuronate 4-epimerase 2 GN=GAE2 OS=Arabidopsis thaliana (Mouse-ear cress) PE=2 SV=1	PREDICTED: UDP-glucuronate 4-epimerase 2-like [Cucumis sativus]
Cla022942	--	--	--	--	[K]	Transcription	NLI interacting factor-like phosphatase;; Ubiquitin family	Ubiquitin-like domain-containing CTD phosphatase GN=At4g06599 OS=Arabidopsis thaliana (Mouse-ear cress) PE=2 SV=1	PREDICTED: ubiquitin-like domain-containing CTD phosphatase [Cucumis melo]
Cla021855	--	--	--	--	--	--	Rapid ALkalinization Factor (RALF)	Protein RALF-like 22 (Precursor) GN=RALFL22 OS=Arabidopsis thaliana (Mouse-ear cress) PE=3 SV=1	PREDICTED: protein RALF-like 32 isoform X1 [Nicotiana sylvestris]
Cla020892	--	--	--	--	--	--	Protein of unknown function (DUF1639)	Protein argonaute 3 GN=OSJNBa0008M17.12 OS=Oryza sativa subsp. japonica (Rice) PE=2 SV=2	PREDICTED: nuclear transcription factor Y subunit gamma-like [Cucumis sativus]
Cla010897	--	--	Biological Process: primary metabolic process (GO:0044238);; Biological Process: cellular biosynthetic process (GO:0044249);; Biological Process: organic substance biosynthetic process (GO:1901576);;	--	--	--	--	--	PREDICTED: uncharacterized protein LOC103494594 isoform X1 [Cucumis melo]
Cla002754	[G]	Carbohydrate transport and metabolism	--	--	[G]	Carbohydrate transport and metabolism	pfkB family carbohydrate kinase	Probable fructokinase-3 OS=Arabidopsis thaliana (Mouse-ear cress) PE=2 SV=1	PREDICTED: ribokinase isoform X2 [Cucumis melo]
Cla017980	--	--	--	--	--	--	Starch binding domain	Phosphoglucan, water dikinase, chloroplastic (Precursor) OS=Arabidopsis thaliana (Mouse-ear cress) PE=1 SV=1	PREDICTED: uncharacterized protein LOC101213899 isoform X3 [Cucumis sativus]
Cla017013	--	--	Molecular Function: structural constituent of ribosome (GO:0003735);; Cellular Component: ribosome (GO:0005840);; Biological Process: translation (GO:0006412);;	--	--	--	Protein of unknown function (DUF1666)	Protein Ycf2 (Fragment) GN=ycf2 OS=Oenothera picensis (Evening primrose) PE=3 SV=1	PREDICTED: uncharacterized protein LOC101211770 [Cucumis sativus]
Cla014220	--	--	--	--	--	--	--	--	hypothetical protein Csa_6G502780 [Cucumis sativus]
Cla013312	[RTKL]	--	Molecular Function: non-membrane spanning protein tyrosine kinase activity (GO:0004715);; Molecular Function: ATP binding (GO:0005524);; Biological Process: peptidyl-tyrosine phosphorylation (GO:0018108);;	--	[T]	Signal transduction mechanisms	Protein kinase domain;; Protein tyrosine kinase	Probable receptor-like protein kinase At5g47070 GN=At5g47070 OS=Arabidopsis thaliana (Mouse-ear cress) PE=1 SV=1	PREDICTED: probable receptor-like protein kinase At5g47070 [Cucumis melo]
Cla006343	[Q]	Secondary metabolites biosynthesis, transport and catabolism	--	--	[Q]	Secondary metabolites biosynthesis, transport and catabolism	Cytochrome P450	Isoleucine N-monooxygenase 1 GN=CYP79D3 OS=Lotus japonicus (Lotus corniculatus var. japonicus) PE=1 SV=1	PREDICTED: isoleucine N-monooxygenase 1-like [Cucumis melo]
Cla014816	[FGR]	--	Molecular Function: bis(5'-nucleosyl)-tetraphosphatase (asymmetrical) activity (GO:0004081);; Cellular Component: nucleus (GO:0005634);; Cellular Component: peroxisome (GO:0005777);; Biological Process: sulfur compound metabolic process (GO:0006790);; Biological Process: purine ribonucleotide metabolic process (GO:0009150);; Molecular Function: adenylylsulfatase activity (GO:0047627);;	--	[T]	Signal transduction mechanisms	HIT domain;; Scavenger mRNA decapping enzyme C-term binding	--	PREDICTED: hit family protein 1 isoform X4 [Cucumis melo]
Cla019134	[E]	Amino acid transport and metabolism	Molecular Function: transporter activity (GO:0005215);; Biological Process: transport (GO:0006810);; Cellular Component: membrane (GO:0016020);;	--	[E]	Amino acid transport and metabolism	POT family	Protein NRT1/ PTR FAMILY 2.11 GN=MRG21.10 OS=Arabidopsis thaliana (Mouse-ear cress) PE=1 SV=1	PREDICTED: protein NRT1/ PTR FAMILY 2.11-like [Cucumis melo]
Cla014823	--	--	Molecular Function: oxidoreductase activity, acting on paired donors, with incorporation or reduction of molecular oxygen, 2-oxoglutarate as one donor, and incorporation of one atom each of oxygen into both donors (GO:0016706);;	--	[QR]	--	non-haem dioxygenase in morphine synthesis N-terminal	1-aminocyclopropane-1-carboxylate oxidase homolog 1 GN=At1g06620 OS=Arabidopsis thaliana (Mouse-ear cress) PE=2 SV=1	PREDICTED: 1-aminocyclopropane-1-carboxylate oxidase homolog 1-like [Cicer arietinum]
Cla021209	--	--	--	--	[P]	Inorganic ion transport and metabolism	Heavy-metal-associated domain	Putative late blight resistance protein homolog R1B-14 GN=R1B-14 OS=Solanum demissum (Wild potato) PE=3 SV=1	PREDICTED: polyadenylate-binding protein, cytoplasmic and nuclear [Cucumis melo]
Cla021733	--	--	--	--	--	--	--	Flowering-promoting factor 1-like protein 1 OS=Oryza sativa subsp. japonica (Rice) PE=1 SV=1	hypothetical protein Csa_3G153750 [Cucumis sativus]
Cla023017	[R]	General function prediction only	--	--	[R]	General function prediction only	RNA recognition motif. (a.k.a. RRM, RBD, or RNP domain);; RNA recognition motif (a.k.a. RRM, RBD, or RNP domain);; RNA recognition motif. (a.k.a. RRM, RBD, or RNP domain)	UBP1-associated protein 2C GN=UBA2C OS=Arabidopsis thaliana (Mouse-ear cress) PE=2 SV=1	PREDICTED: RNA-binding protein 38 [Cucumis sativus]
Cla010594	--	--	--	--	--	--	--	--	PREDICTED: uncharacterized protein LOC103496924 [Cucumis melo]
Cla013886	[RTKL]	--	Biological Process: activation of MAPKK activity (GO:0000186);; Molecular Function: MAP kinase kinase kinase activity (GO:0004709);; Molecular Function: calcium ion binding (GO:0005509);; Molecular Function: ATP binding (GO:0005524);; Molecular Function: polysaccharide binding (GO:0030247);;	--	--	--	Protein tyrosine kinase;; Protein kinase domain	Wall-associated receptor kinase 3 (Precursor) GN=WAK3 OS=Arabidopsis thaliana (Mouse-ear cress) PE=2 SV=2	PREDICTED: wall-associated receptor kinase 2-like [Cucumis melo]
Cla005339	--	--	--	--	[TU]	--	Dynamin family;; 50S ribosome-binding GTPase;; EF-hand domain pair;; EF hand;; Cytoskeletal-regulatory complex EF hand;; Elongation factor Tu GTP binding domain;; Miro-like protein	EH domain-containing protein 1 {ECO:0000303|PubMed:18547399} OS=Arabidopsis thaliana (Mouse-ear cress) PE=1 SV=1	PREDICTED: EH domain-containing protein 1 [Cucumis melo]
Cla003528	--	--	--	--	[A]	RNA processing and modification	--	--	hypothetical protein EPUS_06884 [Endocarpon pusillum Z07020]
MSTRG.19919	[J]	Translation, ribosomal structure and biogenesis	Molecular Function: structural constituent of ribosome (GO:0003735);; Cellular Component: ribosome (GO:0005840);; Biological Process: translation (GO:0006412);; Cellular Component: chloroplast (GO:0009507);; Molecular Function: rRNA binding (GO:0019843);;	K02954|8e-40|pop:Poptr_cp020|rps14; ribosomal protein S14; K02954 small subunit ribosomal protein S14	[J]	Translation, ribosomal structure and biogenesis	Ribosomal protein S14p/S29e	30S ribosomal protein S14, chloroplastic {ECO:0000255|HAMAP-Rule:MF_00537} GN=CsCp032 OS=Cucumis sativus (Cucumber) PE=3 SV=1	ribosomal protein S14 (chloroplast) [Lagenaria siceraria]
Cla016135	--	--	Molecular Function: enzyme inhibitor activity (GO:0004857);; Molecular Function: pectinesterase activity (GO:0030599);; Biological Process: negative regulation of catalytic activity (GO:0043086);;	--	--	--	Plant invertase/pectin methylesterase inhibitor	Putative invertase inhibitor (Precursor) OS=Platanus acerifolia (London plane tree) PE=1 SV=1	PREDICTED: putative invertase inhibitor [Cucumis sativus]
Cla016583	--	--	--	--	--	--	--	--	hypothetical protein Csa_4G107500 [Cucumis sativus]
Cla019105	--	--	Cellular Component: photosystem I (GO:0009522);; Cellular Component: photosystem II (GO:0009523);; Cellular Component: chloroplast thylakoid membrane (GO:0009535);; Biological Process: photosynthesis, light harvesting (GO:0009765);; Cellular Component: chloroplast envelope (GO:0009941);; Cellular Component: plastoglobule (GO:0010287);; Cellular Component: integral component of membrane (GO:001602…	K08910|1e-178|pop:POPTR_671325|Lhca4; light-harvesting complex I protein Lhca4; K08910 light-harvesting complex I chlorophyll a/b binding protein 4	--	--	Chlorophyll A-B binding protein	Chlorophyll a-b binding protein P4, chloroplastic (Precursor) OS=Pisum sativum (Garden pea) PE=1 SV=1	PREDICTED: chlorophyll a-b binding protein P4, chloroplastic [Cucumis melo]
Cla014603	--	--	Molecular Function: carboxypeptidase activity (GO:0004180);; Biological Process: proteolysis (GO:0006508);; Molecular Function: serine-type peptidase activity (GO:0008236);;	--	[OR]	--	Serine carboxypeptidase S28	Probable serine protease EDA2 (Precursor) GN=EDA2 OS=Arabidopsis thaliana (Mouse-ear cress) PE=2 SV=2	PREDICTED: probable serine protease EDA2 isoform X1 [Cucumis sativus]
Cla011881	[S]	Function unknown	Biological Process: transmembrane transport (GO:0055085);;	--	--	--	OPT oligopeptide transporter protein	Probable metal-nicotianamine transporter YSL7 GN=YSL7 OS=Arabidopsis thaliana (Mouse-ear cress) PE=2 SV=1	PREDICTED: probable metal-nicotianamine transporter YSL7 [Cucumis sativus]
Cla008174	[GOU]	--	--	--	[GOU]	--	Triose-phosphate Transporter family	GDP-mannose transporter GONST2 GN=GONST2 OS=Arabidopsis thaliana (Mouse-ear cress) PE=2 SV=1	PREDICTED: GDP-mannose transporter GONST2 isoform X2 [Cucumis melo]
Cla021984	--	--	--	--	--	--	WRKY DNA -binding domain	Probable WRKY transcription factor 50 GN=WRKY50 OS=Arabidopsis thaliana (Mouse-ear cress) PE=2 SV=1	PREDICTED: probable WRKY transcription factor 50 isoform X1 [Cucumis sativus]
Cla005963	[GEPR]	--	--	--	[P]	Inorganic ion transport and metabolism	Sugar (and other) transporter;; Major Facilitator Superfamily	Inorganic phosphate transporter 1-4 GN=T7F6.11 OS=Arabidopsis thaliana (Mouse-ear cress) PE=1 SV=1	PREDICTED: inorganic phosphate transporter 1-4 [Cucumis melo]
Cla017134	--	--	--	--	--	--	GDSL-like Lipase/Acylhydrolase	GDSL esterase/lipase At5g14450 (Precursor) GN=At5g14450 OS=Arabidopsis thaliana (Mouse-ear cress) PE=2 SV=1	PREDICTED: GDSL esterase/lipase At5g14450 [Cucumis sativus]
Cla016151	--	--	--	--	--	--	--	Tobamovirus multiplication protein 2B GN=F5D14.14 OS=Arabidopsis thaliana (Mouse-ear cress) PE=2 SV=2	PREDICTED: tobamovirus multiplication protein 2B [Cucumis sativus]
Cla017579	--	--	--	--	--	--	--	--	PREDICTED: protein downstream neighbor of Son isoform X1 [Cucumis sativus]
Cla020565	[I]	Lipid transport and metabolism	Biological Process: metabolic process (GO:0008152);; Molecular Function: hydrolase activity (GO:0016787);;	K01054|0.0|vvi:100261504|hypothetical protein LOC100261504	[I]	Lipid transport and metabolism	Putative lysophospholipase;; Alpha/beta hydrolase family;; Alpha/beta hydrolase family	Caffeoylshikimate esterase GN=CSE OS=Arabidopsis thaliana (Mouse-ear cress) PE=1 SV=1	PREDICTED: caffeoylshikimate esterase-like [Cucumis melo]
Cla000965	--	--	--	--	[S]	Function unknown	U-box domain;; Armadillo/beta-catenin-like repeat	U-box domain-containing protein 19 GN=PUB19 OS=Arabidopsis thaliana (Mouse-ear cress) PE=2 SV=1	PREDICTED: U-box domain-containing protein 19-like [Cucumis melo]
Cla009910	[L]	Replication, recombination and repair	--	K02542|0.0|pop:POPTR_797236|hypothetical protein; K02542 minichromosome maintenance protein 6	[L]	Replication, recombination and repair	MCM2/3/5 family;; MCM N-terminal domain;; Magnesium chelatase, subunit ChlI	DNA replication licensing factor MCM6 GN=MCM6 OS=Arabidopsis thaliana (Mouse-ear cress) PE=1 SV=1	hypothetical protein Csa_6G538780 [Cucumis sativus]
Cla003617	--	--	--	--	--	--	Oleosin	Oleosin 1 GN=OLE1 OS=Prunus dulcis (Almond) PE=2 SV=1	PREDICTED: oleosin 1-like [Cucumis melo]
Cla008880	--	--	Molecular Function: protein dimerization activity (GO:0046983);;	--	--	--	bHLH-MYC and R2R3-MYB transcription factors N-terminal	Transcription factor EMB1444 GN=EMB1444 OS=Arabidopsis thaliana (Mouse-ear cress) PE=2 SV=1	PREDICTED: transcription factor bHLH157 [Cucumis sativus]
Cla018407	[E]	Amino acid transport and metabolism	Molecular Function: oxidoreductase activity, acting on CH-OH group of donors (GO:0016614);; Molecular Function: flavin adenine dinucleotide binding (GO:0050660);; Molecular Function: iron-sulfur cluster binding (GO:0051536);; Biological Process: oxidation-reduction process (GO:0055114);;	--	--	--	GMC oxidoreductase;; GMC oxidoreductase;; FAD binding domain	Long-chain-alcohol oxidase FAO1 GN=FAO1 OS=Arabidopsis thaliana (Mouse-ear cress) PE=3 SV=2	PREDICTED: uncharacterized protein LOC103500910 isoform X4 [Cucumis melo]
Cla018370	[RTKL]	--	Biological Process: MAPK cascade (GO:0000165);; Molecular Function: protein serine/threonine kinase activity (GO:0004674);; Molecular Function: protein serine/threonine/tyrosine kinase activity (GO:0004712);; Molecular Function: ATP binding (GO:0005524);; Cellular Component: endoplasmic reticulum membrane (GO:0005789);; Biological Process: gibberellin biosynthetic process (GO:0009686);; Biologica…	K14510|0.0|rcu:RCOM_0382890|map3k delta-1 protein kinase, putative (EC:2.7.11.25); K14510 serine/threonine-protein kinase CTR1 [EC:2.7.11.1]	[T]	Signal transduction mechanisms	Ethylene-responsive protein kinase Le-CTR1;; Protein tyrosine kinase;; Protein kinase domain	Serine/threonine-protein kinase CTR1 GN=CTR1 OS=Arabidopsis thaliana (Mouse-ear cress) PE=1 SV=1	serine/threonine-protein kinase CTR1 [Cucumis sativus]
Cla008487	[S]	Function unknown	--	K13628|1e-85|rcu:RCOM_0462630|Iron-sulfur assembly protein IscA, chloroplast precursor, putative; K13628 iron-sulfur cluster assembly protein	[P]	Inorganic ion transport and metabolism	Iron-sulphur cluster biosynthesis	Iron-sulfur assembly protein IscA, chloroplastic (Precursor) GN=ISCA OS=Arabidopsis thaliana (Mouse-ear cress) PE=2 SV=2	PREDICTED: iron-sulfur assembly protein IscA, chloroplastic [Cucumis melo]
Cla006418	[R]	General function prediction only	--	K02180|0.0|rcu:RCOM_0175090|mitotic checkpoint protein bub3, putative; K02180 cell cycle arrest protein BUB3	[D]	Cell cycle control, cell division, chromosome partitioning	WD domain, G-beta repeat	Mitotic checkpoint protein BUB3.2 GN=BUB3.2 OS=Arabidopsis thaliana (Mouse-ear cress) PE=2 SV=1	PREDICTED: mitotic checkpoint protein BUB3.2 [Cucumis sativus]
Cla015711	--	--	Molecular Function: DNA binding (GO:0003677);; Molecular Function: chromatin binding (GO:0003682);; Molecular Function: zinc ion binding (GO:0008270);;	--	--	--	Myb-like DNA-binding domain	Protein CHROMATIN REMODELING 4 {ECO:0000303|PubMed:16547115} OS=Arabidopsis thaliana (Mouse-ear cress) PE=2 SV=1	PREDICTED: uncharacterized protein LOC103500488 isoform X1 [Cucumis melo]
Cla009902	--	--	--	--	[R]	General function prediction only	PPR repeat;; PPR repeat family;; Pentatricopeptide repeat domain;; PPR repeat;; Tetratricopeptide repeat	Pentatricopeptide repeat-containing protein At5g66520 GN=PCMP-H61 OS=Arabidopsis thaliana (Mouse-ear cress) PE=2 SV=1	PREDICTED: pentatricopeptide repeat-containing protein At5g66520-like [Cucumis sativus]
Cla017840	--	--	Cellular Component: ribonuclease MRP complex (GO:0000172);; Molecular Function: RNA binding (GO:0003723);; Molecular Function: ribonuclease activity (GO:0004540);; Biological Process: rRNA processing (GO:0006364);; Biological Process: mRNA cleavage (GO:0006379);; Biological Process: tRNA processing (GO:0008033);; Cellular Component: ribonuclease P complex (GO:0030677);; Biological Process: RNA ph…	K03538|3e-94|vvi:100258470|similar to ribonuclease P family protein; K03538 ribonuclease P protein subunit POP4 [EC:3.1.26.5]	[A]	RNA processing and modification	Domain of unknown function UPF0086	--	PREDICTED: uncharacterized protein LOC103486457 isoform X3 [Cucumis melo]
Cla007627	[LKJ]	--	--	--	[A]	RNA processing and modification	DEAD/DEAH box helicase;; Helicase conserved C-terminal domain	DEAD-box ATP-dependent RNA helicase 13 GN=RH13 OS=Arabidopsis thaliana (Mouse-ear cress) PE=2 SV=3	PREDICTED: DEAD-box ATP-dependent RNA helicase 13 [Cucumis melo]
Cla018364	--	--	--	--	--	--	NLI interacting factor-like phosphatase	--	PREDICTED: uncharacterized protein LOC101207591 [Cucumis sativus]
Cla016909	[H]	Coenzyme transport and metabolism	Molecular Function: thiamine-phosphate diphosphorylase activity (GO:0004789);; Molecular Function: ATP binding (GO:0005524);; Molecular Function: hydroxymethylpyrimidine kinase activity (GO:0008902);; Molecular Function: phosphomethylpyrimidine kinase activity (GO:0008972);; Biological Process: thiamine biosynthetic process (GO:0009228);; Biological Process: thiamine diphosphate biosynthetic proc…	K14153|0.0|vvi:100249214|hypothetical protein LOC100249214; K14153 hydroxymethylpyrimidine kinase / phosphomethylpyrimidine kinase / thiamine-phosphate diphosphorylase [EC:2.7.1.49 2.7.4.7 2.5.1.3]	[HK]	--	Formin Homology 2 Domain;; Phosphomethylpyrimidine kinase;; Thiamine monophosphate synthase/TENI;; pfkB family carbohydrate kinase	Hydroxymethylpyrimidine kinase (Precursor) GN=TH1 OS=Arabidopsis thaliana (Mouse-ear cress) PE=1 SV=1	PREDICTED: formin-like protein 1 [Cucumis melo]
Cla007908	--	--	--	--	--	--	--	--	PREDICTED: uncharacterized protein LOC101219759 [Cucumis sativus]
Cla008279	[KAD]	--	Molecular Function: DNA binding (GO:0003677);; Molecular Function: chromatin binding (GO:0003682);;	K09422|1e-101|vvi:100260318|similar to MYB transcription factor MYB139; K09422 myb proto-oncogene protein, plant	[K]	Transcription	Myb-like DNA-binding domain;; Myb-like DNA-binding domain	Transcription factor MYB59 GN=MYB59 OS=Arabidopsis thaliana (Mouse-ear cress) PE=2 SV=2	PREDICTED: transcription factor MYB59-like [Cucumis sativus]
Cla017451	[G]	Carbohydrate transport and metabolism	Biological Process: L-arabinose metabolic process (GO:0046373);; Molecular Function: alpha-L-arabinofuranosidase activity (GO:0046556);;	--	--	--	Alpha-L-arabinofuranosidase C-terminus	Alpha-L-arabinofuranosidase 1 (Precursor) GN=T7M13.18 OS=Arabidopsis thaliana (Mouse-ear cress) PE=1 SV=1	PREDICTED: alpha-L-arabinofuranosidase 1-like [Cucumis melo]
Cla002204	--	--	--	--	--	--	U-box domain	U-box domain-containing protein 21 GN=PUB21 OS=Arabidopsis thaliana (Mouse-ear cress) PE=2 SV=1	PREDICTED: U-box domain-containing protein 21-like [Cucumis sativus]
Cla001152	--	--	--	--	--	--	--	--	hypothetical protein Csa_4G097660 [Cucumis sativus]
Cla020818	--	--	Molecular Function: nucleic acid binding (GO:0003676);; Molecular Function: DNA-directed 5'-3' RNA polymerase activity (GO:0003899);; Biological Process: transcription, DNA-templated (GO:0006351);; Biological Process: protein targeting to mitochondrion (GO:0006626);;	--	--	--	--	--	PREDICTED: DNA-directed RNA polymerase I subunit rpa43 isoform X1 [Cucumis melo]
Cla010465	--	--	--	--	--	--	--	--	PREDICTED: proline-rich extensin-like protein EPR1-like [Solanum tuberosum]
Cla023442	[IQ]	--	--	--	[I]	Lipid transport and metabolism	AMP-binding enzyme;; AMP-binding enzyme C-terminal domain	Probable acyl-activating enzyme 1, peroxisomal GN=F5M15.12 OS=Arabidopsis thaliana (Mouse-ear cress) PE=2 SV=1	PREDICTED: probable acyl-activating enzyme 1, peroxisomal [Cucumis melo]
Cla013180	--	--	Biological Process: defense response (GO:0006952);; Biological Process: response to biotic stimulus (GO:0009607);;	--	--	--	Pathogenesis-related protein Bet v I family	MLP-like protein 34 GN=MLP34 OS=Arabidopsis thaliana (Mouse-ear cress) PE=2 SV=1	PREDICTED: MLP-like protein 423 [Cucumis melo]
Cla000617	[S]	Function unknown	--	--	[S]	Function unknown	NRDE protein	--	PREDICTED: transport and Golgi organization 2 homolog [Vitis vinifera]
Cla021459	[O]	Posttranslational modification, protein turnover, chaperones	--	--	[O]	Posttranslational modification, protein turnover, chaperones	Glutathione S-transferase, N-terminal domain;; Glutathione S-transferase, N-terminal domain;; Glutathione S-transferase, N-terminal domain;; Glutathione S-transferase, C-terminal domain;; Glutathione S-transferase, C-terminal domain	Glutathione transferase GST 23 OS=Zea mays (Maize) PE=2 SV=1	hypothetical protein Csa_3G133350 [Cucumis sativus]
Cla005009	--	--	Biological Process: GPI anchor biosynthetic process (GO:0006506);; Cellular Component: integral component of membrane (GO:0016021);; Molecular Function: phosphatidylinositol N-acetylglucosaminyltransferase activity (GO:0017176);;	K03860|0.0|vvi:100260688|hypothetical protein LOC100260688	[MO]	--	N-acetylglucosaminyl transferase component (Gpi1)	--	PREDICTED: uncharacterized protein LOC101216602 isoform X1 [Cucumis sativus]
Cla001710	--	--	--	--	[R]	General function prediction only	--	Pentatricopeptide repeat-containing protein At4g04790, mitochondrial (Precursor) GN=At4g04790 OS=Arabidopsis thaliana (Mouse-ear cress) PE=2 SV=2	hypothetical protein Csa_3G415080 [Cucumis sativus]
Cla002699	--	--	--	--	[U]	Intracellular trafficking, secretion, and vesicular transport	--	--	PREDICTED: ER lumen protein-retaining receptor [Cucumis melo]
Cla015692	--	--	Molecular Function: alpha-1,3-mannosylglycoprotein 2-beta-N-acetylglucosaminyltransferase activity (GO:0003827);; Cellular Component: Golgi stack (GO:0005795);; Molecular Function: alpha-1,6-mannosylglycoprotein 2-beta-N-acetylglucosaminyltransferase activity (GO:0008455);; Biological Process: oligosaccharide biosynthetic process (GO:0009312);; Cellular Component: integral component of membrane (…	K00736|0.0|vvi:100240895|hypothetical protein LOC100240895; K00736 alpha-1,6-mannosyl-glycoprotein beta-1,2-N-acetylglucosaminyltransferase [EC:2.4.1.143]	[G]	Carbohydrate transport and metabolism	N-acetylglucosaminyltransferase II (MGAT2)	--	PREDICTED: alpha-1,6-mannosyl-glycoprotein 2-beta-N-acetylglucosaminyltransferase [Cucumis melo]
Cla011263	[J]	Translation, ribosomal structure and biogenesis	Biological Process: RNA methylation (GO:0001510);; Molecular Function: RNA binding (GO:0003723);; Biological Process: RNA processing (GO:0006396);; Molecular Function: RNA methyltransferase activity (GO:0008173);; Cellular Component: chloroplast (GO:0009507);;	--	[A]	RNA processing and modification	SpoU rRNA Methylase family;; RNA 2'-O ribose methyltransferase substrate binding	--	PREDICTED: uncharacterized protein LOC101220884 [Cucumis sativus]
Cla014540	--	--	Biological Process: cellular process (GO:0009987);;	--	--	--	GRAS domain family	Scarecrow-like protein 15 GN=SCL15 OS=Arabidopsis thaliana (Mouse-ear cress) PE=2 SV=3	PREDICTED: scarecrow-like protein 15 [Cucumis melo]
Cla022498	--	--	--	--	--	--	--	Uncharacterized protein At1g01500 GN=At1g01500 OS=Arabidopsis thaliana (Mouse-ear cress) PE=2 SV=1	PREDICTED: uncharacterized protein At1g01500-like [Cucumis sativus]
Cla022450	--	--	--	--	--	--	Domain of unknown function (DUF702)	Protein SHI RELATED SEQUENCE 7 GN=SRS7 OS=Arabidopsis thaliana (Mouse-ear cress) PE=2 SV=1	PREDICTED: protein SHI RELATED SEQUENCE 5-like [Cucumis melo]
Cla019932	--	--	--	--	--	--	GDSL-like Lipase/Acylhydrolase	Acetylajmalan esterase {ECO:0000303|PubMed:16133216} (Precursor) OS=Rauvolfia serpentina (Serpentine wood) PE=1 SV=1	PREDICTED: acetylajmalan esterase-like [Cucumis sativus]
Cla018057	--	--	Cellular Component: integral component of membrane (GO:0016021);;	--	[S]	Function unknown	Lung seven transmembrane receptor	--	PREDICTED: transmembrane protein 87B [Jatropha curcas]
Cla017307	[J]	Translation, ribosomal structure and biogenesis	Molecular Function: structural constituent of ribosome (GO:0003735);; Cellular Component: ribosome (GO:0005840);; Biological Process: translation (GO:0006412);;	--	[J]	Translation, ribosomal structure and biogenesis	Ribosomal protein L44	60S ribosomal protein L44 GN=RPL44 OS=Gossypium hirsutum (Upland cotton) PE=3 SV=3	60S ribosomal protein L44 [Ricinus communis]
MSTRG.9928	--	--	--	--	--	--	--	--	PREDICTED: formin-like protein 11 [Cucumis sativus]
Cla015529	--	--	Molecular Function: metal ion binding (GO:0046872);;	--	--	--	SAP domain	Zinc finger CCCH domain-containing protein 62 OS=Oryza sativa subsp. japonica (Rice) PE=3 SV=2	PREDICTED: zinc finger CCCH domain-containing protein 62-like [Cucumis sativus]
Cla014666	--	--	--	--	[R]	General function prediction only	--	--	PREDICTED: uncharacterized protein LOC103493139 isoform X1 [Cucumis melo]
Cla021614	[J]	Translation, ribosomal structure and biogenesis	--	--	--	--	Acetyltransferase (GNAT) domain;; Acetyltransferase (GNAT) domain;; Acetyltransferase (GNAT) family;; Acetyltransferase (GNAT) domain	Anther-specific proline-rich protein APG (Precursor) GN=APG OS=Arabidopsis thaliana (Mouse-ear cress) PE=2 SV=2	PREDICTED: uncharacterized protein LOC101219695 [Cucumis sativus]
Cla013326	--	--	Molecular Function: ATP binding (GO:0005524);; Cellular Component: chloroplast stroma (GO:0009570);;	--	[O]	Posttranslational modification, protein turnover, chaperones	ATPase family associated with various cellular activities (AAA)	Ribulose bisphosphate carboxylase/oxygenase activase, chloroplastic (Precursor) OS=Cucumis sativus (Cucumber) PE=2 SV=1	ribulose bisphosphate carboxylase/oxygenase activase, chloroplastic-like [Cucumis sativus]
Cla021994	--	--	--	--	[DZ]	--	Microtubule associated protein (MAP65/ASE1 family)	65-kDa microtubule-associated protein 8 GN=MAP65-8 OS=Arabidopsis thaliana (Mouse-ear cress) PE=1 SV=2	PREDICTED: 65-kDa microtubule-associated protein 8 isoform X2 [Cucumis melo]
Cla008263	--	--	Biological Process: fatty acid biosynthetic process (GO:0006633);; Cellular Component: membrane (GO:0016020);; Molecular Function: transferase activity, transferring acyl groups other than amino-acyl groups (GO:0016747);;	--	--	--	FAE1/Type III polyketide synthase-like protein;; 3-Oxoacyl-[acyl-carrier-protein (ACP)] synthase III C terminal;; Chalcone and stilbene synthases, C-terminal domain	3-ketoacyl-CoA synthase 12 (Precursor) GN=KCS12 OS=Arabidopsis thaliana (Mouse-ear cress) PE=2 SV=1	PREDICTED: 3-ketoacyl-CoA synthase 12-like [Cucumis sativus]
Cla010662	--	--	Molecular Function: transcription corepressor activity (GO:0003714);; Biological Process: transcription, DNA-templated (GO:0006351);; Biological Process: termination of G-protein coupled receptor signaling pathway (GO:0038032);; Biological Process: negative regulation of nucleic acid-templated transcription (GO:1903507);;	--	--	--	Protein of unknown function (DUF3550/UPF0682)	--	PREDICTED: protein SCAI isoform X1 [Cucumis melo]
Cla007073	[C]	Energy production and conversion	--	K01900|0.0|vvi:100248061|hypothetical protein LOC100248061; K01900 succinyl-CoA synthetase beta subunit [EC:6.2.1.4 6.2.1.5]	[C]	Energy production and conversion	ATP-grasp domain;; CoA-ligase	Succinyl-CoA ligase [ADP-forming] subunit beta, mitochondrial (Precursor) GN=At2g20420 OS=Arabidopsis thaliana (Mouse-ear cress) PE=1 SV=1	PREDICTED: succinyl-CoA ligase [ADP-forming] subunit beta, mitochondrial [Cucumis melo]
Cla004094	[O]	Posttranslational modification, protein turnover, chaperones	--	--	[O]	Posttranslational modification, protein turnover, chaperones	Redoxin;; AhpC/TSA family	Peroxiredoxin-2B GN=F12P19.14 OS=Arabidopsis thaliana (Mouse-ear cress) PE=1 SV=1	PREDICTED: peroxiredoxin-2B-like [Cucumis melo]
Cla004657	--	--	--	--	[R]	General function prediction only	C2 domain;; Propeptide_C25	Elicitor-responsive protein 1 GN=ERG1 OS=Oryza sativa subsp. japonica (Rice) PE=2 SV=1	PREDICTED: elicitor-responsive protein 1-like [Cucumis melo]
Cla017186	[V]	Defense mechanisms	Biological Process: response to acid chemical (GO:0001101);; Molecular Function: nucleic acid binding (GO:0003676);; Molecular Function: endonuclease activity (GO:0004519);; Biological Process: response to stress (GO:0006950);; Biological Process: response to abiotic stimulus (GO:0009628);; Biological Process: nucleic acid phosphodiester bond hydrolysis (GO:0090305);; Biological Process: response…	--	--	--	HNH endonuclease;; HNH endonuclease	--	PREDICTED: uncharacterized protein LOC103502982 [Cucumis melo]
Cla003644	--	--	--	--	--	--	--	Stress-induced protein KIN2 GN=F1N13_110 OS=Arabidopsis thaliana (Mouse-ear cress) PE=2 SV=1	PREDICTED: stress-induced protein KIN2-like [Cucumis melo]
Cla004176	--	--	--	K13108|1e-111|rcu:RCOM_0587320|nuclear inhibitor of protein phosphatase-1, putative; K13108 smad nuclear-interacting protein 1	[T]	Signal transduction mechanisms	FHA domain	FHA domain-containing protein DDL GN=DDL OS=Arabidopsis thaliana (Mouse-ear cress) PE=1 SV=1	PREDICTED: FHA domain-containing protein DDL [Cucumis melo]
[truncated: 21,235 more rows]
