# Supplementary material for: Transcriptome Analysis Reveals the Genes Related to Water-Melon Fruit Expansion under Low-Light Stress
Source: Plants (Basel). 2023 Feb 18;12(4):935. doi: 10.3390/plants12040935 (PMC9958833; doi:10.3390/plants12040935)
Supplement: Supplementary file 1 [file plants-12-00935-s001.zip › Table S2 The genes and annotation in module ‘lightpink4’.xls]

#gene_id	COG_class	COG_class_annotation	GO_annotation	KEGG_annotation	KOG_class	KOG_class_annotation	Pfam_annotation	Swissprot_annotation	nr_annotation
Cla018835	[O]	Posttranslational modification, protein turnover, chaperones	Molecular Function: ATP binding (GO:0005524);; Biological Process: rRNA processing (GO:0006364);; Biological Process: tryptophan catabolic process (GO:0006569);; Biological Process: aromatic amino acid family biosynthetic process (GO:0009073);; Cellular Component: chloroplast stroma (GO:0009570);; Biological Process: indoleacetic acid biosynthetic process (GO:0009684);; Biological Process: embryo…	K09013|1e-107|pop:POPTR_563506|white-brown-complex ABC transporter family; K09013 Fe-S cluster assembly ATP-binding protein	--	--	ABC transporter	ABC transporter I family member 6, chloroplastic (Precursor) OS=Arabidopsis thaliana (Mouse-ear cress) PE=1 SV=1	PREDICTED: ABC transporter I family member 6, chloroplastic [Cucumis sativus]
Cla021255	--	--	--	--	[R]	General function prediction only	Thioesterase superfamily	--	PREDICTED: acyl-coenzyme A thioesterase 13 [Cucumis melo]
Cla004876	--	--	--	--	[G]	Carbohydrate transport and metabolism	Protein of unknown function (DUF791)	--	PREDICTED: molybdate-anion transporter [Cucumis melo]
Cla017838	[R]	General function prediction only	--	--	--	--	Alpha/beta hydrolase family;; alpha/beta hydrolase fold;; Alpha/beta hydrolase family	--	PREDICTED: uncharacterized protein LOC103486460 [Cucumis melo]
Cla020750	--	--	Molecular Function: transferase activity, transferring glycosyl groups (GO:0016757);; Biological Process: negative regulation of transcription, DNA-templated (GO:0045892);;	--	--	--	Domain of unknown function (DUF4091)	--	PREDICTED: uncharacterized protein LOC101205217 [Cucumis sativus]
Cla005605	--	--	--	--	--	--	--	Classical arabinogalactan protein 9 (Precursor) GN=AGP9 OS=Arabidopsis thaliana (Mouse-ear cress) PE=1 SV=2	PREDICTED: classical arabinogalactan protein 9-like [Cucumis melo]
Cla010297	[IM]	--	Cellular Component: chloroplast stroma (GO:0009570);; Biological Process: isopentenyl diphosphate biosynthetic process, methylerythritol 4-phosphate pathway (GO:0019288);; Molecular Function: 4-hydroxy-3-methylbut-2-en-1-yl diphosphate synthase activity (GO:0046429);; Molecular Function: metal ion binding (GO:0046872);; Biological Process: dimethylallyl diphosphate biosynthetic process (GO:005099…	K03527|0.0|rcu:RCOM_0938310|4-hydroxy-3-methylbut-2-enyl diphosphate reductase, putative (EC:1.17.1.2); K03527 4-hydroxy-3-methylbut-2-enyl diphosphate reductase [EC:1.17.1.2]	--	--	LytB protein	4-hydroxy-3-methylbut-2-enyl diphosphate reductase, chloroplastic (Precursor) GN=F10M10.120 OS=Arabidopsis thaliana (Mouse-ear cress) PE=2 SV=1	hypothetical protein Csa_2G238840 [Cucumis sativus]
Cla022927	[J]	Translation, ribosomal structure and biogenesis	--	K02925|0.0|pop:POPTR_583524|hypothetical protein; K02925 large subunit ribosomal protein L3e	[J]	Translation, ribosomal structure and biogenesis	Ribosomal protein L3	60S ribosomal protein L3-2 GN=T25B24.7 OS=Arabidopsis thaliana (Mouse-ear cress) PE=2 SV=4	PREDICTED: 60S ribosomal protein L3-2 [Cucumis melo]
Cla020634	--	--	--	--	--	--	Domain of unknown function (DUF303)	Probable carbohydrate esterase At4g34215 GN=At4g34215 OS=Arabidopsis thaliana (Mouse-ear cress) PE=1 SV=2	PREDICTED: probable carbohydrate esterase At4g34215 [Cucumis melo]
Cla007514	--	--	--	--	--	--	Protein of unknown function (DUF581)	--	PREDICTED: uncharacterized protein LOC101210425 [Cucumis sativus]
Cla017013	--	--	Molecular Function: structural constituent of ribosome (GO:0003735);; Cellular Component: ribosome (GO:0005840);; Biological Process: translation (GO:0006412);;	--	--	--	Protein of unknown function (DUF1666)	Protein Ycf2 (Fragment) GN=ycf2 OS=Oenothera picensis (Evening primrose) PE=3 SV=1	PREDICTED: uncharacterized protein LOC101211770 [Cucumis sativus]
Cla009230	--	--	Biological Process: carpel morphogenesis (GO:0048445);;	--	[R]	General function prediction only	PPR repeat family;; PPR repeat;; PPR repeat;; Pentatricopeptide repeat domain;; Mitochondrial ribonuclease P subunit (RPM2);; Evolutionarily conserved signalling intermediate in Toll pathway;; Tetratricopeptide repeat	Pentatricopeptide repeat-containing protein At3g48810 GN=At3g48810 OS=Arabidopsis thaliana (Mouse-ear cress) PE=2 SV=1	PREDICTED: pentatricopeptide repeat-containing protein At3g48810 [Cucumis sativus]
Cla020121	[H]	Coenzyme transport and metabolism	Molecular Function: dimethylallyltranstransferase activity (GO:0004161);; Biological Process: isoprenoid biosynthetic process (GO:0008299);;	K13789|0.0|pop:POPTR_1083401|hypothetical protein; K13789 geranylgeranyl diphosphate synthase, type II [EC:2.5.1.1 2.5.1.10 2.5.1.29]	[H]	Coenzyme transport and metabolism	Polyprenyl synthetase	Geranylgeranyl pyrophosphate synthase, chloroplastic (Precursor) GN=GGPS OS=Hevea brasiliensis (Para rubber tree) PE=1 SV=1	geranylgeranyl diphosphate synthase [Citrullus lanatus]
Cla017541	--	--	--	--	--	--	PAP_fibrillin	Probable plastid-lipid-associated protein 13, chloroplastic (Precursor) GN=T24P15.4 OS=Arabidopsis thaliana (Mouse-ear cress) PE=2 SV=2	PREDICTED: probable plastid-lipid-associated protein 13, chloroplastic isoform X1 [Cucumis sativus]
Cla002182	--	--	Cellular Component: endoplasmic reticulum (GO:0005783);; Cellular Component: Golgi apparatus (GO:0005794);; Biological Process: pollen exine formation (GO:0010584);;	--	--	--	--	--	hypothetical protein Csa_1G651670 [Cucumis sativus]
Cla013913	[U]	Intracellular trafficking, secretion, and vesicular transport	Biological Process: proteolysis (GO:0006508);; Molecular Function: serine-type peptidase activity (GO:0008236);; Cellular Component: integral component of membrane (GO:0016021);;	--	[O]	Posttranslational modification, protein turnover, chaperones	Peptidase S24-like;; Signal peptidase, peptidase S26	Chloroplast processing peptidase (Precursor) GN=PLSP1 OS=Arabidopsis thaliana (Mouse-ear cress) PE=2 SV=2	PREDICTED: chloroplast processing peptidase-like [Cucumis melo]
Cla020784	[J]	Translation, ribosomal structure and biogenesis	Molecular Function: structural constituent of ribosome (GO:0003735);; Cellular Component: ribosome (GO:0005840);; Biological Process: pentose-phosphate shunt (GO:0006098);; Biological Process: rRNA processing (GO:0006364);; Biological Process: translation (GO:0006412);; Cellular Component: chloroplast stroma (GO:0009570);; Biological Process: photosynthetic electron transport in photosystem I (GO…	--	--	--	Ribosomal protein L31	50S ribosomal protein L31, chloroplastic (Precursor) GN=F1B16.11 OS=Arabidopsis thaliana (Mouse-ear cress) PE=2 SV=1	PREDICTED: 50S ribosomal protein L31, chloroplastic [Cucumis melo]
Cla011168	[C]	Energy production and conversion	Cellular Component: peroxisome (GO:0005777);; Biological Process: tryptophan catabolic process (GO:0006569);; Biological Process: response to water deprivation (GO:0009414);; Biological Process: response to wounding (GO:0009611);; Biological Process: indoleacetic acid biosynthetic process (GO:0009684);; Biological Process: jasmonic acid biosynthetic process (GO:0009695);; Biological Process: resp…	--	[CR]	--	NADH:flavin oxidoreductase / NADH oxidase family	12-oxophytodienoate reductase 3 GN=OPR3 OS=Solanum lycopersicum (Tomato) PE=1 SV=1	PREDICTED: 12-oxophytodienoate reductase 3 [Cucumis melo]
Cla022672	--	--	--	--	[S]	Function unknown	Ndr family;; Alpha/beta hydrolase family;; alpha/beta hydrolase fold	Pollen-specific protein SF21 GN=SF21 OS=Helianthus annuus (Common sunflower) PE=2 SV=1	PREDICTED: pollen-specific protein SF21 isoform X1 [Cucumis sativus]
Cla015586	--	--	Cellular Component: mitochondrion (GO:0005739);; Cellular Component: plastid (GO:0009536);;	--	--	--	--	--	PREDICTED: uncharacterized protein LOC101218777 isoform X2 [Cucumis sativus]
Cla006679	--	--	--	--	[S]	Function unknown	Protein of unknown function (DUF410)	--	PREDICTED: Golgi to ER traffic protein 4 homolog [Cucumis sativus]
Cla009295	--	--	--	--	--	--	--	--	PREDICTED: sericin 1 [Cucumis melo]
Cla016844	--	--	Molecular Function: mRNA binding (GO:0003729);; Cellular Component: mRNA cleavage factor complex (GO:0005849);; Biological Process: mRNA polyadenylation (GO:0006378);; Biological Process: animal organ senescence (GO:0010260);; Molecular Function: hydrolase activity (GO:0016787);;	K14397|1e-117|vvi:100250770|hypothetical protein LOC100250770	[A]	RNA processing and modification	Nucleotide hydrolase	Pre-mRNA cleavage factor Im 25 kDa subunit 1 {ECO:0000303|PubMed:18479511} OS=Arabidopsis thaliana (Mouse-ear cress) PE=1 SV=1	PREDICTED: pre-mRNA cleavage factor Im 25 kDa subunit 1 [Cucumis sativus]
Cla009362	--	--	--	K08272|0.0|pop:POPTR_1089286|hypothetical protein; K08272 calcium binding protein 39	[S]	Function unknown	Mo25-like	Putative MO25-like protein At5g47540 GN=At5g47540 OS=Arabidopsis thaliana (Mouse-ear cress) PE=2 SV=1	PREDICTED: calcium-binding protein 39 [Cucumis melo]
Cla009719	--	--	--	--	[S]	Function unknown	Putative adipose-regulatory protein (Seipin)	--	PREDICTED: uncharacterized protein LOC103484422 [Cucumis melo]
Cla018130	--	--	Cellular Component: mitochondrial inner membrane (GO:0005743);; Cellular Component: vacuolar membrane (GO:0005774);; Biological Process: glucose catabolic process (GO:0006007);; Biological Process: mitochondrial transport (GO:0006839);; Biological Process: response to stress (GO:0006950);; Cellular Component: plasmodesma (GO:0009506);; Cellular Component: chloroplast (GO:0009507);; Biological Pro…	--	[C]	Energy production and conversion	Mitochondrial carrier protein	Mitochondrial uncoupling protein 1 GN=F24B22.70 OS=Arabidopsis thaliana (Mouse-ear cress) PE=1 SV=1	PREDICTED: mitochondrial uncoupling protein 1 [Cucumis melo]
Cla003722	--	--	--	--	--	--	Protein of unknown function (DUF1664)	--	PREDICTED: uncharacterized protein LOC103496021 [Cucumis melo]
Cla016707	--	--	Biological Process: nucleobase-containing compound metabolic process (GO:0006139);; Biological Process: cellular component organization (GO:0016043);; Biological Process: glyceraldehyde-3-phosphate metabolic process (GO:0019682);; Biological Process: photosynthesis, light reaction (GO:0019684);; Molecular Function: heat shock protein binding (GO:0031072);; Biological Process: cellular component b…	--	--	--	--	--	PREDICTED: uncharacterized protein LOC101221053 [Cucumis sativus]
Cla015069	--	--	Molecular Function: enzyme inhibitor activity (GO:0004857);; Molecular Function: pectinesterase activity (GO:0030599);; Biological Process: negative regulation of catalytic activity (GO:0043086);;	--	--	--	Plant invertase/pectin methylesterase inhibitor	21 kDa protein (Precursor) OS=Daucus carota (Wild carrot) PE=2 SV=1	PREDICTED: 21 kDa protein [Cucumis melo]
Cla011394	--	--	--	--	--	--	--	Probable WRKY transcription factor 19 GN=WRKY19 OS=Arabidopsis thaliana (Mouse-ear cress) PE=2 SV=1	PREDICTED: uncharacterized protein LOC103482798 [Cucumis melo]
Cla010432	--	--	--	--	[R]	General function prediction only	Galactose oxidase, central domain;; Galactose oxidase, central domain;; Kelch motif;; Kelch motif;; Kelch motif;; Kelch motif	Nitrile-specifier protein 5 GN=NSP5 OS=Arabidopsis thaliana (Mouse-ear cress) PE=2 SV=1	PREDICTED: nitrile-specifier protein 5 [Cucumis melo]
Cla008668	[G]	Carbohydrate transport and metabolism	--	K15634|0.0|vvi:100255054|hypothetical protein LOC100255054	[G]	Carbohydrate transport and metabolism	Histidine phosphatase superfamily (branch 1)	Probable 2-carboxy-D-arabinitol-1-phosphatase {ECO:0000305} (Precursor) OS=Arabidopsis thaliana (Mouse-ear cress) PE=1 SV=1	PREDICTED: probable 2-carboxy-D-arabinitol-1-phosphatase [Cucumis sativus]
Cla018981	--	--	Cellular Component: chloroplast (GO:0009507);;	--	--	--	--	--	PREDICTED: uncharacterized protein LOC101218989 [Cucumis sativus]
Cla003178	--	--	--	--	--	--	Family of unknown function (DUF716)	--	PREDICTED: transmembrane protein 45A [Cucumis melo]
Cla021400	--	--	--	--	--	--	--	DEAD-box ATP-dependent RNA helicase 42 GN=F9H16.10 OS=Arabidopsis thaliana (Mouse-ear cress) PE=1 SV=2	PREDICTED: nipped-B-like protein B isoform X1 [Cucumis sativus]
Cla015144	--	--	--	--	--	--	--	--	PREDICTED: uncharacterized protein LOC103492754 [Cucumis melo]
Cla005414	--	--	--	--	--	--	Domain of unknown function (DUF588)	CASP-like protein 2A1 GN=POPTRDRAFT_834139 OS=Populus trichocarpa (Western balsam poplar) PE=3 SV=1	PREDICTED: CASP-like protein F16 [Cucumis melo]
Cla001789	--	--	Cellular Component: plasma membrane (GO:0005886);; Cellular Component: integral component of membrane (GO:0016021);;	--	--	--	Domain of unknown function (DUF588)	CASP-like protein ARALYDRAFT_485429 GN=ARALYDRAFT_485429 OS=Arabidopsis lyrata subsp. lyrata (Lyre-leaved rock-cress) PE=3 SV=2	PREDICTED: CASP-like protein ARALYDRAFT_485429 [Cucumis sativus]
Cla007368	--	--	--	--	--	--	Domain of unknown function (DUF702)	Protein LATERAL ROOT PRIMORDIUM 1 GN=LRP1 OS=Arabidopsis thaliana (Mouse-ear cress) PE=1 SV=1	PREDICTED: protein LATERAL ROOT PRIMORDIUM 1 [Cucumis melo]
Cla023218	[L]	Replication, recombination and repair	--	K03553|0.0|vvi:100249133|similar to replicase; K03553 recombination protein RecA	[L]	Replication, recombination and repair	recA bacterial DNA recombination protein;; Rad51;; KaiC	DNA repair protein recA homolog 1, chloroplastic (Precursor) OS=Arabidopsis thaliana (Mouse-ear cress) PE=2 SV=1	PREDICTED: DNA repair protein recA homolog 1, chloroplastic isoform X1 [Cucumis melo]
Cla020964	[GER]	--	--	--	[GE]	--	Triose-phosphate Transporter family;; UAA transporter family	Probable sugar phosphate/phosphate translocator At5g25400 GN=At5g25400 OS=Arabidopsis thaliana (Mouse-ear cress) PE=2 SV=1	PREDICTED: probable sugar phosphate/phosphate translocator At5g25400 [Cucumis melo]
Cla019176	[R]	General function prediction only	Molecular Function: nucleotide binding (GO:0000166);; Biological Process: signal transduction (GO:0007165);;	K04392|1e-128|pop:POPTR_834324|hypothetical protein; K04392 Ras-related C3 botulinum toxin substrate 1	[R]	General function prediction only	Ras family;; Miro-like protein	Rac-like GTP-binding protein ARAC8 GN=T17F15.90 OS=Arabidopsis thaliana (Mouse-ear cress) PE=1 SV=2	PREDICTED: rac-like GTP-binding protein ARAC8 [Cucumis sativus]
Cla006613	--	--	--	--	--	--	Wound-induced protein WI12	Wound-induced protein 1 GN=WUN1 OS=Solanum tuberosum (Potato) PE=2 SV=1	PREDICTED: wound-induced protein 1 [Cucumis melo]
Cla019649	--	--	--	--	--	--	WD domain, G-beta repeat	--	hypothetical protein Csa_1G470260 [Cucumis sativus]
Cla013174	[O]	Posttranslational modification, protein turnover, chaperones	Molecular Function: serine-type endopeptidase activity (GO:0004252);; Cellular Component: cytosol (GO:0005829);; Biological Process: protein glycosylation (GO:0006486);; Biological Process: proteolysis (GO:0006508);; Cellular Component: chloroplast (GO:0009507);; Biological Process: photoinhibition (GO:0010205);;	--	[R]	General function prediction only	--	Protease Do-like 7 GN=DEGP7 OS=Arabidopsis thaliana (Mouse-ear cress) PE=2 SV=1	hypothetical protein Csa_3G346140 [Cucumis sativus]
Cla005148	[C]	Energy production and conversion	--	K01648|0.0|rcu:RCOM_1436330|ATP-citrate synthase, putative (EC:6.2.1.5); K01648 ATP citrate (pro-S)-lyase [EC:2.3.3.8]	[C]	Energy production and conversion	ATP-grasp domain	ATP-citrate synthase alpha chain protein 2 GN=ACLA-2 OS=Oryza sativa subsp. japonica (Rice) PE=2 SV=2	PREDICTED: ATP-citrate synthase alpha chain protein 2 [Cucumis melo]
Cla021413	[S]	Function unknown	--	--	--	--	--	Protein RESTRICTED TEV MOVEMENT 2 GN=RTM2 OS=Arabidopsis thaliana (Mouse-ear cress) PE=2 SV=1	PREDICTED: LOW QUALITY PROTEIN: chromatin assembly factor 1 subunit A [Cucumis melo]
Cla004722	--	--	--	--	--	--	--	--	PREDICTED: uncharacterized protein LOC101214079 isoform X4 [Cucumis sativus]
Cla005269	--	--	--	--	--	--	--	--	hypothetical protein Csa_3G081365 [Cucumis sativus]
Cla022552	--	--	Biological Process: cell wall biogenesis (GO:0042546);; Biological Process: xylan metabolic process (GO:0045491);;	--	--	--	--	--	PREDICTED: uncharacterized protein LOC103487908 [Cucumis melo]
Cla006584	[O]	Posttranslational modification, protein turnover, chaperones	--	K00685|0.0|rcu:RCOM_0593160|Arginyl-tRNA--protein transferase, putative (EC:2.3.2.8); K00685 arginine-tRNA-protein transferase [EC:2.3.2.8]	[O]	Posttranslational modification, protein turnover, chaperones	Arginine-tRNA-protein transferase, C terminus;; Arginine-tRNA-protein transferase, N terminus	Arginyl-tRNA--protein transferase 2 {ECO:0000305} OS=Arabidopsis thaliana (Mouse-ear cress) PE=2 SV=1	PREDICTED: arginyl-tRNA--protein transferase 2 [Cucumis sativus]
Cla020044	--	--	--	--	--	--	GRAM domain	GEM-like protein 4 GN=At5g08350 OS=Arabidopsis thaliana (Mouse-ear cress) PE=2 SV=1	PREDICTED: GEM-like protein 7 [Cucumis sativus]
Cla014235	[S]	Function unknown	Molecular Function: catalytic activity (GO:0003824);; Biological Process: metabolic process (GO:0008152);;	--	--	--	Uncharacterised protein family (UPF0261);; TIM-barrel signal transduction protein;; Nitronate monooxygenase	--	PREDICTED: uncharacterized protein LOC101205995 [Cucumis sativus]
Cla023241	--	--	--	--	[TR]	--	TLC domain	--	PREDICTED: transmembrane protein 56-like [Cucumis melo]
Cla019192	--	--	Cellular Component: peroxisomal membrane (GO:0005778);; Biological Process: protein import into peroxisome matrix, docking (GO:0016560);;	K13343|0.0|rcu:RCOM_1510590|hypothetical protein; K13343 peroxin-14	[MOU]	--	Peroxisomal membrane anchor protein (Pex14p) conserved region	Peroxisomal membrane protein PEX14 GN=MQB2.13 OS=Arabidopsis thaliana (Mouse-ear cress) PE=1 SV=2	PREDICTED: peroxisomal membrane protein PEX14 isoform X1 [Cucumis melo]
Cla017070	--	--	--	--	--	--	--	WAT1-related protein At5g40240 GN=At5g40240 OS=Arabidopsis thaliana (Mouse-ear cress) PE=2 SV=1	PREDICTED: WAT1-related protein At4g15540-like isoform X2 [Cucumis melo]
Cla006609	--	--	--	--	--	--	Domain of unknown function (DUF3411);; Protein of unknown function, DUF399	--	PREDICTED: uncharacterized protein LOC101220818 [Cucumis sativus]
Cla005332	[F]	Nucleotide transport and metabolism	--	K00609|0.0|vvi:100246977|hypothetical protein LOC100246977; K00609 aspartate carbamoyltransferase catalytic subunit [EC:2.1.3.2]	[R]	General function prediction only	Aspartate/ornithine carbamoyltransferase, carbamoyl-P binding domain;; Aspartate/ornithine carbamoyltransferase, Asp/Orn binding domain	Aspartate carbamoyltransferase 3, chloroplastic (Precursor) GN=PYRB3 OS=Pisum sativum (Garden pea) PE=2 SV=1	PREDICTED: aspartate carbamoyltransferase, chloroplastic [Cucumis melo]
Cla012615	[LKJ]	--	Biological Process: nuclear-transcribed mRNA catabolic process, nonsense-mediated decay (GO:0000184);; Molecular Function: RNA binding (GO:0003723);; Molecular Function: ATP binding (GO:0005524);; Cellular Component: nucleus (GO:0005634);; Cellular Component: cytosol (GO:0005829);; Biological Process: rRNA processing (GO:0006364);; Molecular Function: ATP-dependent helicase activity (GO:0008026);;	K12823|0.0|rcu:RCOM_0312580|dead box ATP-dependent RNA helicase, putative; K12823 ATP-dependent RNA helicase DDX5/DBP2 [EC:3.6.4.13]	[A]	RNA processing and modification	DEAD/DEAH box helicase;; Helicase conserved C-terminal domain	DEAD-box ATP-dependent RNA helicase 20 OS=Oryza sativa subsp. japonica (Rice) PE=3 SV=2	PREDICTED: DEAD-box ATP-dependent RNA helicase 20 [Cucumis sativus]
Cla008067	[M]	Cell wall/membrane/envelope biogenesis	Biological Process: proteolysis (GO:0006508);; Molecular Function: serine-type peptidase activity (GO:0008236);;	--	--	--	Peptidase family S41;; PDZ domain (Also known as DHR or GLGF);; PDZ domain	Carboxyl-terminal-processing peptidase 3, chloroplastic (Precursor) GN=CTPA3 OS=Arabidopsis thaliana (Mouse-ear cress) PE=3 SV=1	PREDICTED: C-terminal processing peptidase, chloroplastic isoform X1 [Cucumis melo]
Cla014828	[R]	General function prediction only	Molecular Function: oxidoreductase activity, acting on paired donors, with incorporation or reduction of molecular oxygen, 2-oxoglutarate as one donor, and incorporation of one atom each of oxygen into both donors (GO:0016706);; Biological Process: oxidation-reduction process (GO:0055114);;	--	[QR]	--	non-haem dioxygenase in morphine synthesis N-terminal;; 2OG-Fe(II) oxygenase superfamily	Hyoscyamine 6-dioxygenase GN=H6H OS=Hyoscyamus niger (Black henbane) PE=1 SV=1	PREDICTED: hyoscyamine 6-dioxygenase-like [Cucumis melo]
Cla008705	--	--	--	--	[GMW]	--	Exostosin family	Probable glucuronoxylan glucuronosyltransferase IRX7 GN=F24D13.10 OS=Arabidopsis thaliana (Mouse-ear cress) PE=2 SV=1	PREDICTED: probable glucuronoxylan glucuronosyltransferase IRX7 [Cucumis sativus]
Cla008910	[E]	Amino acid transport and metabolism	Molecular Function: 3-dehydroquinate synthase activity (GO:0003856);; Cellular Component: endosome (GO:0005768);; Cellular Component: trans-Golgi network (GO:0005802);; Biological Process: ubiquinone biosynthetic process (GO:0006744);; Biological Process: aromatic amino acid family biosynthetic process (GO:0009073);; Biological Process: chorismate biosynthetic process (GO:0009423);; Cellular Comp…	K01735|0.0|vvi:100266137|hypothetical protein LOC100266137; K01735 3-dehydroquinate synthase [EC:4.2.3.4]	[E]	Amino acid transport and metabolism	3-dehydroquinate synthase;; Iron-containing alcohol dehydrogenase;; Iron-containing alcohol dehydrogenase	3-dehydroquinate synthase, chloroplastic (Precursor) GN=DHQS OS=Actinidia chinensis (Kiwi) PE=1 SV=2	PREDICTED: 3-dehydroquinate synthase, chloroplastic [Cucumis melo]
Cla003505	--	--	--	--	[R]	General function prediction only	GPCR-chaperone;; Ankyrin repeats (many copies);; Ankyrin repeats (3 copies);; Ankyrin repeat	--	PREDICTED: ankyrin repeat domain-containing protein 13B-like isoform X1 [Cucumis melo]
Cla016490	[G]	Carbohydrate transport and metabolism	--	K00033|0.0|rcu:RCOM_0876630|6-phosphogluconate dehydrogenase, putative (EC:1.1.1.44); K00033 6-phosphogluconate dehydrogenase [EC:1.1.1.44]	[G]	Carbohydrate transport and metabolism	6-phosphogluconate dehydrogenase, C-terminal domain;; NAD binding domain of 6-phosphogluconate dehydrogenase	6-phosphogluconate dehydrogenase, decarboxylating 3 GN=At3g02360 OS=Arabidopsis thaliana (Mouse-ear cress) PE=2 SV=1	PREDICTED: 6-phosphogluconate dehydrogenase, decarboxylating 3 [Cucumis melo]
Cla004483	--	--	--	K08905|4e-74|vvi:100244683|hypothetical protein LOC100244683; K08905 photosystem I subunit V	--	--	Photosystem I psaG / psaK	Photosystem I reaction center subunit V, chloroplastic (Precursor) OS=Arabidopsis thaliana (Mouse-ear cress) PE=2 SV=1	PREDICTED: photosystem I reaction center subunit V, chloroplastic [Cucumis sativus]
Cla013380	--	--	Molecular Function: electron carrier activity (GO:0009055);; Molecular Function: protein disulfide oxidoreductase activity (GO:0015035);; Biological Process: cell redox homeostasis (GO:0045454);; Biological Process: oxidation-reduction process (GO:0055114);;	--	[O]	Posttranslational modification, protein turnover, chaperones	Glutaredoxin	Uncharacterized protein At5g39865 GN=At5g39865 OS=Arabidopsis thaliana (Mouse-ear cress) PE=2 SV=1	PREDICTED: uncharacterized protein At5g39865 [Cucumis melo]
Cla020258	--	--	Biological Process: intracellular protein transport (GO:0006886);; Molecular Function: Ran GTPase binding (GO:0008536);;	--	[YU]	--	HEAT-like repeat;; HEAT repeat;; HEAT repeats;; CLASP N terminal;; Importin-beta N-terminal domain;; Vacuolar 14 Fab1-binding region;; non-SMC mitotic condensation complex subunit 1;; Armadillo/beta-catenin-like repeat	Transportin-1 GN=TRN1 OS=Arabidopsis thaliana (Mouse-ear cress) PE=1 SV=1	PREDICTED: transportin-1 [Cucumis sativus]
Cla008293	[M]	Cell wall/membrane/envelope biogenesis	Biological Process: intra-Golgi vesicle-mediated transport (GO:0006891);; Biological Process: metabolic process (GO:0008152);; Cellular Component: integral component of membrane (GO:0016021);; Molecular Function: transferase activity (GO:0016740);;	--	[T]	Signal transduction mechanisms	MBOAT, membrane-bound O-acyltransferase family	--	PREDICTED: putative membrane-bound O-acyltransferase C24H6.01c isoform X4 [Cucumis melo]
Cla009385	--	--	--	--	--	--	--	Uncharacterized GPI-anchored protein At5g19250 (Precursor) GN=At5g19250 OS=Arabidopsis thaliana (Mouse-ear cress) PE=1 SV=1	PREDICTED: uncharacterized GPI-anchored protein At5g19250-like [Cucumis sativus]
Cla016201	[U]	Intracellular trafficking, secretion, and vesicular transport	Molecular Function: zinc ion binding (GO:0008270);;	K12493|0.0|rcu:RCOM_1279410|arf gtpase-activating protein, putative; K12493 ADP-ribosylation factor GTPase-activating protein 2/3	[T]	Signal transduction mechanisms	Putative GTPase activating protein for Arf	Probable ADP-ribosylation factor GTPase-activating protein AGD8 GN=AGD8 OS=Arabidopsis thaliana (Mouse-ear cress) PE=1 SV=1	PREDICTED: probable ADP-ribosylation factor GTPase-activating protein AGD9 [Cucumis sativus]
Cla016435	--	--	Biological Process: metabolic process (GO:0008152);; Molecular Function: pheophoridase activity (GO:0035560);;	--	--	--	Alpha/beta hydrolase family;; Alpha/beta hydrolase family;; alpha/beta hydrolase fold	Methylesterase 17 GN=MES17 OS=Arabidopsis thaliana (Mouse-ear cress) PE=1 SV=1	PREDICTED: methylesterase 17 [Cucumis melo]
Cla006540	--	--	--	--	--	--	Thaumatin family	Thaumatin-like protein (Precursor) OS=Oryza sativa subsp. japonica (Rice) PE=2 SV=1	hypothetical protein Csa_6G008660 [Cucumis sativus]
Cla009772	--	--	--	--	--	--	Protein of unknown function (DUF616)	--	PREDICTED: uncharacterized protein LOC103484369 isoform X1 [Cucumis melo]
Cla001807	--	--	--	--	--	--	B3 DNA binding domain	Putative B3 domain-containing protein At5g66980 GN=At5g66980 OS=Arabidopsis thaliana (Mouse-ear cress) PE=3 SV=1	PREDICTED: uncharacterized protein LOC101221625 isoform X14 [Cucumis sativus]
Cla018371	[G]	Carbohydrate transport and metabolism	Molecular Function: fructose-bisphosphate aldolase activity (GO:0004332);; Biological Process: glycolytic process (GO:0006096);;	K01623|0.0|rcu:RCOM_0383870|fructose-bisphosphate aldolase, putative (EC:4.1.2.13); K01623 fructose-bisphosphate aldolase, class I [EC:4.1.2.13]	[G]	Carbohydrate transport and metabolism	Fructose-bisphosphate aldolase class-I	Fructose-bisphosphate aldolase, cytoplasmic isozyme GN=ALDC OS=Cicer arietinum (Chickpea) PE=2 SV=1	PREDICTED: fructose-bisphosphate aldolase, cytoplasmic isozyme-like [Cucumis sativus]
Cla010246	--	--	Molecular Function: zinc ion binding (GO:0008270);;	--	--	--	--	--	PREDICTED: probable GPI-anchored adhesin-like protein PGA55 isoform X2 [Cucumis melo]
Cla013389	--	--	Biological Process: metabolic process (GO:0008152);; Molecular Function: transferase activity, transferring hexosyl groups (GO:0016758);;	--	[GC]	--	UDP-glucoronosyl and UDP-glucosyl transferase	UDP-glycosyltransferase 87A2 GN=UGT87A2 OS=Arabidopsis thaliana (Mouse-ear cress) PE=1 SV=1	PREDICTED: UDP-glycosyltransferase 87A1-like [Cucumis melo]
Cla018267	[J]	Translation, ribosomal structure and biogenesis	Molecular Function: structural constituent of ribosome (GO:0003735);; Cellular Component: ribosome (GO:0005840);; Biological Process: translation (GO:0006412);;	K02930|0.0|vvi:100251826|hypothetical protein LOC100251826; K02930 large subunit ribosomal protein L4e	[A]	RNA processing and modification	Ribosomal protein L4/L1 family;; 60S ribosomal protein L4 C-terminal domain	60S ribosomal protein L4 GN=RPL4 OS=Prunus armeniaca (Apricot) PE=2 SV=1	PREDICTED: 60S ribosomal protein L4-like [Cucumis melo]
Cla013686	[E]	Amino acid transport and metabolism	Biological Process: amino acid transmembrane transport (GO:0003333);; Molecular Function: amino acid transmembrane transporter activity (GO:0015171);; Cellular Component: integral component of membrane (GO:0016021);;	--	[E]	Amino acid transport and metabolism	Amino acid permease;; Amino acid permease;; C-terminus of AA_permease	Cationic amino acid transporter 6, chloroplastic (Precursor) GN=CAT6 OS=Arabidopsis thaliana (Mouse-ear cress) PE=2 SV=1	PREDICTED: cationic amino acid transporter 6, chloroplastic [Cucumis melo]
Cla022316	--	--	Biological Process: anion transport (GO:0006820);; Cellular Component: chloroplast (GO:0009507);; Cellular Component: plastid envelope (GO:0009526);; Cellular Component: organelle inner membrane (GO:0019866);; Biological Process: regulation of biological process (GO:0050789);; Biological Process: transmembrane transport (GO:0055085);; Biological Process: organic substance transport (GO:0071702);;…	--	[C]	Energy production and conversion	Mitochondrial carrier protein	Adenine nucleotide transporter BT1, chloroplastic/mitochondrial (Precursor) GN=F8B4.100 OS=Arabidopsis thaliana (Mouse-ear cress) PE=1 SV=1	PREDICTED: adenine nucleotide transporter BT1, chloroplastic/mitochondrial-like [Cucumis melo]
Cla022871	[R]	General function prediction only	--	K07023|6e-93|pop:POPTR_867715|hypothetical protein; K07023 putative hydrolases of HD superfamily	[R]	General function prediction only	HD domain;; HD domain	--	PREDICTED: HD domain-containing protein 2 isoform X1 [Cucumis sativus]
Cla019650	[M]	Cell wall/membrane/envelope biogenesis	Cellular Component: cell wall (GO:0005618);; Cellular Component: plasma membrane (GO:0005886);; Biological Process: response to osmotic stress (GO:0006970);; Biological Process: response to water deprivation (GO:0009414);; Biological Process: plant-type secondary cell wall biogenesis (GO:0009834);; Biological Process: positive regulation of abscisic acid biosynthetic process (GO:0010116);; Biolog…	K10999|0.0|vvi:100261696|hypothetical protein LOC100261696; K10999 cellulose synthase A [EC:2.4.1.12]	--	--	Cellulose synthase;; WD domain, G-beta repeat;; Glycosyl transferase family group 2;; Glycosyltransferase like family 2	Cellulose synthase A catalytic subunit 8 [UDP-forming] GN=F28A21.190 OS=Arabidopsis thaliana (Mouse-ear cress) PE=1 SV=1	PREDICTED: cellulose synthase A catalytic subunit 8 [UDP-forming] [Cucumis sativus]
Cla019500	--	--	--	--	[R]	General function prediction only	PPR repeat;; PPR repeat family;; Pentatricopeptide repeat domain	Pentatricopeptide repeat-containing protein At2g20710, mitochondrial (Precursor) GN=At2g20710 OS=Arabidopsis thaliana (Mouse-ear cress) PE=2 SV=1	PREDICTED: pentatricopeptide repeat-containing protein At2g20710, mitochondrial-like [Cucumis melo]
Cla021827	--	--	Molecular Function: DNA binding (GO:0003677);; Molecular Function: protein dimerization activity (GO:0046983);;	--	--	--	--	--	PREDICTED: uncharacterized protein LOC101213851 [Cucumis sativus]
Cla020080	[S]	Function unknown	Cellular Component: mitochondrion (GO:0005739);;	--	[S]	Function unknown	Uncharacterised ACR, YagE family COG1723	--	PREDICTED: uncharacterized protein LOC103488742 [Cucumis melo]
Cla010869	[R]	General function prediction only	--	--	[A]	RNA processing and modification	Mak16 protein C-terminal region;; Ribosomal L28e protein family	--	PREDICTED: protein MAK16 homolog [Cucumis melo]
Cla002860	--	--	Molecular Function: zinc ion binding (GO:0008270);;	--	--	--	RING-type zinc-finger	--	PREDICTED: uncharacterized protein LOC101203968 [Cucumis sativus]
Cla019193	[I]	Lipid transport and metabolism	Biological Process: isoprenoid biosynthetic process (GO:0008299);; Molecular Function: isomerase activity (GO:0016853);; Molecular Function: 1-deoxy-D-xylulose-5-phosphate reductoisomerase activity (GO:0030604);; Molecular Function: metal ion binding (GO:0046872);; Biological Process: oxidation-reduction process (GO:0055114);; Molecular Function: NADPH binding (GO:0070402);;	K00099|0.0|rcu:RCOM_1510580|1-deoxy-D-xylulose 5-phosphate reductoisomerase, chloroplast precursor, putative (EC:1.1.1.267); K00099 1-deoxy-D-xylulose-5-phosphate reductoisomerase [EC:1.1.1.267]	--	--	1-deoxy-D-xylulose 5-phosphate reductoisomerase;; DXP reductoisomerase C-terminal domain;; 1-deoxy-D-xylulose 5-phosphate reductoisomerase C-terminal	1-deoxy-D-xylulose 5-phosphate reductoisomerase, chloroplastic (Precursor) OS=Oryza sativa subsp. japonica (Rice) PE=2 SV=2	PREDICTED: 1-deoxy-D-xylulose 5-phosphate reductoisomerase, chloroplastic [Cucumis sativus]
Cla015885	[Z]	Cytoskeleton	Molecular Function: microtubule motor activity (GO:0003777);; Molecular Function: ATP binding (GO:0005524);; Cellular Component: kinesin complex (GO:0005871);; Biological Process: microtubule-based movement (GO:0007018);; Molecular Function: microtubule binding (GO:0008017);; Biological Process: metabolic process (GO:0008152);;	--	[Z]	Cytoskeleton	Kinesin motor domain;; Domain of unknown function (DUF3490)	Kinesin-like protein NACK1 GN=NACK1 OS=Nicotiana tabacum (Common tobacco) PE=1 SV=1	PREDICTED: kinesin-like protein NACK1 [Cucumis sativus]
Cla002623	--	--	--	--	--	--	Polysaccharide biosynthesis	Glucuronoxylan 4-O-methyltransferase 1 GN=GXM1 OS=Arabidopsis thaliana (Mouse-ear cress) PE=1 SV=1	PREDICTED: glucuronoxylan 4-O-methyltransferase 1 [Cucumis sativus]
Cla017819	--	--	--	--	--	--	Senescence regulator	--	PREDICTED: uncharacterized protein LOC103486480 [Cucumis melo]
Cla009826	--	--	--	--	--	--	START domain;; MEKHLA domain;; Homeobox domain	Homeobox-leucine zipper protein ATHB-14 GN=T29F13.8 OS=Arabidopsis thaliana (Mouse-ear cress) PE=1 SV=1	PREDICTED: homeobox-leucine zipper protein ATHB-14-like [Cucumis melo]
Cla008775	[R]	General function prediction only	--	--	[R]	General function prediction only	Haloacid dehalogenase-like hydrolase;; HAD-hyrolase-like;; haloacid dehalogenase-like hydrolase	Haloacid dehalogenase-like hydrolase domain-containing protein Sgpp GN=SGPP OS=Arabidopsis thaliana (Mouse-ear cress) PE=1 SV=2	PREDICTED: haloacid dehalogenase-like hydrolase domain-containing protein Sgpp [Cucumis melo]
Cla012262	[R]	General function prediction only	--	--	[S]	Function unknown	--	Zinc finger CCCH domain-containing protein 34 OS=Oryza sativa subsp. japonica (Rice) PE=2 SV=1	PREDICTED: zinc finger CCCH domain-containing protein 34-like isoform X1 [Cucumis melo]
Cla019397	[J]	Translation, ribosomal structure and biogenesis	--	--	[A]	RNA processing and modification	RNA pseudouridylate synthase	RNA pseudouridine synthase 6, chloroplastic (Precursor) GN=At4g21770 OS=Arabidopsis thaliana (Mouse-ear cress) PE=2 SV=1	PREDICTED: RNA pseudouridine synthase 6, chloroplastic isoform X1 [Cucumis melo]
Cla004465	[L]	Replication, recombination and repair	--	--	[S]	Function unknown	Protein of unknown function (DUF812)	Filament-like plant protein 1 GN=FPP1 OS=Arabidopsis thaliana (Mouse-ear cress) PE=2 SV=1	PREDICTED: coiled-coil domain-containing protein 22 [Cucumis sativus]
Cla011259	[G]	Carbohydrate transport and metabolism	Molecular Function: hexokinase activity (GO:0004396);; Molecular Function: ATP binding (GO:0005524);; Biological Process: glycolytic process (GO:0006096);; Biological Process: carbohydrate phosphorylation (GO:0046835);;	K00844|0.0|vvi:100242358|hypothetical protein LOC100242358; K00844 hexokinase [EC:2.7.1.1]	[G]	Carbohydrate transport and metabolism	Hexokinase;; Hexokinase	Hexokinase-1 GN=HXK1 OS=Spinacia oleracea (Spinach) PE=2 SV=1	PREDICTED: hexokinase-1-like [Cucumis sativus]
Cla006071	--	--	--	--	--	--	--	--	PREDICTED: uncharacterized protein LOC103491343 [Cucumis melo]
Cla011284	[Q]	Secondary metabolites biosynthesis, transport and catabolism	Molecular Function: monooxygenase activity (GO:0004497);; Molecular Function: iron ion binding (GO:0005506);; Molecular Function: oxidoreductase activity, acting on paired donors, with incorporation or reduction of molecular oxygen (GO:0016705);; Molecular Function: heme binding (GO:0020037);; Biological Process: oxidation-reduction process (GO:0055114);;	--	[QI]	--	Cytochrome P450	Cytochrome P450 CYP72A219 OS=Panax ginseng (Korean ginseng) PE=2 SV=1	PREDICTED: cytochrome P450 CYP72A219-like [Cucumis sativus]
Cla000330	[RTKL]	--	--	--	[T]	Signal transduction mechanisms	Protein kinase domain;; Protein tyrosine kinase;; Kinase-like;; Phosphotransferase enzyme family	Phosphoenolpyruvate carboxylase kinase 1 GN=PPCK1 OS=Arabidopsis thaliana (Mouse-ear cress) PE=1 SV=1	PREDICTED: phosphoenolpyruvate carboxylase kinase 1-like [Cucumis sativus]
Cla007682	--	--	--	--	[OR]	--	Ubiquitin family;; Ubiquitin-like domain;; Ubiquitin-2 like Rad60 SUMO-like	Ubiquitin (Precursor) OS=Phytophthora infestans (Potato late blight fungus) PE=1 SV=2	PREDICTED: uncharacterized protein LOC101202926 [Cucumis sativus]
Cla006986	--	--	--	K03847|0.0|vvi:100253051|hypothetical protein LOC100253051; K03847 alpha-1,6-mannosyltransferase [EC:2.4.1.130]	[MU]	--	Alg9-like mannosyltransferase family	Dol-P-Man:Man(7)GlcNAc(2)-PP-Dol alpha-1,6-mannosyltransferase GN=ALG12 OS=Arabidopsis thaliana (Mouse-ear cress) PE=1 SV=1	PREDICTED: dol-P-Man:Man(7)GlcNAc(2)-PP-Dol alpha-1,6-mannosyltransferase isoform X1 [Cucumis melo]
Cla010062	[G]	Carbohydrate transport and metabolism	Molecular Function: protein histidine kinase activity (GO:0004673);; Molecular Function: ATP binding (GO:0005524);; Cellular Component: mitochondrion (GO:0005739);; Biological Process: starch catabolic process (GO:0005983);; Biological Process: circadian rhythm (GO:0007623);; Cellular Component: chloroplast stroma (GO:0009570);; Biological Process: cold acclimation (GO:0009631);; Cellular Compone…	--	--	--	Pyruvate phosphate dikinase, PEP/pyruvate binding domain	Alpha-glucan water dikinase, chloroplastic (Precursor) GN=R1 OS=Citrus reticulata (Tangerine) PE=2 SV=1	PREDICTED: alpha-glucan water dikinase, chloroplastic [Cucumis melo]
Cla011088	[I]	Lipid transport and metabolism	Molecular Function: ATP binding (GO:0005524);; Biological Process: heme biosynthetic process (GO:0006783);; Cellular Component: chloroplast stroma (GO:0009570);; Biological Process: response to blue light (GO:0009637);; Biological Process: response to high light intensity (GO:0009644);; Biological Process: response to sucrose (GO:0009744);; Biological Process: response to red light (GO:0010114);;…	K00919|0.0|rcu:RCOM_0784670|4-diphosphocytidyl-2-C-methyl-d-erythritol kinase, putative (EC:2.7.1.148); K00919 4-diphosphocytidyl-2-C-methyl-D-erythritol kinase [EC:2.7.1.148]	--	--	GHMP kinases N terminal domain	4-diphosphocytidyl-2-C-methyl-D-erythritol kinase, chloroplastic/chromoplastic (Precursor; Fragment) GN=ISPE OS=Solanum lycopersicum (Tomato) PE=1 SV=1	PREDICTED: 4-diphosphocytidyl-2-C-methyl-D-erythritol kinase, chloroplastic isoform X1 [Cucumis melo]
Cla010953	[GER]	--	Cellular Component: integral component of membrane (GO:0016021);; Molecular Function: transmembrane transporter activity (GO:0022857);; Biological Process: transmembrane transport (GO:0055085);;	--	--	--	EamA-like transporter family;; Triose-phosphate Transporter family	WAT1-related protein At1g09380 GN=At1g09380 OS=Arabidopsis thaliana (Mouse-ear cress) PE=2 SV=1	PREDICTED: WAT1-related protein At1g09380-like [Cucumis sativus]
Cla015326	--	--	--	--	[D]	Cell cycle control, cell division, chromosome partitioning	--	--	PREDICTED: sister chromatid cohesion protein PDS5 homolog B-B-like [Cucumis melo]
Cla007732	--	--	Molecular Function: protein serine/threonine/tyrosine kinase activity (GO:0004712);; Cellular Component: plasma membrane (GO:0005886);; Biological Process: protein phosphorylation (GO:0006468);; Biological Process: protein transport (GO:0015031);; Cellular Component: integral component of membrane (GO:0016021);; Biological Process: vesicle-mediated transport (GO:0016192);; Molecular Function: tra…	--	[U]	Intracellular trafficking, secretion, and vesicular transport	SCAMP family	Secretory carrier-associated membrane protein 1 GN=F5H14.19 OS=Arabidopsis thaliana (Mouse-ear cress) PE=2 SV=1	PREDICTED: secretory carrier-associated membrane protein 1-like [Cucumis sativus]
Cla016271	[BK]	--	Biological Process: transcription, DNA-templated (GO:0006351);; Molecular Function: transferase activity (GO:0016740);; Biological Process: cellular process (GO:0044763);; Biological Process: regulation of cellular process (GO:0050794);;	--	[K]	Transcription	Bromodomain	Transcription factor GTE4 GN=GTE4 OS=Arabidopsis thaliana (Mouse-ear cress) PE=2 SV=1	PREDICTED: transcription factor GTE4 [Cucumis sativus]
Cla012786	--	--	--	--	--	--	--	--	PREDICTED: uncharacterized protein LOC103494624 isoform X1 [Cucumis melo]
Cla004893	--	--	--	--	--	--	Protein of unknown function (DUF4005);; IQ calmodulin-binding motif	Protein IQ-DOMAIN 1 GN=IQD1 OS=Arabidopsis thaliana (Mouse-ear cress) PE=1 SV=1	PREDICTED: protein IQ-DOMAIN 1-like [Cucumis sativus]
Cla015620	--	--	Biological Process: transcription factor import into nucleus (GO:0042991);;	--	--	--	--	--	PREDICTED: uncharacterized protein LOC103495622 [Cucumis melo]
Cla001877	--	--	Molecular Function: peroxidase activity (GO:0004601);; Molecular Function: calcium ion binding (GO:0005509);; Cellular Component: integral component of membrane (GO:0016021);; Molecular Function: oxidoreductase activity, acting on NAD(P)H, oxygen as acceptor (GO:0050664);; Biological Process: oxidation-reduction process (GO:0055114);;	--	[PQ]	--	Ferric reductase NAD binding domain;; Respiratory burst NADPH oxidase;; FAD-binding domain;; Ferric reductase like transmembrane component	Respiratory burst oxidase homolog protein E GN=RBOHE OS=Arabidopsis thaliana (Mouse-ear cress) PE=2 SV=2	PREDICTED: respiratory burst oxidase homolog protein E isoform X1 [Cucumis sativus]
Cla016880	[P]	Inorganic ion transport and metabolism	Molecular Function: secondary active sulfate transmembrane transporter activity (GO:0008271);; Molecular Function: symporter activity (GO:0015293);; Cellular Component: integral component of membrane (GO:0016021);; Biological Process: sulfate transmembrane transport (GO:1902358);;	--	[P]	Inorganic ion transport and metabolism	Sulfate transporter family;; Sulfate transporter N-terminal domain with GLY motif;; STAS domain	Probable sulfate transporter 3.3 GN=SULTR3;3 OS=Arabidopsis thaliana (Mouse-ear cress) PE=2 SV=2	PREDICTED: probable sulfate transporter 3.3 [Cucumis melo]
Cla009363	[R]	General function prediction only	--	K06890|1e-139|vvi:100266616|hypothetical protein LOC100266616; K06890	[T]	Signal transduction mechanisms	Inhibitor of apoptosis-promoting Bax1	BI1-like protein GN=At4g15470 OS=Arabidopsis thaliana (Mouse-ear cress) PE=2 SV=1	PREDICTED: BI1-like protein [Cucumis sativus]
Cla007212	[GER]	--	--	--	[G]	Carbohydrate transport and metabolism	Nucleotide-sugar transporter	CMP-sialic acid transporter 2 GN=At2g43240 OS=Arabidopsis thaliana (Mouse-ear cress) PE=2 SV=1	PREDICTED: CMP-sialic acid transporter 2 [Cucumis melo]
Cla010755	--	--	Molecular Function: FMN binding (GO:0010181);; Molecular Function: oxidoreductase activity (GO:0016491);; Biological Process: oxidation-reduction process (GO:0055114);;	--	[R]	General function prediction only	--	Uncharacterized protein At3g49140 GN=At3g49140 OS=Arabidopsis thaliana (Mouse-ear cress) PE=1 SV=2	PREDICTED: uncharacterized protein At3g49140 [Cucumis sativus]
Cla011250	[S]	Function unknown	Cellular Component: endoplasmic reticulum membrane (GO:0005789);; Biological Process: protein folding (GO:0006457);; Biological Process: response to heat (GO:0009408);; Biological Process: response to high light intensity (GO:0009644);; Cellular Component: integral component of membrane (GO:0016021);; Biological Process: response to endoplasmic reticulum stress (GO:0034976);; Biological Process: …	K13989|8e-95|pop:POPTR_819280|hypothetical protein; K13989 Derlin-2/3	[S]	Function unknown	Der1-like family	Derlin-1 GN=DER1 OS=Arabidopsis thaliana (Mouse-ear cress) PE=2 SV=1	PREDICTED: derlin-1 [Cucumis sativus]
Cla017551	--	--	Biological Process: regulation of cellular process (GO:0050794);;	--	[O]	Posttranslational modification, protein turnover, chaperones	--	Formin-like protein 7 OS=Oryza sativa subsp. japonica (Rice) PE=3 SV=2	PREDICTED: uncharacterized protein LOC103486754 isoform X3 [Cucumis melo]
Cla014389	--	--	Biological Process: metal ion transport (GO:0030001);; Molecular Function: metal ion binding (GO:0046872);;	--	--	--	--	Protein Ycf2 {ECO:0000255|HAMAP-Rule:MF_01330} OS=Oenothera parviflora (Small-flowered evening primrose) PE=3 SV=1	PREDICTED: protein PXR1-like [Cucumis sativus]
Cla020406	--	--	Molecular Function: nucleic acid binding (GO:0003676);; Molecular Function: endonuclease activity (GO:0004519);; Biological Process: DNA catabolic process (GO:0006308);; Molecular Function: metal ion binding (GO:0046872);; Biological Process: nucleic acid phosphodiester bond hydrolysis (GO:0090305);;	--	--	--	S1/P1 Nuclease	Endonuclease 2 (Precursor) GN=ENDO2 OS=Arabidopsis thaliana (Mouse-ear cress) PE=1 SV=1	PREDICTED: endonuclease 2 [Cucumis melo]
Cla014089	--	--	--	--	--	--	--	--	hypothetical protein Csa_6G497320 [Cucumis sativus]
Cla002804	--	--	--	--	[R]	General function prediction only	PPR repeat;; PPR repeat family;; PPR repeat;; Pentatricopeptide repeat domain;; Tetratricopeptide repeat	Pentatricopeptide repeat-containing protein At4g08210 GN=PCMP-E100 OS=Arabidopsis thaliana (Mouse-ear cress) PE=3 SV=1	PREDICTED: pentatricopeptide repeat-containing protein At4g08210 isoform X1 [Cucumis sativus]
Cla002239	[O]	Posttranslational modification, protein turnover, chaperones	--	K03798|0.0|vvi:100250511|hypothetical protein LOC100250511; K03798 cell division protease FtsH [EC:3.4.24.-]	[O]	Posttranslational modification, protein turnover, chaperones	Peptidase family M41;; ATPase family associated with various cellular activities (AAA);; TIP49 C-terminus;; AAA domain (dynein-related subfamily);; Holliday junction DNA helicase ruvB N-terminus	ATP-dependent zinc metalloprotease FTSH 2, chloroplastic (Precursor) GN=F7F1.16 OS=Arabidopsis thaliana (Mouse-ear cress) PE=1 SV=1	PREDICTED: ATP-dependent zinc metalloprotease FTSH 2, chloroplastic [Cucumis melo]
Cla002747	[O]	Posttranslational modification, protein turnover, chaperones	--	K03062|0.0|rcu:RCOM_1629040|26S protease regulatory subunit, putative (EC:3.6.4.3); K03062 26S proteasome regulatory subunit T2	[O]	Posttranslational modification, protein turnover, chaperones	ATPase family associated with various cellular activities (AAA);; AAA domain;; AAA domain (Cdc48 subfamily);; AAA domain (dynein-related subfamily);; Protein of unknown function (DUF815)	26S proteasome regulatory subunit 4 homolog A OS=Arabidopsis thaliana (Mouse-ear cress) PE=1 SV=1	PREDICTED: 26S proteasome regulatory subunit 4 homolog B-like [Cucumis sativus]
MSTRG.4689	--	--	--	--	--	--	--	--	PREDICTED: uncharacterized protein LOC103486418 [Cucumis melo]
Cla013749	[J]	Translation, ribosomal structure and biogenesis	Biological Process: pseudouridine synthesis (GO:0001522);; Molecular Function: RNA binding (GO:0003723);; Molecular Function: pseudouridine synthase activity (GO:0009982);;	--	--	--	RNA pseudouridylate synthase;; S4 domain	--	PREDICTED: uncharacterized protein LOC101218211 [Cucumis sativus]
Cla009745	--	--	--	--	[U]	Intracellular trafficking, secretion, and vesicular transport	Pterin 4 alpha carbinolamine dehydratase;; Clathrin adaptor complex small chain	Coatomer subunit zeta-2 OS=Oryza sativa subsp. japonica (Rice) PE=2 SV=1	PREDICTED: coatomer subunit zeta-1-like [Cucumis melo]
Cla009952	--	--	--	--	[OE]	--	Serine carboxypeptidase	Serine carboxypeptidase-like 18 (Precursor) GN=SCPL18 OS=Arabidopsis thaliana (Mouse-ear cress) PE=2 SV=2	PREDICTED: serine carboxypeptidase-like 13 isoform X1 [Cucumis melo]
Cla004871	[G]	Carbohydrate transport and metabolism	--	K01057|1e-142|pop:POPTR_574687|hypothetical protein; K01057 6-phosphogluconolactonase [EC:3.1.1.31]	[G]	Carbohydrate transport and metabolism	Glucosamine-6-phosphate isomerases/6-phosphogluconolactonase	Probable 6-phosphogluconolactonase 4, chloroplastic (Precursor) OS=Oryza sativa subsp. japonica (Rice) PE=2 SV=2	PREDICTED: probable 6-phosphogluconolactonase 4, chloroplastic [Cucumis melo]
Cla021644	[I]	Lipid transport and metabolism	--	K01897|0.0|rcu:RCOM_0914000|Acyl-CoA synthetase (EC:6.2.1.3); K01897 long-chain acyl-CoA synthetase [EC:6.2.1.3]	[I]	Lipid transport and metabolism	AMP-binding enzyme	Long chain acyl-CoA synthetase 6, peroxisomal (Precursor) GN=LACS6 OS=Arabidopsis thaliana (Mouse-ear cress) PE=1 SV=1	PREDICTED: long chain acyl-CoA synthetase 6, peroxisomal-like [Cucumis sativus]
Cla017760	--	--	--	--	--	--	N-terminal C2 in EEIG1 and EHBP1 proteins	WEB family protein At4g27595, chloroplastic (Precursor) GN=At4g27595 OS=Arabidopsis thaliana (Mouse-ear cress) PE=2 SV=1	PREDICTED: myosin-2 heavy chain-like isoform X1 [Cucumis melo]
Cla001222	[H]	Coenzyme transport and metabolism	Molecular Function: zinc ion binding (GO:0008270);; Molecular Function: diaminohydroxyphosphoribosylaminopyrimidine deaminase activity (GO:0008835);; Biological Process: riboflavin biosynthetic process (GO:0009231);; Cellular Component: chloroplast stroma (GO:0009570);; Biological Process: oxidation-reduction process (GO:0055114);;	K11752|1e-156|vvi:100246468|similar to cytidine/deoxycytidylate deaminase family protein; K11752 diaminohydroxyphosphoribosylaminopyrimidine deaminase / 5-amino-6-(5-phosphoribosylamino)uracil reductase [EC:3.5.4.26 1.1.1.193]	[F]	Nucleotide transport and metabolism	Cytidine and deoxycytidylate deaminase zinc-binding region	Inactive 5-amino-6-(5-phosphoribosylamino)uracil reductase (Precursor) GN=PYRD OS=Arabidopsis thaliana (Mouse-ear cress) PE=1 SV=1	PREDICTED: riboflavin biosynthesis protein PYRD, chloroplastic [Cucumis melo]
Cla020126	[G]	Carbohydrate transport and metabolism	Biological Process: maltose catabolic process (GO:0000025);; Molecular Function: 4-alpha-glucanotransferase activity (GO:0004134);; Biological Process: glycogen metabolic process (GO:0005977);; Biological Process: starch catabolic process (GO:0005983);; Biological Process: glucose metabolic process (GO:0006006);; Cellular Component: amyloplast (GO:0009501);; Cellular Component: chloroplast (GO:00…	K00705|1e-138|pop:POPTR_1082701|disproportionating enzyme (EC:2.4.1.25); K00705 4-alpha-glucanotransferase [EC:2.4.1.25]	--	--	4-alpha-glucanotransferase	4-alpha-glucanotransferase, chloroplastic/amyloplastic (Precursor) GN=DPEP OS=Solanum tuberosum (Potato) PE=1 SV=1	PREDICTED: 4-alpha-glucanotransferase, chloroplastic/amyloplastic [Cucumis melo]
Cla004603	--	--	--	--	[GMW]	--	Exostosin family	Probable arabinosyltransferase ARAD1 GN=ARAD1 OS=Arabidopsis thaliana (Mouse-ear cress) PE=1 SV=1	PREDICTED: probable arabinosyltransferase ARAD1 [Cucumis melo]
Cla017546	--	--	--	--	[O]	Posttranslational modification, protein turnover, chaperones	DnaJ domain	--	PREDICTED: uncharacterized protein LOC101221203 [Cucumis sativus]
Cla014054	--	--	--	--	[R]	General function prediction only	PPR repeat family;; PPR repeat;; PPR repeat;; Pentatricopeptide repeat domain	Pentatricopeptide repeat-containing protein At3g49730 GN=At3g49730 OS=Arabidopsis thaliana (Mouse-ear cress) PE=2 SV=1	PREDICTED: pentatricopeptide repeat-containing protein At3g49730-like [Cucumis melo]
Cla014492	[E]	Amino acid transport and metabolism	Molecular Function: L-aspartate:2-oxoglutarate aminotransferase activity (GO:0004069);; Biological Process: L-phenylalanine biosynthetic process (GO:0009094);; Cellular Component: chloroplast stroma (GO:0009570);; Biological Process: embryo development ending in seed dormancy (GO:0009793);; Molecular Function: pyridoxal phosphate binding (GO:0030170);; Molecular Function: aspartate-prephenate ami…	K15849|0.0|vvi:100245826|hypothetical protein LOC100245826	[E]	Amino acid transport and metabolism	Aminotransferase class I and II;; DegT/DnrJ/EryC1/StrS aminotransferase family	Bifunctional aspartate aminotransferase and glutamate/aspartate-prephenate aminotransferase (Precursor) OS=Petunia hybrida (Petunia) PE=1 SV=1	PREDICTED: bifunctional aspartate aminotransferase and glutamate/aspartate-prephenate aminotransferase [Cucumis melo]
Cla022723	--	--	--	K02723|1e-108|vvi:100252545|hypothetical protein LOC100252545; K02723 photosystem II PsbY protein	--	--	Photosystem II protein Y (PsbY)	Photosystem II protein psbY-2, chloroplastic (Precursor) GN=PSBY OS=Spinacia oleracea (Spinach) PE=1 SV=2	PREDICTED: photosystem II core complex proteins psbY, chloroplastic [Cucumis sativus]
Cla008328	[O]	Posttranslational modification, protein turnover, chaperones	--	--	[O]	Posttranslational modification, protein turnover, chaperones	Domain associated at C-terminal with AAA;; ATPase family associated with various cellular activities (AAA);; AAA domain (dynein-related subfamily)	26S protease regulatory subunit 6A homolog B GN=F7G19.2 OS=Arabidopsis thaliana (Mouse-ear cress) PE=1 SV=3	PREDICTED: mitochondrial respiratory chain complexes assembly protein rca1-like [Cucumis melo]
Cla017312	[H]	Coenzyme transport and metabolism	Molecular Function: 4-hydroxybenzoate decaprenyltransferase activity (GO:0002083);; Biological Process: ubiquinone biosynthetic process (GO:0006744);; Cellular Component: integral component of membrane (GO:0016021);; Molecular Function: 4-hydroxybenzoate nonaprenyltransferase activity (GO:0047293);;	K06125|0.0|pop:POPTR_207971|4-hydroxybenzoate nonaprenyltransferase (EC:2.5.1.39); K06125 4-hydroxybenzoate hexaprenyltransferase [EC:2.5.1.-]	[H]	Coenzyme transport and metabolism	UbiA prenyltransferase family	4-hydroxybenzoate polyprenyltransferase, mitochondrial (Precursor) GN=PPT1 OS=Arabidopsis thaliana (Mouse-ear cress) PE=2 SV=1	PREDICTED: 4-hydroxybenzoate polyprenyltransferase, mitochondrial isoform X1 [Cucumis melo]
Cla007937	[S]	Function unknown	--	--	--	--	TIR domain;; NB-ARC domain;; Leucine Rich repeats (2 copies);; TIR domain;; Leucine rich repeat;; AAA domain;; NACHT domain	TMV resistance protein N GN=N OS=Nicotiana glutinosa (Tobacco) PE=1 SV=1	hypothetical protein Csa_2G074250 [Cucumis sativus]
Cla010295	--	--	Molecular Function: dolichyl-diphosphooligosaccharide-protein glycotransferase activity (GO:0004579);; Cellular Component: endoplasmic reticulum membrane (GO:0005789);; Cellular Component: integral component of membrane (GO:0016021);; Biological Process: protein N-linked glycosylation via asparagine (GO:0018279);;	K12670|0.0|vvi:100250299|hypothetical protein LOC100250299; K12670 oligosaccharyltransferase complex subunit beta	[O]	Posttranslational modification, protein turnover, chaperones	Oligosaccharyltransferase 48 kDa subunit beta	Dolichyl-diphosphooligosaccharide--protein glycosyltransferase 48 kDa subunit (Precursor) GN=MSN2.7 OS=Arabidopsis thaliana (Mouse-ear cress) PE=2 SV=1	PREDICTED: dolichyl-diphosphooligosaccharide--protein glycosyltransferase 48 kDa subunit [Cucumis melo]
Cla005643	--	--	--	--	[O]	Posttranslational modification, protein turnover, chaperones	Xylanase inhibitor C-terminal;; Xylanase inhibitor N-terminal;; Eukaryotic aspartyl protease	Protein ASPARTIC PROTEASE IN GUARD CELL 2 (Precursor) GN=ASPG2 OS=Arabidopsis thaliana (Mouse-ear cress) PE=2 SV=1	PREDICTED: aspartic proteinase nepenthesin-1 [Cucumis sativus]
Cla016594	--	--	Biological Process: proteolysis (GO:0006508);; Molecular Function: cysteine-type peptidase activity (GO:0008234);;	--	[O]	Posttranslational modification, protein turnover, chaperones	Papain family cysteine protease;; Cathepsin propeptide inhibitor domain (I29)	Cysteine proteinase RD19a (Precursor) GN=RD19A OS=Arabidopsis thaliana (Mouse-ear cress) PE=2 SV=1	PREDICTED: cysteine proteinase RD19a [Cucumis sativus]
Cla007628	--	--	--	--	[A]	RNA processing and modification	--	DEAD-box ATP-dependent RNA helicase 13 GN=RH13 OS=Arabidopsis thaliana (Mouse-ear cress) PE=2 SV=3	hypothetical protein Csa_2G169750 [Cucumis sativus]
Cla002230	--	--	--	K05863|0.0|rcu:RCOM_1173510|ADP,ATP carrier protein, putative; K05863 solute carrier family 25 (mitochondrial carrier; adenine nucleotide translocator)	[C]	Energy production and conversion	Mitochondrial carrier protein	ADP,ATP carrier protein 3, mitochondrial (Precursor) GN=F20O9.60 OS=Arabidopsis thaliana (Mouse-ear cress) PE=2 SV=1	PREDICTED: ADP,ATP carrier protein 1, mitochondrial [Cucumis sativus]
Cla010703	[C]	Energy production and conversion	Biological Process: double-strand break repair via homologous recombination (GO:0000724);; Molecular Function: NADPH-hemoprotein reductase activity (GO:0003958);; Molecular Function: iron ion binding (GO:0005506);; Cellular Component: nucleus (GO:0005634);; Cellular Component: cytoplasm (GO:0005737);; Biological Process: photomorphogenesis (GO:0009640);; Biological Process: embryo development end…	--	[C]	Energy production and conversion	Flavodoxin	NADPH-dependent diflavin oxidoreductase 1 {ECO:0000255|HAMAP-Rule:MF_03178} GN=ATR3 OS=Arabidopsis thaliana (Mouse-ear cress) PE=1 SV=1	PREDICTED: NADPH-dependent diflavin oxidoreductase 1 [Cucumis melo]
Cla016947	[L]	Replication, recombination and repair	Biological Process: protein glycosylation (GO:0006486);; Biological Process: calcium ion transport (GO:0006816);; Biological Process: gravitropism (GO:0009630);;	--	--	--	--	Uncharacterized protein At3g49055 GN=At3g49055 OS=Arabidopsis thaliana (Mouse-ear cress) PE=2 SV=1	PREDICTED: uncharacterized protein At3g49055 isoform X2 [Cucumis melo]
Cla008625	--	--	--	--	[S]	Function unknown	Protein of unknown function (DUF1279)	--	PREDICTED: uncharacterized protein LOC101219558 [Cucumis sativus]
Cla022337	--	--	Cellular Component: Golgi apparatus (GO:0005794);; Biological Process: protein glycosylation (GO:0006486);; Cellular Component: integral component of membrane (GO:0016021);; Molecular Function: galactosylxylosylprotein 3-beta-galactosyltransferase activity (GO:0047220);;	--	[G]	Carbohydrate transport and metabolism	Galactosyltransferase;; Domain of unknown function (DUF4094)	Probable beta-1,3-galactosyltransferase 9 GN=B3GALT9 OS=Arabidopsis thaliana (Mouse-ear cress) PE=2 SV=1	PREDICTED: probable beta-1,3-galactosyltransferase 9 [Cucumis melo]
Cla004058	--	--	--	--	--	--	--	Uncharacterized protein At3g27210 GN=Y-2 OS=Arabidopsis thaliana (Mouse-ear cress) PE=1 SV=1	PREDICTED: uncharacterized protein At3g27210-like [Cucumis melo]
Cla005116	--	--	--	--	[S]	Function unknown	PB1 domain;; Zinc finger, ZZ type;; UBA/TS-N domain	--	PREDICTED: uncharacterized protein LOC101205935 [Cucumis sativus]
Cla023387	[J]	Translation, ribosomal structure and biogenesis	--	K02518|5e-40|pop:POPTR_809069|hypothetical protein; K02518 translation initiation factor IF-1	--	--	Translation initiation factor 1A / IF-1	Translation initiation factor IF-1, chloroplastic (Precursor) GN=infA OS=Glycine max (Soybean) PE=2 SV=1	PREDICTED: translation initiation factor IF-1, chloroplastic [Cucumis sativus]
Cla003603	--	--	--	--	--	--	--	--	DnaJ-like cysteine-rich domain-containing protein [Cucumis melo]
Cla000287	--	--	--	K00660|0.0|vvi:100263443|CHS; chalcone synthase; K00660 chalcone synthase [EC:2.3.1.74]	--	--	Chalcone and stilbene synthases, N-terminal domain;; Chalcone and stilbene synthases, C-terminal domain;; 3-Oxoacyl-[acyl-carrier-protein (ACP)] synthase III C terminal;; FAE1/Type III polyketide synthase-like protein;; 3-Oxoacyl-[acyl-carrier-protein (ACP)] synthase III	Chalcone synthase 2 GN=CHS2 OS=Citrus sinensis (Sweet orange) PE=2 SV=1	PREDICTED: chalcone synthase 2 [Cucumis sativus]
Cla022016	[R]	General function prediction only	--	--	[H]	Coenzyme transport and metabolism	CobW/HypB/UreG, nucleotide-binding domain;; Cobalamin synthesis protein cobW C-terminal domain	--	hypothetical protein Csa_6G366420 [Cucumis sativus]
Cla005033	[I]	Lipid transport and metabolism	--	K03526|0.0|vvi:100257071|hypothetical protein LOC100257071; K03526 (E)-4-hydroxy-3-methylbut-2-enyl-diphosphate synthase [EC:1.17.7.1]	--	--	GcpE protein	4-hydroxy-3-methylbut-2-en-1-yl diphosphate synthase (ferredoxin), chloroplastic (Precursor) GN=MUP24.2 OS=Arabidopsis thaliana (Mouse-ear cress) PE=1 SV=1	PREDICTED: 4-hydroxy-3-methylbut-2-en-1-yl diphosphate synthase, chloroplastic [Cucumis melo]
Cla015534	--	--	Cellular Component: Golgi apparatus (GO:0005794);; Biological Process: microtubule nucleation (GO:0007020);; Cellular Component: integral component of membrane (GO:0016021);;	--	[S]	Function unknown	Lung seven transmembrane receptor	Sm-like protein LSM1B {ECO:0000305} OS=Arabidopsis thaliana (Mouse-ear cress) PE=1 SV=1	PREDICTED: transmembrane protein 87B isoform X1 [Cucumis melo]
Cla020867	--	--	Molecular Function: magnesium ion transmembrane transporter activity (GO:0015095);; Biological Process: magnesium ion transport (GO:0015693);; Cellular Component: integral component of membrane (GO:0016021);;	--	--	--	Magnesium transporter NIPA;; EamA-like transporter family	Probable magnesium transporter NIPA9 GN=At5g11960 OS=Arabidopsis thaliana (Mouse-ear cress) PE=2 SV=1	PREDICTED: probable magnesium transporter NIPA9 isoform X1 [Cucumis sativus]
Cla000878	[S]	Function unknown	Cellular Component: integral component of membrane (GO:0016021);;	--	[S]	Function unknown	Transmembrane proteins 14C	--	PREDICTED: uncharacterized protein LOC103494940 isoform X2 [Cucumis melo]
Cla011125	--	--	Molecular Function: 5'-nucleotidase activity (GO:0008253);; Biological Process: deoxyribonucleotide catabolic process (GO:0009264);; Biological Process: dephosphorylation (GO:0016311);;	--	--	--	5' nucleotidase, deoxy (Pyrimidine), cytosolic type C protein (NT5C)	--	PREDICTED: uncharacterized protein LOC103492406 isoform X2 [Cucumis melo]
Cla019615	--	--	Cellular Component: mitochondrion (GO:0005739);; Cellular Component: chloroplast thylakoid membrane (GO:0009535);; Biological Process: cold acclimation (GO:0009631);; Biological Process: cellular cation homeostasis (GO:0030003);; Cellular Component: integral component of chloroplast inner membrane (GO:0031357);; Biological Process: cellular response to water deprivation (GO:0042631);; Biological …	--	--	--	Cold acclimation protein WCOR413	Cold-regulated 413 inner membrane protein 2, chloroplastic (Precursor) GN=At1g29390 OS=Arabidopsis thaliana (Mouse-ear cress) PE=1 SV=1	PREDICTED: cold-regulated 413 inner membrane protein 2, chloroplastic-like [Cucumis melo]
Cla016775	[RTKL]	--	Biological Process: mitotic cell cycle (GO:0000278);; Molecular Function: cyclin-dependent protein serine/threonine kinase activity (GO:0004693);; Molecular Function: ATP binding (GO:0005524);; Cellular Component: nucleus (GO:0005634);; Cellular Component: cytosol (GO:0005829);; Molecular Function: RNA polymerase II carboxy-terminal domain kinase activity (GO:0008353);; Biological Process: mainte…	--	[R]	General function prediction only	Protein kinase domain;; Protein tyrosine kinase	Cyclin-dependent kinase F-1 GN=F19B15.10 OS=Arabidopsis thaliana (Mouse-ear cress) PE=1 SV=1	PREDICTED: cyclin-dependent kinase F-1 [Cucumis melo]
Cla015709	[O]	Posttranslational modification, protein turnover, chaperones	Molecular Function: serine-type endopeptidase activity (GO:0004252);; Biological Process: proteolysis (GO:0006508);; Biological Process: glucosinolate biosynthetic process (GO:0019761);; Molecular Function: identical protein binding (GO:0042802);; Biological Process: negative regulation of catalytic activity (GO:0043086);;	--	--	--	Subtilase family;; PA domain	Subtilisin-like protease SBT5.3 (Precursor) OS=Arabidopsis thaliana (Mouse-ear cress) PE=2 SV=1	PREDICTED: subtilisin-like protease isoform X2 [Cucumis melo]
Cla001331	--	--	Molecular Function: protein dimerization activity (GO:0046983);;	--	--	--	--	Transcription factor bHLH112 GN=T13M11.1 OS=Arabidopsis thaliana (Mouse-ear cress) PE=2 SV=1	PREDICTED: transcription factor bHLH112-like isoform X1 [Cucumis sativus]
Cla007667	[C]	Energy production and conversion	--	K01681|0.0|rcu:RCOM_0487910|aconitase, putative (EC:4.2.1.3); K01681 aconitate hydratase 1 [EC:4.2.1.3]	[AJ]	--	Aconitase family (aconitate hydratase);; Aconitase C-terminal domain	Aconitate hydratase, cytoplasmic OS=Cucurbita maxima (Pumpkin) PE=2 SV=1	PREDICTED: aconitate hydratase, cytoplasmic [Cucumis melo]
Cla003610	--	--	--	--	--	--	Peroxidase	Lignin-forming anionic peroxidase (Precursor) OS=Nicotiana tabacum (Common tobacco) PE=2 SV=1	PREDICTED: peroxidase 2-like [Cucumis melo]
Cla023165	[R]	General function prediction only	--	--	--	--	GCN5-related N-acetyl-transferase	Acetyltransferase At1g77540 GN=At1g77540 OS=Arabidopsis thaliana (Mouse-ear cress) PE=1 SV=2	PREDICTED: acetyltransferase At1g77540 isoform X2 [Cucumis melo]
Cla015713	[BQ]	--	Cellular Component: nucleus (GO:0005634);; Biological Process: DNA mediated transformation (GO:0009294);; Biological Process: pathogenesis (GO:0009405);; Biological Process: jasmonic acid and ethylene-dependent systemic resistance (GO:0009861);; Biological Process: histone acetylation (GO:0016573);; Molecular Function: NAD-dependent histone deacetylase activity (H3-K14 specific) (GO:0032041);; Bi…	K06067|0.0|vvi:100241833|hypothetical protein LOC100241833; K06067 histone deacetylase 1/2 [EC:3.5.1.98]	[B]	Chromatin structure and dynamics	Histone deacetylase domain	Histone deacetylase 19 GN=F20D10.250 OS=Arabidopsis thaliana (Mouse-ear cress) PE=1 SV=2	PREDICTED: histone deacetylase 19 [Cucumis sativus]
Cla023246	[C]	Energy production and conversion	--	--	[C]	Energy production and conversion	Aldo/keto reductase family	Uncharacterized oxidoreductase At1g06690, chloroplastic (Precursor) GN=At1g06690 OS=Arabidopsis thaliana (Mouse-ear cress) PE=2 SV=1	PREDICTED: uncharacterized oxidoreductase At1g06690, chloroplastic-like isoform X2 [Cucumis sativus]
Cla012512	--	--	--	--	--	--	--	--	PREDICTED: uncharacterized protein LOC103498709 [Cucumis melo]
Cla009478	--	--	Molecular Function: kinase activity (GO:0016301);; Biological Process: phosphorylation (GO:0016310);;	--	--	--	--	--	PREDICTED: uncharacterized protein LOC101220277 [Cucumis sativus]
Cla020686	--	--	--	--	[S]	Function unknown	Eukaryotic protein of unknown function (DUF829)	--	PREDICTED: uncharacterized protein LOC103493530 [Cucumis melo]
Cla017481	--	--	Molecular Function: DNA binding (GO:0003677);; Molecular Function: chromatin binding (GO:0003682);;	--	--	--	MYB-CC type transfactor, LHEQLE motif;; Myb-like DNA-binding domain	Protein PHR1-LIKE 1 GN=PHL1 OS=Arabidopsis thaliana (Mouse-ear cress) PE=1 SV=1	PREDICTED: protein PHR1-LIKE 1 isoform X1 [Cucumis sativus]
Cla019285	[R]	General function prediction only	--	--	--	--	Bacterial transferase hexapeptide (six repeats)	Gamma carbonic anhydrase-like 2, mitochondrial (Precursor) GN=GAMMACAL2 OS=Arabidopsis thaliana (Mouse-ear cress) PE=1 SV=1	PREDICTED: gamma carbonic anhydrase-like 2, mitochondrial [Cucumis melo]
Cla003289	[R]	General function prediction only	--	--	[S]	Function unknown	Domain of unknown function DUF21;; Transporter associated domain;; CBS domain	DUF21 domain-containing protein At1g55930, chloroplastic (Precursor) GN=CBSDUFCH2 OS=Arabidopsis thaliana (Mouse-ear cress) PE=2 SV=2	PREDICTED: DUF21 domain-containing protein At1g55930, chloroplastic isoform X1 [Cucumis sativus]
Cla019056	[E]	Amino acid transport and metabolism	Molecular Function: magnesium ion binding (GO:0000287);; Molecular Function: phosphoserine phosphatase activity (GO:0004647);; Molecular Function: calcium ion binding (GO:0005509);; Biological Process: L-serine biosynthetic process (GO:0006564);; Cellular Component: chloroplast (GO:0009507);; Biological Process: pollen development (GO:0009555);; Biological Process: embryo development ending in se…	K01079|1e-148|pop:POPTR_569934|phosphoserine phosphatase (EC:3.1.3.3); K01079 phosphoserine phosphatase [EC:3.1.3.3]	[E]	Amino acid transport and metabolism	haloacid dehalogenase-like hydrolase;; haloacid dehalogenase-like hydrolase;; Haloacid dehalogenase-like hydrolase	Phosphoserine phosphatase, chloroplastic (Precursor) GN=F26I16.2 OS=Arabidopsis thaliana (Mouse-ear cress) PE=1 SV=2	PREDICTED: phosphoserine phosphatase, chloroplastic [Cucumis melo]
Cla008271	[S]	Function unknown	Molecular Function: structural molecule activity (GO:0005198);; Cellular Component: mitochondrion (GO:0005739);; Biological Process: iron-sulfur cluster assembly (GO:0016226);; Biological Process: methylglyoxal catabolic process to D-lactate via S-lactoyl-glutathione (GO:0019243);; Molecular Function: metal ion binding (GO:0046872);; Molecular Function: iron-sulfur cluster binding (GO:0051536);;	--	[CU]	--	Iron-sulphur cluster biosynthesis	Iron-sulfur assembly protein IscA-like 2, mitochondrial (Precursor) GN=At5g03905 OS=Arabidopsis thaliana (Mouse-ear cress) PE=2 SV=2	PREDICTED: iron-sulfur assembly protein IscA-like 2, mitochondrial isoform X2 [Cucumis melo]
Cla022465	[O]	Posttranslational modification, protein turnover, chaperones	--	K03064|0.0|vvi:100252341|hypothetical protein LOC100252341; K03064 26S proteasome regulatory subunit T4	[O]	Posttranslational modification, protein turnover, chaperones	ATPase family associated with various cellular activities (AAA);; AAA ATPase domain;; AAA domain;; AAA domain (Cdc48 subfamily);; AAA domain (dynein-related subfamily);; Holliday junction DNA helicase ruvB N-terminus	26S protease regulatory subunit S10B homolog B GN=RPT4B OS=Arabidopsis thaliana (Mouse-ear cress) PE=1 SV=1	PREDICTED: 26S protease regulatory subunit S10B homolog B-like [Cucumis melo]
Cla003602	--	--	--	--	--	--	--	--	PREDICTED: uncharacterized protein LOC103504702 [Cucumis melo]
Cla016437	--	--	Cellular Component: nucleus (GO:0005634);; Cellular Component: mitochondrion (GO:0005739);;	--	--	--	--	--	PREDICTED: uncharacterized protein LOC103498604 [Cucumis melo]
Cla017149	[E]	Amino acid transport and metabolism	Molecular Function: 5-methyltetrahydropteroyltriglutamate-homocysteine S-methyltransferase activity (GO:0003871);; Molecular Function: zinc ion binding (GO:0008270);; Biological Process: methionine biosynthetic process (GO:0009086);; Biological Process: methylation (GO:0032259);;	--	[E]	Amino acid transport and metabolism	Cobalamin-independent synthase, Catalytic domain	5-methyltetrahydropteroyltriglutamate--homocysteine methyltransferase GN=MET OS=Plectranthus scutellarioides (Coleus) PE=1 SV=2	hypothetical protein CISIN_1g024250mg [Citrus sinensis]
MSTRG.14605	--	--	--	--	[R]	General function prediction only	--	--	PREDICTED: uncharacterized protein LOC101501674 [Cicer arietinum]
Cla012460	--	--	Biological Process: RNA splicing, via endonucleolytic cleavage and ligation (GO:0000394);; Cellular Component: vacuole (GO:0005773);; Biological Process: protein demethylation (GO:0006482);; Biological Process: methionine biosynthetic process (GO:0009086);; Molecular Function: carboxylic ester hydrolase activity (GO:0052689);;	K13617|2e-21|pop:POPTR_1110973|hypothetical protein; K13617 protein phosphatase methylesterase 1 [EC:3.1.1.-]	[R]	General function prediction only	--	--	hypothetical protein L484_025503 [Morus notabilis]
Cla017064	--	--	--	--	--	--	PMR5 N terminal Domain;; GDSL/SGNH-like Acyl-Esterase family found in Pmr5 and Cas1p	Protein ALTERED XYLOGLUCAN 4-like GN=MMG15.18 OS=Arabidopsis thaliana (Mouse-ear cress) PE=2 SV=1	PREDICTED: protein ALTERED XYLOGLUCAN 4-like [Cucumis melo]
Cla000513	--	--	--	K14172|0.0|vvi:100256544|hypothetical protein LOC100256544; K14172 light-harvesting complex II chlorophyll a/b binding protein 7	--	--	Chlorophyll A-B binding protein	Chlorophyll a-b binding protein of LHCII type I, chloroplastic (Precursor) OS=Chlamydomonas moewusii (Chlamydomonas eugametos) PE=2 SV=1	PREDICTED: chlorophyll a-b binding protein of LHCII type 1 isoform X1 [Cucumis melo]
Cla010796	--	--	Cellular Component: Golgi membrane (GO:0000139);; Cellular Component: endosome (GO:0005768);; Cellular Component: trans-Golgi network (GO:0005802);; Cellular Component: integral component of membrane (GO:0016021);; Biological Process: pectin biosynthetic process (GO:0045489);; Molecular Function: polygalacturonate 4-alpha-galacturonosyltransferase activity (GO:0047262);;	K13648|0.0|rcu:RCOM_0876620|Glycosyltransferase QUASIMODO1, putative; K13648 alpha-1,4-galacturonosyltransferase [EC:2.4.1.43]	--	--	Glycosyl transferase family 8	Probable galacturonosyltransferase 9 OS=Arabidopsis thaliana (Mouse-ear cress) PE=2 SV=1	PREDICTED: probable galacturonosyltransferase 9 [Cucumis melo]
Cla012214	--	--	Cellular Component: nucleus (GO:0005634);; Biological Process: regulation of transcription, DNA-templated (GO:0006355);; Molecular Function: protein dimerization activity (GO:0046983);;	K14484|7e-48|vvi:100266398|hypothetical protein LOC100266398	--	--	AUX/IAA family	Auxin-responsive protein IAA29 GN=IAA29 OS=Arabidopsis thaliana (Mouse-ear cress) PE=2 SV=2	PREDICTED: auxin-responsive protein IAA29-like [Cucumis sativus]
Cla016383	--	--	Molecular Function: serine-type endopeptidase activity (GO:0004252);; Cellular Component: cytosol (GO:0005829);; Cellular Component: plasma membrane (GO:0005886);; Biological Process: proteolysis (GO:0006508);; Biological Process: phosphatidylinositol biosynthetic process (GO:0006661);; Molecular Function: identical protein binding (GO:0042802);; Biological Process: negative regulation of catalyt…	--	--	--	Peptidase inhibitor I9	Subtilisin-like protease SBT3.3 {ECO:0000303|PubMed:16193095} (Precursor) OS=Arabidopsis thaliana (Mouse-ear cress) PE=2 SV=1	PREDICTED: xylem serine proteinase 1-like [Cucumis melo]
Cla001113	[O]	Posttranslational modification, protein turnover, chaperones	Biological Process: metabolic process (GO:0008152);; Molecular Function: zinc ion binding (GO:0008270);; Molecular Function: ligase activity (GO:0016874);;	K10601|0.0|rcu:RCOM_1324630|protein binding protein, putative; K10601 E3 ubiquitin-protein ligase synoviolin [EC:6.3.2.19]	[O]	Posttranslational modification, protein turnover, chaperones	Ring finger domain;; RING-H2 zinc finger;; Zinc finger, C3HC4 type (RING finger)	ERAD-associated E3 ubiquitin-protein ligase HRD1B {ECO:0000305} OS=Arabidopsis thaliana (Mouse-ear cress) PE=2 SV=1	PREDICTED: ERAD-associated E3 ubiquitin-protein ligase HRD1B [Cucumis sativus]
Cla020979	[RTKL]	--	--	--	[T]	Signal transduction mechanisms	Protein kinase domain;; Protein tyrosine kinase	E3 ubiquitin-protein ligase KEG GN=KEG OS=Arabidopsis thaliana (Mouse-ear cress) PE=1 SV=2	PREDICTED: E3 ubiquitin-protein ligase KEG [Cucumis melo]
Cla014121	[V]	Defense mechanisms	Biological Process: drug transmembrane transport (GO:0006855);; Molecular Function: drug transmembrane transporter activity (GO:0015238);; Molecular Function: antiporter activity (GO:0015297);; Cellular Component: integral component of membrane (GO:0016021);;	--	[R]	General function prediction only	MatE	Protein TRANSPARENT TESTA 12 GN=F17J16_80 OS=Arabidopsis thaliana (Mouse-ear cress) PE=2 SV=1	PREDICTED: protein TRANSPARENT TESTA 12-like [Cucumis melo]
Cla015887	--	--	--	--	--	--	--	--	PREDICTED: uncharacterized protein LOC103488123 [Cucumis melo]
Cla022892	[R]	General function prediction only	--	--	--	--	Tetratricopeptide repeat;; Tetratricopeptide repeat	E3 ubiquitin protein ligase DRIP1 GN=DRIP1 OS=Arabidopsis thaliana (Mouse-ear cress) PE=1 SV=2	PREDICTED: uncharacterized protein LOC101210945 [Cucumis sativus]
Cla005923	--	--	--	--	--	--	--	--	PREDICTED: coiled-coil domain-containing protein 181 [Cucumis melo]
Cla012018	[L]	Replication, recombination and repair	Molecular Function: oxidoreductase activity, acting on paired donors, with incorporation or reduction of molecular oxygen, 2-oxoglutarate as one donor, and incorporation of one atom each of oxygen into both donors (GO:0016706);; Biological Process: oxidation-reduction process (GO:0055114);;	--	[A]	RNA processing and modification	2OG-Fe(II) oxygenase superfamily	Alpha-ketoglutarate-dependent dioxygenase alkB GN=At1g11780 OS=Arabidopsis thaliana (Mouse-ear cress) PE=2 SV=2	PREDICTED: uncharacterized protein LOC103502183 [Cucumis melo]
Cla006515	[G]	Carbohydrate transport and metabolism	--	K01783|2e-95|pop:POPTR_815572|ribulose-phosphate 3-epimerase (EC:5.1.3.1); K01783 ribulose-phosphate 3-epimerase [EC:5.1.3.1]	[G]	Carbohydrate transport and metabolism	Ribulose-phosphate 3 epimerase family	Ribulose-phosphate 3-epimerase, cytoplasmic isoform OS=Oryza sativa subsp. japonica (Rice) PE=1 SV=1	PREDICTED: ribulose-phosphate 3-epimerase, cytoplasmic isoform [Cucumis melo]
Cla002738	--	--	--	--	[R]	General function prediction only	zinc-binding in reverse transcriptase	Sterol 3-beta-glucosyltransferase UGT80A2 GN=UGT80A2 OS=Arabidopsis thaliana (Mouse-ear cress) PE=1 SV=1	PREDICTED: sterol 3-beta-glucosyltransferase UGT80A2 isoform X1 [Cucumis melo]
Cla008743	--	--	--	--	--	--	--	Vegetative cell wall protein gp1 (Precursor) GN=GP1 OS=Chlamydomonas reinhardtii (Chlamydomonas smithii) PE=1 SV=1	PREDICTED: classical arabinogalactan protein 5-like [Cucumis melo]
Cla004335	[G]	Carbohydrate transport and metabolism	--	--	[G]	Carbohydrate transport and metabolism	Major intrinsic protein	Probable aquaporin PIP1-4 OS=Arabidopsis thaliana (Mouse-ear cress) PE=1 SV=1	uncharacterized protein LOC101215145 [Cucumis sativus]
Cla009869	--	--	--	--	[R]	General function prediction only	--	Protein SUPPRESSOR OF FRI 4 GN=SUF4 OS=Arabidopsis thaliana (Mouse-ear cress) PE=1 SV=1	PREDICTED: protein SUPPRESSOR OF FRI 4 isoform X3 [Cucumis melo]
Cla009165	--	--	--	K12448|0.0|rcu:RCOM_0771330|UDP-glucose 4-epimerase, putative (EC:5.1.3.5); K12448 UDP-arabinose 4-epimerase [EC:5.1.3.5]	[M]	Cell wall/membrane/envelope biogenesis	NAD dependent epimerase/dehydratase family;; UDP-glucose 4-epimerase C-term subunit;; Polysaccharide biosynthesis protein;; 3-beta hydroxysteroid dehydrogenase/isomerase family;; RmlD substrate binding domain;; Male sterility protein;; NADH(P)-binding;; short chain dehydrogenase	UDP-arabinose 4-epimerase 1 GN=MUR4 OS=Arabidopsis thaliana (Mouse-ear cress) PE=1 SV=1	PREDICTED: UDP-arabinose 4-epimerase 1-like [Cucumis melo]
MSTRG.15778	[G]	Carbohydrate transport and metabolism	Molecular Function: transporter activity (GO:0005215);; Biological Process: transport (GO:0006810);; Cellular Component: integral component of membrane (GO:0016021);;	--	[G]	Carbohydrate transport and metabolism	Major intrinsic protein	Probable aquaporin PIP-type 7a GN=TRG-31 OS=Pisum sativum (Garden pea) PE=2 SV=2	uncharacterized protein LOC101215145 [Cucumis sativus]
Cla012659	[R]	General function prediction only	--	K14004|0.0|vvi:100249128|hypothetical protein LOC100249128; K14004 protein transport protein SEC13	[U]	Intracellular trafficking, secretion, and vesicular transport	WD domain, G-beta repeat	Protein transport protein SEC13 homolog B {ECO:0000305} OS=Arabidopsis thaliana (Mouse-ear cress) PE=1 SV=1	PREDICTED: protein transport protein SEC13 homolog B [Cucumis sativus]
Cla010241	--	--	--	--	--	--	PLATZ transcription factor	Uncharacterized protein At3g50808 GN=At3g50808 OS=Arabidopsis thaliana (Mouse-ear cress) PE=4 SV=1	PREDICTED: uncharacterized protein LOC103498364 [Cucumis melo]
Cla012469	--	--	Molecular Function: RNA polymerase II transcription cofactor activity (GO:0001104);; Biological Process: regulation of transcription from RNA polymerase II promoter (GO:0006357);; Cellular Component: mediator complex (GO:0016592);;	--	--	--	Subunit 17 of Mediator complex	Mediator of RNA polymerase II transcription subunit 17 GN=F5O24.60 OS=Arabidopsis thaliana (Mouse-ear cress) PE=1 SV=1	PREDICTED: mediator of RNA polymerase II transcription subunit 17 [Cucumis sativus]
Cla011298	[P]	Inorganic ion transport and metabolism	Cellular Component: vacuolar membrane (GO:0005774);; Cellular Component: plasma membrane (GO:0005886);; Biological Process: regulation of pH (GO:0006885);; Biological Process: response to salt stress (GO:0009651);; Molecular Function: sodium:proton antiporter activity (GO:0015385);; Cellular Component: integral component of membrane (GO:0016021);; Biological Process: sodium ion transmembrane tran…	--	[P]	Inorganic ion transport and metabolism	Sodium/hydrogen exchanger family	Sodium/hydrogen exchanger 2 GN=NHX2 OS=Arabidopsis thaliana (Mouse-ear cress) PE=2 SV=2	PREDICTED: LOW QUALITY PROTEIN: sodium/hydrogen exchanger 2 [Cucumis melo]
Cla007410	--	--	--	--	--	--	Protein of unknown function (DUF295);; F-box-like;; F-box domain	F-box protein SKIP23 GN=SKIP23 OS=Arabidopsis thaliana (Mouse-ear cress) PE=1 SV=1	PREDICTED: F-box protein SKIP23-like [Cucumis melo]
Cla015712	[R]	General function prediction only	Molecular Function: NAD+ ADP-ribosyltransferase activity (GO:0003950);; Biological Process: metabolic process (GO:0008152);;	--	[R]	General function prediction only	Ankyrin repeats (3 copies);; Ankyrin repeats (many copies);; Ankyrin repeats (many copies);; Ankyrin repeat;; Ankyrin repeat	Ankyrin repeat domain-containing protein 2 GN=F15J1.20 OS=Arabidopsis thaliana (Mouse-ear cress) PE=1 SV=2	PREDICTED: ankyrin repeat domain-containing protein 2-like [Cucumis melo]
Cla017597	--	--	--	--	[MW]	--	Fasciclin domain	Fasciclin-like arabinogalactan protein 17 (Precursor) GN=FLA17 OS=Arabidopsis thaliana (Mouse-ear cress) PE=2 SV=1	PREDICTED: fasciclin-like arabinogalactan protein 15 [Cucumis melo]
Cla020913	[RTKL]	--	Molecular Function: protein serine/threonine kinase activity (GO:0004674);; Molecular Function: ATP binding (GO:0005524);; Biological Process: protein phosphorylation (GO:0006468);;	--	--	--	Protein kinase domain;; Protein tyrosine kinase	Glycerophosphodiester phosphodiesterase protein kinase domain-containing GDPDL2 {ECO:0000305} (Precursor) OS=Arabidopsis thaliana (Mouse-ear cress) PE=1 SV=1	hypothetical protein Csa_3G881770 [Cucumis sativus]
Cla009062	[J]	Translation, ribosomal structure and biogenesis	--	K02978|3e-61|rcu:RCOM_1300070|40S ribosomal protein S27, putative; K02978 small subunit ribosomal protein S27e	[J]	Translation, ribosomal structure and biogenesis	Ribosomal protein S27	40S ribosomal protein S27-2 OS=Arabidopsis thaliana (Mouse-ear cress) PE=2 SV=2	40S ribosomal protein S27, putative [Ricinus communis]
Cla013121	[DKT]	--	Cellular Component: membrane (GO:0016020);; Biological Process: cell division (GO:0051301);;	--	[DKT]	--	LEM3 (ligand-effect modulator 3) family / CDC50 family	ALA-interacting subunit 5 GN=ALIS5 OS=Arabidopsis thaliana (Mouse-ear cress) PE=1 SV=1	PREDICTED: ALA-interacting subunit 5-like [Cucumis melo]
Cla016458	--	--	--	K11599|2e-80|rcu:RCOM_0596990|Proteasome maturation protein, putative; K11599 proteasome maturation protein	[O]	Posttranslational modification, protein turnover, chaperones	Proteasome maturation factor UMP1	Cyclin-B1-2 GN=CYCB1-2 OS=Oryza sativa subsp. japonica (Rice) PE=3 SV=1	PREDICTED: cyclin-B1-2 [Cucumis sativus]
Cla005547	--	--	--	--	--	--	RING-type zinc-finger;; zinc-RING finger domain;; Zinc finger, C3HC4 type (RING finger)	--	PREDICTED: uncharacterized protein LOC103503329 [Cucumis melo]
Cla012631	--	--	Biological Process: metabolic process (GO:0008152);; Molecular Function: acetylglucosaminyltransferase activity (GO:0008375);; Cellular Component: membrane (GO:0016020);;	--	--	--	Core-2/I-Branching enzyme	--	PREDICTED: uncharacterized protein LOC103489998 [Cucumis melo]
Cla010757	[GER]	--	Biological Process: transport (GO:0006810);; Cellular Component: integral component of membrane (GO:0016021);;	--	[S]	Function unknown	Eukaryotic protein of unknown function (DUF914);; UAA transporter family;; EamA-like transporter family	--	PREDICTED: solute carrier family 35 member F1 [Cucumis melo]
Cla023297	--	--	--	--	--	--	Concanavalin A-like lectin/glucanases superfamily	--	PREDICTED: uncharacterized protein LOC101219900 [Cucumis sativus]
Cla013750	[M]	Cell wall/membrane/envelope biogenesis	Cellular Component: outer membrane (GO:0019867);;	--	[R]	General function prediction only	Surface antigen	--	PREDICTED: LOW QUALITY PROTEIN: sorting and assembly machinery component 50 homolog [Cucumis melo]
Cla022722	--	--	--	--	--	--	--	--	PREDICTED: dentin sialophosphoprotein-like [Cucumis sativus]
MSTRG.8690	--	--	--	--	--	--	--	--	hypothetical protein CORT_0F01610 [Candida orthopsilosis Co 90-125]
Cla017227	[O]	Posttranslational modification, protein turnover, chaperones	Biological Process: water transport (GO:0006833);; Cellular Component: chloroplast thylakoid membrane (GO:0009535);; Cellular Component: chloroplast stroma (GO:0009570);; Biological Process: response to salt stress (GO:0009651);; Biological Process: response to fructose (GO:0009750);; Cellular Component: chloroplast envelope (GO:0009941);; Cellular Component: stromule (GO:0010319);; Molecular Fun…	--	--	--	ACT domain;; ACT domain	ACT domain-containing protein ACR11 {ECO:0000305} (Precursor) OS=Arabidopsis thaliana (Mouse-ear cress) PE=1 SV=1	PREDICTED: unknown protein DS12 from 2D-PAGE of leaf, chloroplastic [Cucumis melo]
Cla004048	--	--	--	--	[R]	General function prediction only	Rubisco LSMT substrate-binding	Ribulose-1,5 bisphosphate carboxylase/oxygenase large subunit N-methyltransferase, chloroplastic (Precursor) GN=RBCMT OS=Nicotiana tabacum (Common tobacco) PE=2 SV=1	PREDICTED: ribulose-1,5 bisphosphate carboxylase/oxygenase large subunit N-methyltransferase, chloroplastic [Cucumis sativus]
Cla015321	--	--	--	--	--	--	Domain of unknown function (DUF1995)	Protein LOW PSII ACCUMULATION 3, chloroplastic (Precursor) GN=LPA3 OS=Arabidopsis thaliana (Mouse-ear cress) PE=1 SV=1	PREDICTED: protein LOW PSII ACCUMULATION 3, chloroplastic [Cucumis melo]
Cla005204	[O]	Posttranslational modification, protein turnover, chaperones	--	K04079|0.0|rcu:RCOM_0104810|heat shock protein, putative; K04079 molecular chaperone HtpG	[O]	Posttranslational modification, protein turnover, chaperones	Hsp90 protein;; Histidine kinase-, DNA gyrase B-, and HSP90-like ATPase;; Histidine kinase-, DNA gyrase B-, and HSP90-like ATPase	Heat shock cognate protein 80 GN=HSC80 OS=Solanum lycopersicum (Tomato) PE=2 SV=1	PREDICTED: heat shock cognate protein 80 [Cucumis sativus]
Cla019395	--	--	--	--	[I]	Lipid transport and metabolism	Patatin-like phospholipase;; Leucine Rich repeats (2 copies);; Leucine rich repeat;; HEAT repeats;; Armadillo/beta-catenin-like repeat;; Leucine Rich Repeat	Phospholipase A I GN=PLA1 OS=Arabidopsis thaliana (Mouse-ear cress) PE=2 SV=1	PREDICTED: phospholipase A I isoform X1 [Cucumis sativus]
Cla005642	[O]	Posttranslational modification, protein turnover, chaperones	--	K09531|0.0|vvi:100259128|hypothetical protein LOC100259128; K09531 DnaJ homolog subfamily C member 11	[O]	Posttranslational modification, protein turnover, chaperones	Domain of unknown function (DUF3395);; DnaJ domain	Chaperone protein dnaJ 13 GN=T20F21.9 OS=Arabidopsis thaliana (Mouse-ear cress) PE=1 SV=2	PREDICTED: chaperone protein dnaJ 13 [Cucumis melo]
Cla005839	[R]	General function prediction only	--	--	--	--	Tetratricopeptide repeat;; Tetratricopeptide repeat;; Tetratricopeptide repeat;; Tetratricopeptide repeat;; Tetratricopeptide repeat;; TPR repeat;; Tetratricopeptide repeat;; Tetratricopeptide repeat;; Tetratricopeptide repeat;; Tetratricopeptide repeat	protein SLOW GREEN 1, chloroplastic {ECO:0000303|PubMed:24420572} (Precursor) OS=Arabidopsis thaliana (Mouse-ear cress) PE=1 SV=1	PREDICTED: uncharacterized protein LOC103504062 [Cucumis melo]
Cla020561	[R]	General function prediction only	Cellular Component: endoplasmic reticulum (GO:0005783);; Biological Process: proteolysis (GO:0006508);; Molecular Function: peptidase activity (GO:0008233);;	--	[OR]	--	Peptidase family M28	--	PREDICTED: endoplasmic reticulum metallopeptidase 1 [Cucumis melo]
Cla006454	[M]	Cell wall/membrane/envelope biogenesis	--	--	--	--	--	Probable zinc metallopeptidase EGY3, chloroplastic (Precursor) GN=EGY3 OS=Arabidopsis thaliana (Mouse-ear cress) PE=2 SV=1	PREDICTED: probable zinc metallopeptidase EGY3, chloroplastic [Cucumis melo]
Cla008777	--	--	--	--	--	--	Putative S-adenosyl-L-methionine-dependent methyltransferase;; Methyltransferase domain	Probable methyltransferase PMT14 GN=At4g18030 OS=Arabidopsis thaliana (Mouse-ear cress) PE=2 SV=1	PREDICTED: probable methyltransferase PMT14 [Cucumis melo]
Cla015497	--	--	Cellular Component: mitochondrial proton-transporting ATP synthase complex, catalytic core F(1) (GO:0000275);; Biological Process: photorespiration (GO:0009853);; Biological Process: ATP synthesis coupled proton transport (GO:0015986);; Molecular Function: proton-transporting ATP synthase activity, rotational mechanism (GO:0046933);; Molecular Function: proton-transporting ATPase activity, rotati…	K02135|2e-39|rcu:RCOM_1460050|ATP synthase epsilon chain, mitochondrial, putative (EC:3.6.3.14); K02135 F-type H+-transporting ATPase subunit epsilon [EC:3.6.3.14]	[C]	Energy production and conversion	Mitochondrial ATP synthase epsilon chain	ATP synthase subunit epsilon, mitochondrial OS=Ipomoea batatas (Sweet potato) PE=1 SV=2	PREDICTED: ATP synthase subunit epsilon, mitochondrial [Cucumis melo]
Cla011932	--	--	--	--	[S]	Function unknown	Sad1 / UNC-like C-terminal;; Muskelin N-terminus	--	PREDICTED: uncharacterized protein LOC101220501 [Cucumis sativus]
Cla018609	--	--	Molecular Function: DNA binding (GO:0003677);; Molecular Function: transcription factor activity, sequence-specific DNA binding (GO:0003700);; Cellular Component: nucleus (GO:0005634);; Cellular Component: cytoplasm (GO:0005737);; Biological Process: photomorphogenesis (GO:0009640);; Biological Process: response to ethylene (GO:0009723);; Biological Process: response to auxin (GO:0009733);; Biolo…	--	--	--	ZF-HD protein dimerisation region	Mini zinc finger protein 1 GN=MIF1 OS=Arabidopsis thaliana (Mouse-ear cress) PE=1 SV=1	PREDICTED: mini zinc finger protein 1 [Cucumis melo]
Cla006151	--	--	--	--	[S]	Function unknown	PPPDE putative peptidase domain	DeSI-like protein At4g17486 GN=At4g17486 OS=Arabidopsis thaliana (Mouse-ear cress) PE=2 SV=1	PREDICTED: deSI-like protein At4g17486 [Cucumis sativus]
Cla009755	--	--	--	--	--	--	--	Transcription factor bHLH144 OS=Arabidopsis thaliana (Mouse-ear cress) PE=1 SV=1	PREDICTED: transcription factor bHLH144 [Cucumis sativus]
Cla012579	--	--	--	--	[O]	Posttranslational modification, protein turnover, chaperones	--	Sulfated surface glycoprotein 185 (Precursor) OS=Volvox carteri (Green alga) PE=1 SV=1	PREDICTED: basic proline-rich protein-like [Cucumis sativus]
Cla010363	--	--	--	K17606|0.0|vvi:100267623|hypothetical protein LOC100267623	[T]	Signal transduction mechanisms	TAP42-like family	PP2A regulatory subunit TAP46 GN=TAP46 OS=Arabidopsis thaliana (Mouse-ear cress) PE=1 SV=2	PREDICTED: PP2A regulatory subunit TAP46 [Cucumis melo]
Cla021689	--	--	--	--	--	--	--	Uncharacterized protein At4g15545 GN=At4g15545 OS=Arabidopsis thaliana (Mouse-ear cress) PE=1 SV=1	PREDICTED: uncharacterized protein At4g15545-like [Cucumis melo]
Cla023408	--	--	--	--	--	--	No apical meristem (NAM) protein	NAC domain-containing protein 18 GN=F14G24.15 OS=Arabidopsis thaliana (Mouse-ear cress) PE=2 SV=1	PREDICTED: NAC domain-containing protein 18-like [Cucumis sativus]
Cla001170	[H]	Coenzyme transport and metabolism	--	--	--	--	--	Protein Ycf2 {ECO:0000255|HAMAP-Rule:MF_01330} OS=Oenothera glazioviana (Large-flowered evening primrose) PE=3 SV=1	hypothetical protein Csa_3G036520 [Cucumis sativus]
Cla019339	[P]	Inorganic ion transport and metabolism	Molecular Function: potassium ion transmembrane transporter activity (GO:0015079);; Cellular Component: membrane (GO:0016020);; Biological Process: potassium ion transmembrane transport (GO:0071805);;	--	--	--	K+ potassium transporter	Potassium transporter 11 GN=F19I3.29 OS=Arabidopsis thaliana (Mouse-ear cress) PE=2 SV=1	hypothetical protein Csa_1G057050 [Cucumis sativus]
Cla006489	[R]	General function prediction only	--	K01259|0.0|rcu:RCOM_1381370|proline iminopeptidase, putative (EC:3.4.11.5); K01259 proline iminopeptidase [EC:3.4.11.5]	--	--	alpha/beta hydrolase fold;; Alpha/beta hydrolase family	Proline iminopeptidase GN=PIP OS=Arabidopsis thaliana (Mouse-ear cress) PE=2 SV=3	PREDICTED: proline iminopeptidase [Cucumis melo]
Cla022099	--	--	--	--	[S]	Function unknown	Thioredoxin	5&apos;-adenylylsulfate reductase-like 4 (Precursor) GN=APRL4 OS=Arabidopsis thaliana (Mouse-ear cress) PE=2 SV=1	PREDICTED: 5&apos;-adenylylsulfate reductase-like 4 [Cucumis melo]
Cla020401	--	--	--	--	--	--	--	--	PREDICTED: uncharacterized protein LOC103489287 [Cucumis melo]
Cla014044	--	--	--	--	--	--	BSD domain	--	PREDICTED: uncharacterized protein LOC103484870 [Cucumis melo]
Cla010702	[P]	Inorganic ion transport and metabolism	Biological Process: double-strand break repair via homologous recombination (GO:0000724);; Molecular Function: NADPH-hemoprotein reductase activity (GO:0003958);; Molecular Function: iron ion binding (GO:0005506);; Cellular Component: nucleus (GO:0005634);; Cellular Component: cytoplasm (GO:0005737);; Biological Process: photomorphogenesis (GO:0009640);; Biological Process: embryo development end…	--	[C]	Energy production and conversion	FAD binding domain;; Oxidoreductase NAD-binding domain	NADPH-dependent diflavin oxidoreductase 1 {ECO:0000255|HAMAP-Rule:MF_03178} GN=ATR3 OS=Arabidopsis thaliana (Mouse-ear cress) PE=1 SV=1	PREDICTED: NADPH-dependent diflavin oxidoreductase 1 [Cucumis melo]
Cla004657	--	--	--	--	[R]	General function prediction only	C2 domain;; Propeptide_C25	Elicitor-responsive protein 1 GN=ERG1 OS=Oryza sativa subsp. japonica (Rice) PE=2 SV=1	PREDICTED: elicitor-responsive protein 1-like [Cucumis melo]
Cla021161	--	--	--	--	--	--	Probable lipid transfer;; Protease inhibitor/seed storage/LTP family	Non-specific lipid-transfer protein (Precursor) OS=Ambrosia artemisiifolia (Short ragweed) PE=1 SV=1	PREDICTED: non-specific lipid-transfer protein 3-like [Cucumis melo]
Cla022377	[R]	General function prediction only	--	--	[R]	General function prediction only	ABC1 family;; Phosphotransferase enzyme family	Uncharacterized aarF domain-containing protein kinase At1g79600, chloroplastic (Precursor) GN=At1g79600 OS=Arabidopsis thaliana (Mouse-ear cress) PE=2 SV=1	PREDICTED: uncharacterized aarF domain-containing protein kinase At1g79600, chloroplastic isoform X2 [Cucumis melo]
Cla016663	--	--	--	--	[OT]	--	UBA/TS-N domain	--	PREDICTED: NEDD8 ultimate buster 1 [Cucumis melo]
Cla015795	--	--	--	--	--	--	--	--	PREDICTED: protein FAM133 [Cucumis sativus]
Cla014329	--	--	Cellular Component: chloroplast envelope (GO:0009941);;	--	--	--	Domain of unknown function (DUF1990)	UPF0548 protein At2g17695 GN=At2g17695 OS=Arabidopsis thaliana (Mouse-ear cress) PE=2 SV=1	PREDICTED: UPF0548 protein At2g17695 isoform X2 [Cucumis melo]
MSTRG.21	[R]	General function prediction only	Biological Process: tryptophan biosynthetic process (GO:0000162);; Molecular Function: tryptophan synthase activity (GO:0004834);; Molecular Function: pyridoxal phosphate binding (GO:0030170);; Molecular Function: protein homodimerization activity (GO:0042803);; Molecular Function: L-serine hydro-lyase (adding indole, L-tryptophan-forming) activity (GO:0052684);;	K06001|1e-115|pop:POPTR_266088|hypothetical protein; K06001 tryptophan synthase beta chain [EC:4.2.1.20]	[E]	Amino acid transport and metabolism	Pyridoxal-phosphate dependent enzyme	Tryptophan synthase beta chain 2, chloroplastic (Precursor) GN=TSB2 OS=Arabidopsis thaliana (Mouse-ear cress) PE=2 SV=2	PREDICTED: tryptophan synthase beta chain 1-like [Cucumis sativus]
Cla019481	--	--	Biological Process: metabolic process (GO:0008152);; Molecular Function: oxidoreductase activity (GO:0016491);;	--	--	--	Protein of unknown function (DUF_B2219);; Common central domain of tyrosinase;; Polyphenol oxidase middle domain	Polyphenol oxidase, chloroplastic (Precursor) OS=Malus domestica (Apple) PE=2 SV=1	PREDICTED: polyphenol oxidase, chloroplastic-like [Cucumis sativus]
Cla018641	[G]	Carbohydrate transport and metabolism	Molecular Function: hydrolase activity, hydrolyzing O-glycosyl compounds (GO:0004553);; Cellular Component: cell wall (GO:0005618);; Biological Process: cellular glucan metabolic process (GO:0006073);; Molecular Function: xyloglucan:xyloglucosyl transferase activity (GO:0016762);; Cellular Component: apoplast (GO:0048046);; Biological Process: cell wall organization (GO:0071555);;	--	--	--	Glycosyl hydrolases family 16;; Xyloglucan endo-transglycosylase (XET) C-terminus	Xyloglucan endotransglucosylase/hydrolase protein 9 (Precursor) GN=F4C21.14 OS=Arabidopsis thaliana (Mouse-ear cress) PE=2 SV=2	PREDICTED: xyloglucan endotransglucosylase/hydrolase protein 9 [Cucumis sativus]
Cla017285	[K]	Transcription	Biological Process: maltose metabolic process (GO:0000023);; Molecular Function: plastid sigma factor activity (GO:0001053);; Molecular Function: DNA binding (GO:0003677);; Molecular Function: transcription factor activity, sequence-specific DNA binding (GO:0003700);; Biological Process: pentose-phosphate shunt (GO:0006098);; Biological Process: DNA-templated transcription, initiation (GO:0006352…	--	--	--	Sigma-70 region 2;; Sigma-70 region 3;; Sigma-70, region 4;; Sigma-70, region 4	RNA polymerase sigma factor sigD, chloroplastic (Precursor) GN=MSH12.20 OS=Arabidopsis thaliana (Mouse-ear cress) PE=2 SV=1	PREDICTED: RNA polymerase sigma factor sigD, chloroplastic [Cucumis sativus]
Cla008583	[RTKL]	--	--	K13412|0.0|rcu:RCOM_1479000|calcium-dependent protein kinase, putative (EC:2.7.11.17); K13412 calcium-dependent protein kinase [EC:2.7.11.1]	[T]	Signal transduction mechanisms	Protein kinase domain;; EF hand;; EF-hand domain pair;; Protein tyrosine kinase;; EF-hand domain;; EF-hand domain pair;; EF hand;; Cytoskeletal-regulatory complex EF hand;; Kinase-like;; Secreted protein acidic and rich in cysteine Ca binding region;; Ca2+ insensitive EF hand	Calcium-dependent protein kinase 17 GN=CPK17 OS=Arabidopsis thaliana (Mouse-ear cress) PE=2 SV=1	PREDICTED: calcium-dependent protein kinase 34-like [Cucumis melo]
Cla006331	[MG]	--	--	--	[G]	Carbohydrate transport and metabolism	NADH(P)-binding;; NmrA-like family;; 3-beta hydroxysteroid dehydrogenase/isomerase family;; NAD dependent epimerase/dehydratase family	Uncharacterized protein At2g37660, chloroplastic (Precursor) GN=At2g37660 OS=Arabidopsis thaliana (Mouse-ear cress) PE=1 SV=2	PREDICTED: uncharacterized protein At5g02240 [Cucumis melo]
Cla014436	--	--	Cellular Component: endoplasmic reticulum (GO:0005783);; Biological Process: intracellular protein transport (GO:0006886);; Cellular Component: integral component of membrane (GO:0016021);;	--	[V]	Defense mechanisms	B-cell receptor-associated protein 31-like	--	PREDICTED: B-cell receptor-associated protein 29 [Cucumis melo]
Cla005355	--	--	--	K08245|0.0|rcu:RCOM_1303660|Aspartic proteinase precursor, putative (EC:3.4.23.40); K08245 phytepsin [EC:3.4.23.40]	[O]	Posttranslational modification, protein turnover, chaperones	Eukaryotic aspartyl protease;; Saposin-like type B, region 1;; Saposin-like type B, region 2;; Xylanase inhibitor N-terminal;; Xylanase inhibitor C-terminal	Aspartic proteinase (Precursor) OS=Cucurbita pepo (Vegetable marrow) PE=2 SV=1	PREDICTED: aspartic proteinase A1-like [Cucumis sativus]
Cla019980	[U]	Intracellular trafficking, secretion, and vesicular transport	Cellular Component: nucleus (GO:0005634);; Cellular Component: cytosol (GO:0005829);; Biological Process: glucose catabolic process (GO:0006007);; Biological Process: N-terminal protein myristoylation (GO:0006499);; Biological Process: protein import into nucleus (GO:0006606);; Biological Process: protein targeting to membrane (GO:0006612);; Biological Process: nucleotide transport (GO:0006862);;…	--	[U]	Intracellular trafficking, secretion, and vesicular transport	Armadillo/beta-catenin-like repeat;; Importin beta binding domain;; HEAT repeats;; HEAT-like repeat;; HEAT repeat;; Armadillo-like	Importin subunit alpha-4 {ECO:0000305} OS=Arabidopsis thaliana (Mouse-ear cress) PE=1 SV=1	PREDICTED: importin subunit alpha [Cucumis melo]
Cla003155	[J]	Translation, ribosomal structure and biogenesis	--	--	[J]	Translation, ribosomal structure and biogenesis	Ribosomal protein L11, RNA binding domain;; Ribosomal protein L11, N-terminal domain	50S ribosomal protein L11, chloroplastic {ECO:0000255|HAMAP-Rule:MF_00736} OS=Guillardia theta (Cryptomonas phi) PE=3 SV=1	PREDICTED: 54S ribosomal protein L19, mitochondrial [Cucumis melo]
Cla005967	[KL]	--	--	K10841|0.0|vvi:100253251|hypothetical protein LOC100253251; K10841 DNA excision repair protein ERCC-6	[KL]	--	SNF2 family N-terminal domain;; Helicase conserved C-terminal domain;; Class II histone deacetylase complex subunits 2 and 3	Protein CHROMATIN REMODELING 8 {ECO:0000303|PubMed:16547115} OS=Arabidopsis thaliana (Mouse-ear cress) PE=2 SV=1	PREDICTED: DNA repair protein rhp26 isoform X1 [Cucumis melo]
Cla019159	[MJ]	--	Molecular Function: mannose-1-phosphate guanylyltransferase activity (GO:0004475);; Cellular Component: peroxisome (GO:0005777);; Cellular Component: cytosol (GO:0005829);; Biological Process: biosynthetic process (GO:0009058);;	--	[GMO]	--	Nucleotidyl transferase;; Bacterial transferase hexapeptide (six repeats)	Probable mannose-1-phosphate guanylyltransferase 2 OS=Oryza sativa subsp. japonica (Rice) PE=2 SV=1	PREDICTED: mannose-1-phosphate guanyltransferase alpha-like [Cucumis melo]
Cla002665	--	--	--	--	[R]	General function prediction only	Putative GTPase activating protein for Arf;; C2 domain	ADP-ribosylation factor GTPase-activating protein AGD12 GN=F7J7.100 OS=Arabidopsis thaliana (Mouse-ear cress) PE=1 SV=1	PREDICTED: probable ADP-ribosylation factor GTPase-activating protein AGD13 [Cucumis sativus]
Cla016453	--	--	--	--	--	--	Allene oxide cyclase	Allene oxide cyclase 4, chloroplastic (Precursor) GN=AOC4 OS=Arabidopsis thaliana (Mouse-ear cress) PE=2 SV=1	PREDICTED: allene oxide cyclase 4, chloroplastic-like isoform X3 [Cucumis melo]
Cla002881	[E]	Amino acid transport and metabolism	Biological Process: glutamate biosynthetic process (GO:0006537);; Molecular Function: glutamate synthase (ferredoxin) activity (GO:0016041);; Biological Process: oxidation-reduction process (GO:0055114);;	K00284|0.0|pop:POPTR_819004|hypothetical protein; K00284 glutamate synthase (ferredoxin) [EC:1.4.7.1]	[E]	Amino acid transport and metabolism	Conserved region in glutamate synthase;; Glutamine amidotransferases class-II;; Glutamate synthase central domain;; GXGXG motif	Ferredoxin-dependent glutamate synthase 1, chloroplastic/mitochondrial (Precursor) GN=F21E1_60 OS=Arabidopsis thaliana (Mouse-ear cress) PE=1 SV=3	PREDICTED: ferredoxin-dependent glutamate synthase, chloroplastic isoform X1 [Cucumis melo]
Cla006926	--	--	--	--	[U]	Intracellular trafficking, secretion, and vesicular transport	Peroxisomal biogenesis factor 11 (PEX11);; 26S proteasome subunit RPN7;; PCI domain	Peroxisomal membrane protein 11C GN=T1N6.24 OS=Arabidopsis thaliana (Mouse-ear cress) PE=1 SV=1	PREDICTED: peroxisomal membrane protein 11C [Cucumis sativus]
Cla012070	--	--	Molecular Function: zinc ion binding (GO:0008270);;	--	[O]	Posttranslational modification, protein turnover, chaperones	Ring finger domain;; RING-H2 zinc finger;; Zinc finger, C3HC4 type (RING finger)	E3 ubiquitin-protein ligase At4g11680 GN=At4g11680 OS=Arabidopsis thaliana (Mouse-ear cress) PE=2 SV=1	PREDICTED: E3 ubiquitin-protein ligase At4g11680 [Cucumis sativus]
Cla019693	--	--	Molecular Function: DNA binding (GO:0003677);; Biological Process: regulation of transcription, DNA-templated (GO:0006355);;	--	--	--	No apical meristem (NAM) protein	NAC domain-containing protein 73 {ECO:0000303|PubMed:15029955} OS=Arabidopsis thaliana (Mouse-ear cress) PE=2 SV=1	PREDICTED: NAC domain-containing protein 8-like [Cucumis sativus]
Cla007622	[J]	Translation, ribosomal structure and biogenesis	--	K02434|0.0|vvi:100242665|hypothetical protein LOC100242665; K02434 aspartyl-tRNA(Asn)/glutamyl-tRNA (Gln) amidotransferase subunit B [EC:6.3.5.6 6.3.5.7]	[J]	Translation, ribosomal structure and biogenesis	GatB/GatE catalytic domain;; GatB domain	Glutamyl-tRNA(Gln) amidotransferase subunit B, chloroplastic/mitochondrial {ECO:0000255|HAMAP-Rule:MF_03147} (Precursor) OS=Ricinus communis (Castor bean) PE=3 SV=1	hypothetical protein Csa_2G170810 [Cucumis sativus]
Cla009188	--	--	--	--	[TR]	--	TLC domain	--	PREDICTED: transmembrane protein 56-B-like [Cucumis melo]
Cla007432	[LKJ]	--	--	--	[S]	Function unknown	Alba	Protein argonaute 3 GN=AGO3 OS=Arabidopsis thaliana (Mouse-ear cress) PE=3 SV=1	PREDICTED: ribonuclease P protein subunit p25-like protein [Cucumis sativus]
Cla014207	--	--	Molecular Function: transporter activity (GO:0005215);; Cellular Component: intracellular (GO:0005622);; Biological Process: transport (GO:0006810);; Biological Process: response to wounding (GO:0009611);; Biological Process: coumarin biosynthetic process (GO:0009805);; Biological Process: dephosphorylation (GO:0016311);; Molecular Function: phosphatase activity (GO:0016791);;	--	[I]	Lipid transport and metabolism	CRAL/TRIO domain;; CRAL/TRIO, N-terminal domain;; Divergent CRAL/TRIO domain	Phosphatidylinositol/phosphatidylcholine transfer protein SFH11 GN=SFH11 OS=Arabidopsis thaliana (Mouse-ear cress) PE=3 SV=1	PREDICTED: CRAL-TRIO domain-containing protein C23B6.04c-like [Cucumis melo]
Cla015464	[C]	Energy production and conversion	Biological Process: pentose-phosphate shunt (GO:0006098);; Molecular Function: electron carrier activity (GO:0009055);; Cellular Component: chloroplast thylakoid membrane (GO:0009535);; Biological Process: photosynthetic electron transport in photosystem I (GO:0009773);; Cellular Component: NAD(P)H dehydrogenase complex (plastoquinone) (GO:0010598);; Biological Process: starch biosynthetic proces…	--	--	--	2Fe-2S iron-sulfur cluster binding domain	Photosynthetic NDH subunit of subcomplex B 3, chloroplastic {ECO:0000303|PubMed:21785130} (Precursor) OS=Arabidopsis thaliana (Mouse-ear cress) PE=2 SV=1	PREDICTED: photosynthetic NDH subunit of subcomplex B 3, chloroplastic [Cucumis sativus]
Cla019150	[H]	Coenzyme transport and metabolism	Molecular Function: ATP binding (GO:0005524);; Biological Process: folic acid-containing compound metabolic process (GO:0006760);; Molecular Function: 5-formyltetrahydrofolate cyclo-ligase activity (GO:0030272);; Molecular Function: metal ion binding (GO:0046872);;	K01934|1e-129|vvi:100241674|hypothetical protein LOC100241674; K01934 5-formyltetrahydrofolate cyclo-ligase [EC:6.3.3.2]	[H]	Coenzyme transport and metabolism	5-formyltetrahydrofolate cyclo-ligase family	5-formyltetrahydrofolate cyclo-ligase, mitochondrial (Precursor) GN=5FCL OS=Arabidopsis thaliana (Mouse-ear cress) PE=1 SV=1	PREDICTED: 5-formyltetrahydrofolate cyclo-ligase, mitochondrial [Cucumis sativus]
Cla021936	[G]	Carbohydrate transport and metabolism	Molecular Function: 1,4-alpha-glucan branching enzyme activity (GO:0003844);; Molecular Function: hydrolase activity, hydrolyzing O-glycosyl compounds (GO:0004553);; Biological Process: glycogen biosynthetic process (GO:0005978);; Molecular Function: cation binding (GO:0043169);;	K00700|0.0|vvi:100257371|hypothetical protein LOC100257371; K00700 1,4-alpha-glucan branching enzyme [EC:2.4.1.18]	[G]	Carbohydrate transport and metabolism	Alpha amylase, C-terminal all-beta domain;; Carbohydrate-binding module 48 (Isoamylase N-terminal domain);; Alpha amylase, catalytic domain	1,4-alpha-glucan-branching enzyme 1, chloroplastic/amyloplastic (Precursor; Fragment) GN=SBEII OS=Pisum sativum (Garden pea) PE=1 SV=1	PREDICTED: 1,4-alpha-glucan-branching enzyme 1, chloroplastic/amyloplastic-like isoform X1 [Cucumis melo]
Cla005003	[TZDR]	--	Molecular Function: calcium ion binding (GO:0005509);;	K13448|5e-68|rcu:RCOM_0150470|Calcium-binding allergen Ole e, putative; K13448 calcium-binding protein CML	[T]	Signal transduction mechanisms	EF hand;; EF-hand domain;; EF-hand domain pair;; EF-hand domain pair;; EF hand;; Secreted protein acidic and rich in cysteine Ca binding region	Probable calcium-binding protein CML36 GN=CML36 OS=Arabidopsis thaliana (Mouse-ear cress) PE=2 SV=1	PREDICTED: probable calcium-binding protein CML36 [Cucumis melo]
Cla020941	--	--	--	--	--	--	--	SART-1 family protein DOT2 {ECO:0000305} OS=Arabidopsis thaliana (Mouse-ear cress) PE=1 SV=1	PREDICTED: nucleolar protein 58-like [Cucumis melo]
Cla010455	--	--	Cellular Component: vacuolar membrane (GO:0005774);; Cellular Component: endoplasmic reticulum (GO:0005783);; Biological Process: intracellular protein transport (GO:0006886);; Cellular Component: plasmodesma (GO:0009506);; Cellular Component: chloroplast (GO:0009507);; Cellular Component: integral component of membrane (GO:0016021);;	K14009|1e-100|vvi:100249972|hypothetical protein LOC100249972; K14009 B-cell receptor-associated protein 31	[V]	Defense mechanisms	B-cell receptor-associated protein 31-like	Protein NETWORKED 2D {ECO:0000303|PubMed:22840520} OS=Arabidopsis thaliana (Mouse-ear cress) PE=3 SV=1	PREDICTED: B-cell receptor-associated protein 31 [Cucumis sativus]
Cla012802	--	--	--	--	--	--	--	Uncharacterized GPI-anchored protein At1g61900 (Precursor) GN=At1g61900 OS=Arabidopsis thaliana (Mouse-ear cress) PE=1 SV=1	PREDICTED: uncharacterized GPI-anchored protein At1g61900 isoform X1 [Cucumis melo]
Cla016442	--	--	--	K01054|3e-24|vvi:100261782|hypothetical protein LOC100261782	[I]	Lipid transport and metabolism	--	--	PREDICTED: uncharacterized protein LOC103498599 isoform X3 [Cucumis melo]
Cla015654	[Z]	Cytoskeleton	Molecular Function: actin binding (GO:0003779);;	--	[Z]	Cytoskeleton	Calponin homology (CH) domain;; CAMSAP CH domain	Fimbrin-5 {ECO:0000305} OS=Arabidopsis thaliana (Mouse-ear cress) PE=1 SV=1	PREDICTED: fimbrin-5 [Cucumis sativus]
Cla006697	--	--	--	--	--	--	No apical meristem (NAM) protein	NAC domain-containing protein 43 GN=F19D11.5 OS=Arabidopsis thaliana (Mouse-ear cress) PE=2 SV=2	PREDICTED: NAC domain-containing protein 43 [Cucumis melo]
Cla013277	[GER]	--	Molecular Function: galactose transmembrane transporter activity (GO:0005354);; Biological Process: sister chromatid cohesion (GO:0007062);; Biological Process: carbohydrate transport (GO:0008643);; Cellular Component: integral component of membrane (GO:0016021);; Biological Process: chromatin silencing by small RNA (GO:0031048);; Biological Process: meiotic chromosome segregation (GO:0045132);; …	--	[G]	Carbohydrate transport and metabolism	UAA transporter family;; EamA-like transporter family;; Triose-phosphate Transporter family	UDP-galactose/UDP-glucose transporter 5B GN=At5g59740 OS=Arabidopsis thaliana (Mouse-ear cress) PE=2 SV=1	PREDICTED: UDP-galactose/UDP-glucose transporter 5B-like [Cucumis melo]
Cla023027	--	--	--	--	--	--	GDP-fucose protein O-fucosyltransferase	Uncharacterized protein At1g04910 GN=At1g04910 OS=Arabidopsis thaliana (Mouse-ear cress) PE=2 SV=1	PREDICTED: uncharacterized protein At1g04910-like isoform X1 [Cucumis sativus]
MSTRG.15482	--	--	Molecular Function: magnesium ion binding (GO:0000287);; Molecular Function: phospholipid-translocating ATPase activity (GO:0004012);; Molecular Function: ATP binding (GO:0005524);; Biological Process: metabolic process (GO:0008152);; Cellular Component: integral component of membrane (GO:0016021);; Molecular Function: cation-transporting ATPase activity (GO:0019829);; Biological Process: phospho…	K01530|4e-42|vvi:100252404|similar to haloacid dehalogenase-like hydrolase family protein; K01530 phospholipid-translocating ATPase [EC:3.6.3.1]	[R]	General function prediction only	--	Phospholipid-transporting ATPase 2 GN=ALA2 OS=Arabidopsis thaliana (Mouse-ear cress) PE=1 SV=1	PREDICTED: phospholipid-transporting ATPase 2 isoform X2 [Cucumis sativus]
Cla010990	--	--	Cellular Component: nucleus (GO:0005634);; Cellular Component: mitochondrion (GO:0005739);; Cellular Component: cytosol (GO:0005829);; Biological Process: mitotic cell cycle (GO:0007067);; Cellular Component: chloroplast (GO:0009507);;	K11267|0.0|rcu:RCOM_1065770|androgen induced inhibitor of proliferation (as3) / pds5, putative; K11267 sister chromatid cohesion protein PDS5	[D]	Cell cycle control, cell division, chromosome partitioning	--	Nucleolin 2 GN=K24M9.11 OS=Arabidopsis thaliana (Mouse-ear cress) PE=2 SV=1	PREDICTED: sister chromatid cohesion protein PDS5 homolog A isoform X1 [Cucumis sativus]
MSTRG.19908	--	--	--	--	--	--	--	--	PREDICTED: uncharacterized CRM domain-containing protein At3g25440, chloroplastic [Cucumis melo]
Cla020792	--	--	Biological Process: metabolic process (GO:0008152);; Molecular Function: transferase activity, transferring acyl groups other than amino-acyl groups (GO:0016747);;	--	--	--	Transferase family	(Z)-3-hexen-1-ol acetyltransferase GN=CHAT OS=Arabidopsis thaliana (Mouse-ear cress) PE=1 SV=1	hypothetical protein Csa_3G860290 [Cucumis sativus]
Cla003043	--	--	--	--	--	--	--	--	PREDICTED: uncharacterized protein LOC103499896 [Cucumis melo]
Cla009325	[KL]	--	--	K11654|0.0|rcu:RCOM_0680240|helicase, putative (EC:2.7.11.1); K11654 SWI/SNF-related matrix-associated actin-dependent regulator of chromatin subfamily A member 5 [EC:3.6.4.-]	[K]	Transcription	SNF2 family N-terminal domain;; SLIDE;; Helicase conserved C-terminal domain;; Myb-like DNA-binding domain;; DEAD/DEAH box helicase;; Type III restriction enzyme, res subunit;; Class II histone deacetylase complex subunits 2 and 3	Putative chromatin-remodeling complex ATPase chain GN=At3g06400 OS=Arabidopsis thaliana (Mouse-ear cress) PE=2 SV=3	PREDICTED: putative chromatin-remodeling complex ATPase chain isoform X1 [Cucumis melo]
Cla005637	[J]	Translation, ribosomal structure and biogenesis	--	K01893|0.0|pop:POPTR_1082004|asparaginyl-tRNA synthetase (EC:6.1.1.22); K01893 asparaginyl-tRNA synthetase [EC:6.1.1.22]	[J]	Translation, ribosomal structure and biogenesis	tRNA synthetases class II (D, K and N);; OB-fold nucleic acid binding domain	Asparagine--tRNA ligase, chloroplastic/mitochondrial (Precursor) GN=dl4685w OS=Arabidopsis thaliana (Mouse-ear cress) PE=2 SV=3	PREDICTED: asparagine--tRNA ligase, chloroplastic/mitochondrial isoform X1 [Cucumis melo]
Cla006015	--	--	--	--	--	--	WRKY DNA -binding domain;; Plant zinc cluster domain	Probable WRKY transcription factor 21 GN=WRKY21 OS=Arabidopsis thaliana (Mouse-ear cress) PE=2 SV=1	unnamed protein product [Vitis vinifera]
Cla001816	[R]	General function prediction only	Biological Process: metabolic process (GO:0008152);; Biological Process: systemic acquired resistance, salicylic acid mediated signaling pathway (GO:0009862);; Molecular Function: lipase activity (GO:0016298);; Molecular Function: methyl salicylate esterase activity (GO:0080031);;	--	--	--	Alpha/beta hydrolase family;; Alpha/beta hydrolase family;; alpha/beta hydrolase fold	Salicylic acid-binding protein 2 GN=SABP2 OS=Nicotiana tabacum (Common tobacco) PE=1 SV=1	PREDICTED: salicylic acid-binding protein 2-like [Cucumis melo]
Cla021278	[C]	Energy production and conversion	Biological Process: galactose metabolic process (GO:0006012);; Molecular Function: UDP-glucose:hexose-1-phosphate uridylyltransferase activity (GO:0008108);; Molecular Function: zinc ion binding (GO:0008270);; Molecular Function: ribose-5-phosphate adenylyltransferase activity (GO:0047345);; Biological Process: positive regulation of cellular response to phosphate starvation (GO:0080040);;	K00965|0.0|vvi:100262243|hypothetical protein LOC100262243; K00965 UDPglucose--hexose-1-phosphate uridylyltransferase [EC:2.7.7.12]	[C]	Energy production and conversion	Galactose-1-phosphate uridyl transferase, N-terminal domain;; Galactose-1-phosphate uridyl transferase, C-terminal domain;; HIT domain	ADP-glucose phosphorylase GN=At5g18200 OS=Arabidopsis thaliana (Mouse-ear cress) PE=1 SV=1	probable galactose-1-phosphate uridyltransferase [Cucumis melo]
Cla019769	--	--	--	--	--	--	Domain of unknown function (DUF4228)	--	PREDICTED: uncharacterized protein LOC105435675 [Cucumis sativus]
Cla015924	[C]	Energy production and conversion	Molecular Function: NADH dehydrogenase (ubiquinone) activity (GO:0008137);; Cellular Component: membrane (GO:0016020);; Molecular Function: 4 iron, 4 sulfur cluster binding (GO:0051539);; Biological Process: oxidation-reduction process (GO:0055114);;	K03941|1e-154|rcu:RCOM_1675130|NADH-ubiquinone oxidoreductase 1, chain, putative (EC:1.6.99.3); K03941 NADH dehydrogenase (ubiquinone) Fe-S protein 8 [EC:1.6.5.3 1.6.99.3]	[C]	Energy production and conversion	4Fe-4S binding domain;; 4Fe-4S dicluster domain;; 4Fe-4S double cluster binding domain;; 4Fe-4S dicluster domain;; 4Fe-4S dicluster domain;; 4Fe-4S binding domain;; 4Fe-4S dicluster domain;; 4Fe-4S binding domain;; 4Fe-4S binding domain;; 4Fe-4S dicluster domain;; 4Fe-4S dicluster domain	NADH dehydrogenase [ubiquinone] iron-sulfur protein 8-B, mitochondrial (Precursor) GN=At1g16700 OS=Arabidopsis thaliana (Mouse-ear cress) PE=2 SV=1	PREDICTED: NADH dehydrogenase [ubiquinone] iron-sulfur protein 8-B, mitochondrial [Cucumis sativus]
Cla021369	--	--	Molecular Function: GTPase activity (GO:0003924);; Molecular Function: GTP binding (GO:0005525);; Biological Process: metabolic process (GO:0008152);;	--	[UR]	--	Dynamin central region;; Dynamin family;; Dynamin GTPase effector domain	Dynamin-related protein 1E GN=T2O9.170 OS=Arabidopsis thaliana (Mouse-ear cress) PE=1 SV=1	PREDICTED: dynamin-related protein 1E [Cucumis melo]
Cla010935	[R]	General function prediction only	Molecular Function: nucleotide binding (GO:0000166);; Molecular Function: nucleic acid binding (GO:0003676);;	--	[R]	General function prediction only	RNA recognition motif. (a.k.a. RRM, RBD, or RNP domain);; RNA recognition motif (a.k.a. RRM, RBD, or RNP domain);; RNA recognition motif. (a.k.a. RRM, RBD, or RNP domain)	Polyadenylate-binding protein 8 GN=PAB8 OS=Arabidopsis thaliana (Mouse-ear cress) PE=1 SV=1	PREDICTED: multiple RNA-binding domain-containing protein 1 [Cucumis sativus]
Cla011293	[U]	Intracellular trafficking, secretion, and vesicular transport	Cellular Component: plasma membrane (GO:0005886);; Molecular Function: protein transporter activity (GO:0008565);; Biological Process: protein secretion (GO:0009306);; Cellular Component: thylakoid (GO:0009579);; Cellular Component: integral component of membrane (GO:0016021);; Cellular Component: chloroplast part (GO:0044434);;	K03116|2e-55|pop:POPTR_742022|hypothetical protein; K03116 sec-independent protein translocase protein TatA	--	--	mttA/Hcf106 family	Sec-independent protein translocase protein TATA, chloroplastic (Precursor) GN=T32B20.e OS=Arabidopsis thaliana (Mouse-ear cress) PE=1 SV=1	PREDICTED: sec-independent protein translocase protein TATA, chloroplastic [Cucumis melo]
Cla006384	[RTKL]	--	--	K13416|0.0|rcu:RCOM_1534760|BRASSINOSTEROID INSENSITIVE 1-associated receptor kinase 1 precursor, putative (EC:2.7.10.1 1.3.1.74); K13416 brassinosteroid insensitive 1-associated receptor kinase 1 [EC:2.7.10.1 2.7.11.1]	[T]	Signal transduction mechanisms	Protein tyrosine kinase;; Protein kinase domain	BRASSINOSTEROID INSENSITIVE 1-associated receptor kinase 1 (Precursor) GN=F17M5.190 OS=Arabidopsis thaliana (Mouse-ear cress) PE=1 SV=2	PREDICTED: BRASSINOSTEROID INSENSITIVE 1-associated receptor kinase 1-like isoform X4 [Cucumis melo]
Cla000838	--	--	Molecular Function: transcription factor activity, sequence-specific DNA binding (GO:0003700);; Molecular Function: steroid hormone receptor activity (GO:0003707);; Biological Process: regulation of transcription, DNA-templated (GO:0006355);; Biological Process: steroid hormone mediated signaling pathway (GO:0043401);;	--	--	--	--	Uncharacterized membrane protein At3g27390 GN=At3g27390 OS=Arabidopsis thaliana (Mouse-ear cress) PE=1 SV=2	PREDICTED: uncharacterized membrane protein At3g27390 [Cucumis melo]
Cla014361	--	--	Biological Process: cellular macromolecule biosynthetic process (GO:0034645);; Biological Process: carbohydrate metabolic process (GO:0044723);; Biological Process: cellular process (GO:0044763);;	--	[S]	Function unknown	Gryzun, putative trafficking through Golgi;; Foie gras liver health family 1	--	PREDICTED: trafficking protein particle complex subunit 11 isoform X1 [Cucumis sativus]
Cla014277	--	--	Molecular Function: zinc ion binding (GO:0008270);;	--	[R]	General function prediction only	Zn-finger in Ran binding protein and others	RanBP2-type zinc finger protein At1g67325 GN=At1g67325 OS=Arabidopsis thaliana (Mouse-ear cress) PE=1 SV=1	PREDICTED: uncharacterized RNA-binding protein C17H9.04c [Cucumis sativus]
Cla011114	[O]	Posttranslational modification, protein turnover, chaperones	Molecular Function: ATP binding (GO:0005524);; Cellular Component: cytoplasm (GO:0005737);; Biological Process: protein refolding (GO:0042026);;	K04077|0.0|vvi:100263832|hypothetical protein LOC100263832	[O]	Posttranslational modification, protein turnover, chaperones	TCP-1/cpn60 chaperonin family	Chaperonin 60 subunit beta 1, chloroplastic (Precursor) GN=T5A14.11 OS=Arabidopsis thaliana (Mouse-ear cress) PE=1 SV=3	PREDICTED: ruBisCO large subunit-binding protein subunit beta, chloroplastic [Cucumis sativus]
Cla014888	--	--	Cellular Component: plastid (GO:0009536);; Cellular Component: membrane (GO:0016020);;	--	[R]	General function prediction only	--	Rhodanese-like domain-containing protein 4A, chloroplastic (Precursor) GN=STR4A OS=Arabidopsis thaliana (Mouse-ear cress) PE=2 SV=1	PREDICTED: rhodanese-like domain-containing protein 4A, chloroplastic [Cucumis melo]
Cla007063	--	--	--	--	--	--	Cytochrome oxidase complex assembly protein 1	--	PREDICTED: uncharacterized protein LOC101206927 [Cucumis sativus]
Cla017564	--	--	--	--	--	--	Dirigent-like protein	Dirigent protein 20 (Precursor) GN=DIR20 OS=Arabidopsis thaliana (Mouse-ear cress) PE=2 SV=1	PREDICTED: dirigent protein 22-like [Cucumis sativus]
Cla006359	[R]	General function prediction only	--	K07119|1e-180|vvi:100256090|hypothetical protein LOC100256090; K07119	[R]	General function prediction only	Zinc-binding dehydrogenase;; Zinc-binding dehydrogenase	2-alkenal reductase (NADP(+)-dependent) GN=DBR OS=Nicotiana tabacum (Common tobacco) PE=1 SV=1	PREDICTED: 2-alkenal reductase (NADP(+)-dependent)-like [Cucumis melo]
Cla018852	--	--	--	--	--	--	--	--	PREDICTED: uncharacterized protein LOC101223203 [Cucumis sativus]
Cla021232	[GEPR]	--	--	--	[G]	Carbohydrate transport and metabolism	Major Facilitator Superfamily	Ascorbate transporter, chloroplastic {ECO:0000303|PubMed:25557369} (Precursor) OS=Arabidopsis thaliana (Mouse-ear cress) PE=1 SV=1	PREDICTED: probable anion transporter 2, chloroplastic [Cucumis melo]
Cla019891	--	--	--	--	--	--	Domain of unknown function (DUF1995)	--	PREDICTED: uncharacterized protein LOC103494946 [Cucumis melo]
Cla020029	--	--	Molecular Function: serine-type carboxypeptidase activity (GO:0004185);; Biological Process: proteolysis (GO:0006508);;	K13289|0.0|rcu:RCOM_1406210|serine carboxypeptidase, putative (EC:3.4.16.6); K13289 cathepsin A (carboxypeptidase C) [EC:3.4.16.5]	[OE]	--	Serine carboxypeptidase	Serine carboxypeptidase II-2 chain B (Precursor; Fragment) GN=CXP;2-2 OS=Hordeum vulgare (Barley) PE=1 SV=1	PREDICTED: serine carboxypeptidase II-2 [Cucumis sativus]
Cla022173	[E]	Amino acid transport and metabolism	Molecular Function: glycine hydroxymethyltransferase activity (GO:0004372);; Biological Process: glycine metabolic process (GO:0006544);; Biological Process: L-serine metabolic process (GO:0006563);; Molecular Function: methyltransferase activity (GO:0008168);; Molecular Function: pyridoxal phosphate binding (GO:0030170);; Biological Process: methylation (GO:0032259);; Biological Process: tetrahy…	K00600|0.0|vvi:100245411|hypothetical protein LOC100245411; K00600 glycine hydroxymethyltransferase [EC:2.1.2.1]	[E]	Amino acid transport and metabolism	Serine hydroxymethyltransferase;; Beta-eliminating lyase	Serine hydroxymethyltransferase 2, mitochondrial (Precursor) GN=F2P16.40 OS=Arabidopsis thaliana (Mouse-ear cress) PE=2 SV=2	PREDICTED: serine hydroxymethyltransferase 2, mitochondrial [Cucumis sativus]
Cla021456	--	--	--	--	--	--	Dirigent-like protein	Dirigent protein 18 (Precursor) GN=DIR18 OS=Arabidopsis thaliana (Mouse-ear cress) PE=2 SV=1	PREDICTED: dirigent protein 18 [Cucumis sativus]
Cla002025	--	--	--	--	--	--	Late embryogenesis abundant protein	Desiccation protectant protein Lea14 homolog OS=Glycine max (Soybean) PE=2 SV=1	PREDICTED: uncharacterized protein LOC103496938 [Cucumis melo]
Cla017426	[H]	Coenzyme transport and metabolism	Molecular Function: dephospho-CoA kinase activity (GO:0004140);; Molecular Function: ATP binding (GO:0005524);; Biological Process: coenzyme A biosynthetic process (GO:0015937);; Biological Process: phosphorylation (GO:0016310);;	K00859|4e-37|vvi:100260692|hypothetical protein LOC100260692; K00859 dephospho-CoA kinase [EC:2.7.1.24]	[H]	Coenzyme transport and metabolism	Dephospho-CoA kinase	Dephospho-CoA kinase GN=Os01g0360600 OS=Oryza sativa subsp. japonica (Rice) PE=2 SV=1	PREDICTED: dephospho-CoA kinase domain-containing protein [Cucumis melo]
Cla016932	--	--	--	--	--	--	--	23 kDa jasmonate-induced protein OS=Hordeum vulgare (Barley) PE=2 SV=1	23 kDa jasmonate-induced protein [Citrullus lanatus]
Cla019309	[H]	Coenzyme transport and metabolism	Biological Process: biosynthetic process (GO:0009058);; Molecular Function: transferase activity (GO:0016740);; Molecular Function: pyridoxal phosphate binding (GO:0030170);;	K00654|0.0|pop:POPTR_834365|serine palmitoyltransferase (EC:2.3.1.50); K00654 serine palmitoyltransferase [EC:2.3.1.50]	[O]	Posttranslational modification, protein turnover, chaperones	Aminotransferase class I and II;; Beta-eliminating lyase	Long chain base biosynthesis protein 2a GN=MQM1.6 OS=Arabidopsis thaliana (Mouse-ear cress) PE=1 SV=1	PREDICTED: long chain base biosynthesis protein 2a [Cucumis melo]
Cla001092	[R]	General function prediction only	--	K12251|1e-53|ath:AT2G27450|NLP1; NLP1 (NITRILASE-LIKE PROTEIN 1); N-carbamoylputrescine amidase/ hydrolase, acting on carbon-nitrogen (but not peptide) bonds (EC:3.5.1.53)	[E]	Amino acid transport and metabolism	Carbon-nitrogen hydrolase	N-carbamoylputrescine amidase GN=CPA OS=Solanum tuberosum (Potato) PE=2 SV=1	hypothetical protein CISIN_1g022174mg [Citrus sinensis]
Cla023438	--	--	--	--	--	--	--	--	PREDICTED: uncharacterized protein LOC103493802 [Cucumis melo]
Cla020134	--	--	Molecular Function: DNA binding (GO:0003677);;	--	[K]	Transcription	SWIB/MDM2 domain;; DEK C terminal domain	Nucleosome assembly protein 1;3 (Precursor) GN=NAP1;3 OS=Nicotiana tabacum (Common tobacco) PE=1 SV=1	PREDICTED: upstream activation factor subunit UAF30-like [Cucumis melo]
Cla018398	--	--	Cellular Component: mitochondrial respiratory chain complex III (GO:0005750);; Biological Process: mitochondrial electron transport, ubiquinol to cytochrome c (GO:0006122);; Biological Process: photorespiration (GO:0009853);;	K00419|6e-18|vvi:100261282|hypothetical protein LOC100261282; K00419 ubiquinol-cytochrome c reductase subunit 9 [EC:1.10.2.2]	[C]	Energy production and conversion	Ubiquinol-cytochrome C reductase, UQCRX/QCR9 like	Cytochrome b-c1 complex subunit 9 OS=Solanum tuberosum (Potato) PE=1 SV=1	PREDICTED: cytochrome b-c1 complex subunit 9-like [Pyrus x bretschneideri]
Cla006646	--	--	--	K14488|2e-43|ath:AT3G60690|auxin-responsive family protein; K14488 SAUR family protein	--	--	Auxin responsive protein	Auxin-induced protein X15 OS=Glycine max (Soybean) PE=2 SV=1	PREDICTED: uncharacterized protein LOC103497676 [Cucumis melo]
Cla007755	[R]	General function prediction only	Molecular Function: nucleotide binding (GO:0000166);; Molecular Function: nucleic acid binding (GO:0003676);;	--	[R]	General function prediction only	RNA recognition motif. (a.k.a. RRM, RBD, or RNP domain);; RNA recognition motif (a.k.a. RRM, RBD, or RNP domain);; RNA recognition motif. (a.k.a. RRM, RBD, or RNP domain);; Cut8 dimerisation domain;; Nup53/35/40-type RNA recognition motif	UBP1-associated protein 2A GN=UBA2A OS=Arabidopsis thaliana (Mouse-ear cress) PE=1 SV=1	PREDICTED: UBP1-associated protein 2A-like [Cucumis melo]
Cla001664	[G]	Carbohydrate transport and metabolism	Molecular Function: triose-phosphate isomerase activity (GO:0004807);; Biological Process: glycolytic process (GO:0006096);; Biological Process: organelle organization (GO:0006996);; Biological Process: serine family amino acid metabolic process (GO:0009069);; Biological Process: glyceraldehyde-3-phosphate metabolic process (GO:0019682);; Biological Process: multicellular organismal process (GO:0…	K01803|1e-148|rcu:RCOM_0660930|triosephosphate isomerase, putative (EC:5.3.1.1); K01803 triosephosphate isomerase (TIM) [EC:5.3.1.1]	[G]	Carbohydrate transport and metabolism	Triosephosphate isomerase	Triosephosphate isomerase, chloroplastic (Precursor) GN=TPIP1 OS=Spinacia oleracea (Spinach) PE=1 SV=1	PREDICTED: triosephosphate isomerase, chloroplastic [Cucumis sativus]
Cla006349	[J]	Translation, ribosomal structure and biogenesis	--	K03237|0.0|vvi:100250061|hypothetical protein LOC100250061; K03237 translation initiation factor eIF-2 alpha subunit	[J]	Translation, ribosomal structure and biogenesis	Eukaryotic translation initiation factor 2 alpha subunit;; S1 RNA binding domain	--	PREDICTED: eukaryotic translation initiation factor 2 subunit alpha-like [Cucumis sativus]
Cla011902	[OC]	--	Biological Process: RNA splicing, via endonucleolytic cleavage and ligation (GO:0000394);; Molecular Function: protein disulfide isomerase activity (GO:0003756);; Cellular Component: vacuolar membrane (GO:0005774);; Cellular Component: endoplasmic reticulum (GO:0005783);; Biological Process: protein folding (GO:0006457);; Biological Process: glycerol ether metabolic process (GO:0006662);; Molecul…	K09580|0.0|vvi:100251498|hypothetical protein LOC100251498	[O]	Posttranslational modification, protein turnover, chaperones	Thioredoxin;; Thioredoxin-like domain;; Thioredoxin-like;; Thioredoxin-like domain;; ERp29, N-terminal domain	Protein disulfide-isomerase 5-2 (Precursor) GN=F15O4.20 OS=Arabidopsis thaliana (Mouse-ear cress) PE=1 SV=1	PREDICTED: protein disulfide-isomerase 5-2 isoform X1 [Cucumis sativus]
Cla006170	--	--	--	K09598|0.0|vvi:100245846|hypothetical protein LOC100245846; K09598 signal peptide peptidase-like 3 [EC:3.4.23.-]	[S]	Function unknown	Signal peptide peptidase	Signal peptide peptidase-like 1 GN=SPPL1 OS=Arabidopsis thaliana (Mouse-ear cress) PE=2 SV=1	PREDICTED: signal peptide peptidase-like 1 [Cucumis melo]
Cla020793	--	--	Biological Process: metabolic process (GO:0008152);; Molecular Function: transferase activity, transferring acyl groups other than amino-acyl groups (GO:0016747);;	--	--	--	Transferase family	(Z)-3-hexen-1-ol acetyltransferase GN=CHAT OS=Arabidopsis thaliana (Mouse-ear cress) PE=1 SV=1	hypothetical protein Csa_3G860290 [Cucumis sativus]
Cla000225	[Q]	Secondary metabolites biosynthesis, transport and catabolism	--	--	[Q]	Secondary metabolites biosynthesis, transport and catabolism	Cytochrome P450	Cytochrome P450 71A9 GN=CYP71A9 OS=Glycine max (Soybean) PE=2 SV=1	PREDICTED: cytochrome P450 71A1-like [Cucumis sativus]
Cla021446	[F]	Nucleotide transport and metabolism	--	K01519|1e-107|ath:AT4G13720|inosine triphosphate pyrophosphatase, putative / HAM1 family protein; K01519 nucleoside-triphosphate pyrophosphatase [EC:3.6.1.19]	[F]	Nucleotide transport and metabolism	Ham1 family	Inosine triphosphate pyrophosphatase {ECO:0000255|HAMAP-Rule:MF_03148} GN=At4g13720 OS=Arabidopsis thaliana (Mouse-ear cress) PE=2 SV=1	PREDICTED: inosine triphosphate pyrophosphatase [Cucumis melo]
MSTRG.13065	--	--	--	--	--	--	Zinc-binding;; 4F5 protein family	Uncharacterized protein At2g23090 GN=At2g23090 OS=Arabidopsis thaliana (Mouse-ear cress) PE=1 SV=1	PREDICTED: uncharacterized protein At2g23090-like [Cucumis melo]
Cla001480	--	--	Molecular Function: DNA binding (GO:0003677);;	--	--	--	Myb/SANT-like DNA-binding domain	Trihelix transcription factor GTL1 GN=GTL1 OS=Arabidopsis thaliana (Mouse-ear cress) PE=1 SV=2	PREDICTED: uncharacterized protein LOC101222632 isoform X1 [Cucumis sativus]
MSTRG.10602	--	--	Cellular Component: plasma membrane (GO:0005886);; Cellular Component: integral component of membrane (GO:0016021);;	--	--	--	Domain of unknown function (DUF588)	CASP-like protein 5B2 GN=At3g53850 OS=Arabidopsis thaliana (Mouse-ear cress) PE=2 SV=1	PREDICTED: CASP-like protein At3g53850 [Cucumis melo]
Cla013589	--	--	Biological Process: photorespiration (GO:0009853);; Molecular Function: ligase activity (GO:0016874);;	--	--	--	--	--	PREDICTED: uncharacterized protein LOC103490467 [Cucumis melo]
Cla021814	--	--	Cellular Component: cytosol (GO:0005829);; Cellular Component: plasma membrane (GO:0005886);; Biological Process: glycolytic process (GO:0006096);; Biological Process: water transport (GO:0006833);; Biological Process: hyperosmotic response (GO:0006972);; Biological Process: Golgi organization (GO:0007030);; Biological Process: response to temperature stimulus (GO:0009266);; Biological Process: r…	--	--	--	Stress responsive A/B Barrel Domain	Probable protein Pop3 GN=At3g17210 OS=Arabidopsis thaliana (Mouse-ear cress) PE=1 SV=1	PREDICTED: probable protein Pop3 [Cucumis melo]
Cla012551	--	--	--	--	--	--	--	--	PREDICTED: uncharacterized protein LOC103499196 isoform X1 [Cucumis melo]
Cla005800	[S]	Function unknown	--	--	[S]	Function unknown	VIT family	Vacuolar iron transporter 1 GN=VIT1 OS=Arabidopsis thaliana (Mouse-ear cress) PE=2 SV=1	PREDICTED: vacuolar iron transporter 1.1 [Cucumis sativus]
Cla022172	--	--	Cellular Component: membrane (GO:0016020);;	--	[R]	General function prediction only	PPR repeat family;; PPR repeat;; PPR repeat;; Pentatricopeptide repeat domain;; Tetratricopeptide repeat;; Mitochondrial 28S ribosomal protein S27;; Evolutionarily conserved signalling intermediate in Toll pathway;; Tetratricopeptide repeat	Pentatricopeptide repeat-containing protein At1g09900 GN=At1g09900 OS=Arabidopsis thaliana (Mouse-ear cress) PE=2 SV=1	PREDICTED: pentatricopeptide repeat-containing protein At1g09900 [Cucumis melo]
Cla003962	--	--	--	--	--	--	--	MACPF domain-containing protein At1g14780 GN=At1g14780 OS=Arabidopsis thaliana (Mouse-ear cress) PE=2 SV=1	hypothetical protein [Cucumis melo subsp. melo]
Cla019300	--	--	Cellular Component: integral component of plasma membrane (GO:0005887);; Molecular Function: sucrose transmembrane transporter activity (GO:0008515);; Biological Process: sucrose transport (GO:0015770);; Biological Process: carbohydrate transmembrane transport (GO:0034219);;	--	[R]	General function prediction only	Sugar efflux transporter for intercellular exchange	Bidirectional sugar transporter SWEET10 GN=SWEET10 OS=Arabidopsis thaliana (Mouse-ear cress) PE=2 SV=1	PREDICTED: bidirectional sugar transporter SWEET10 [Cucumis sativus]
Cla017330	--	--	--	--	--	--	--	--	hypothetical protein Csa_3G665100 [Cucumis sativus]
Cla010682	--	--	Cellular Component: mitochondrion (GO:0005739);; Cellular Component: plastid (GO:0009536);;	--	[M]	Cell wall/membrane/envelope biogenesis	Scramblase	--	PREDICTED: altered inheritance rate of mitochondria protein 25-like [Cucumis melo]
Cla007062	--	--	--	K08903|3e-71|vvi:100260011|hypothetical protein LOC100260011; K08903 photosystem II 13kDa protein	--	--	Psb28 protein	Photosystem II reaction center PSB28 protein, chloroplastic (Precursor) GN=P0504E02.24 OS=Oryza sativa subsp. japonica (Rice) PE=2 SV=2	PREDICTED: photosystem II reaction center PSB28 protein, chloroplastic isoform X1 [Cucumis sativus]
Cla011957	--	--	Cellular Component: vacuolar membrane (GO:0005774);; Cellular Component: Golgi apparatus (GO:0005794);; Biological Process: protein N-linked glycosylation (GO:0006487);; Biological Process: vacuole organization (GO:0007033);; Biological Process: cell adhesion (GO:0007155);; Biological Process: unidimensional cell growth (GO:0009826);; Biological Process: plant-type cell wall biogenesis (GO:000983…	--	[I]	Lipid transport and metabolism	SacI homology domain	Phosphoinositide phosphatase SAC1 OS=Arabidopsis thaliana (Mouse-ear cress) PE=1 SV=1	PREDICTED: phosphoinositide phosphatase SAC1 [Cucumis sativus]
Cla018754	--	--	--	--	--	--	--	--	PREDICTED: uncharacterized protein LOC103487331 isoform X3 [Cucumis melo]
Cla015296	--	--	--	K01904|6e-74|vvi:100254698|hypothetical protein LOC100254698; K01904 4-coumarate--CoA ligase [EC:6.2.1.12]	[I]	Lipid transport and metabolism	AMP-binding enzyme C-terminal domain;; AMP-binding enzyme	4-coumarate--CoA ligase GN=4CL OS=Vanilla planifolia (Vanilla) PE=3 SV=1	PREDICTED: 4-coumarate--CoA ligase 2-like [Cucumis sativus]
Cla018853	--	--	Cellular Component: mitochondrial proton-transporting ATP synthase complex (GO:0005753);; Biological Process: glycolytic process (GO:0006096);; Biological Process: ubiquitin-dependent protein catabolic process (GO:0006511);; Biological Process: aerobic respiration (GO:0009060);; Cellular Component: plastid (GO:0009536);; Biological Process: photorespiration (GO:0009853);; Biological Process: resp…	--	--	--	--	--	PREDICTED: uncharacterized protein LOC101202935 [Cucumis sativus]
Cla015238	[C]	Energy production and conversion	--	K02137|1e-97|vvi:100241422|hypothetical protein LOC100241422; K02137 F-type H+-transporting ATPase oligomycin sensitivity conferral protein [EC:3.6.3.14]	[C]	Energy production and conversion	ATP synthase delta (OSCP) subunit	ATP synthase subunit O, mitochondrial (Precursor) OS=Ipomoea batatas (Sweet potato) PE=1 SV=1	PREDICTED: ATP synthase subunit O, mitochondrial [Cucumis sativus]
Cla019379	[G]	Carbohydrate transport and metabolism	--	--	--	--	Carbohydrate binding domain (family 25);; Starch synthase catalytic domain;; Glycosyl transferase 4-like domain;; Glycosyl transferases group 1	Soluble starch synthase 3, chloroplastic/amyloplastic (Precursor) GN=SS3 OS=Solanum tuberosum (Potato) PE=1 SV=1	PREDICTED: starch synthase 3, chloroplastic/amyloplastic [Cucumis melo]
Cla008582	[P]	Inorganic ion transport and metabolism	--	--	[H]	Coenzyme transport and metabolism	PPIC-type PPIASE domain;; PPIC-type PPIASE domain;; Rhodanese-like domain	Rhodanese-like/PpiC domain-containing protein 12 GN=At5g19370 OS=Arabidopsis thaliana (Mouse-ear cress) PE=2 SV=1	PREDICTED: rhodanese-like/PpiC domain-containing protein 12 isoform X3 [Cucumis sativus]
Cla008866	[OU]	--	Molecular Function: serine-type endopeptidase activity (GO:0004252);; Molecular Function: ATP binding (GO:0005524);; Biological Process: rRNA processing (GO:0006364);; Biological Process: proteolysis (GO:0006508);; Cellular Component: chloroplast thylakoid membrane (GO:0009535);; Cellular Component: chloroplastic endopeptidase Clp complex (GO:0009840);; Biological Process: chloroplast relocation …	--	[O]	Posttranslational modification, protein turnover, chaperones	Clp protease	ATP-dependent Clp protease proteolytic subunit 4, chloroplastic (Precursor) GN=MFC19.5 OS=Arabidopsis thaliana (Mouse-ear cress) PE=1 SV=1	PREDICTED: ATP-dependent Clp protease proteolytic subunit 4, chloroplastic [Cucumis melo]
Cla009410	[E]	Amino acid transport and metabolism	--	K01693|1e-131|rcu:RCOM_0912160|imidazoleglycerol-phosphate dehydratase his7, putative (EC:4.2.1.19); K01693 imidazoleglycerol-phosphate dehydratase [EC:4.2.1.19]	[E]	Amino acid transport and metabolism	Imidazoleglycerol-phosphate dehydratase	Imidazoleglycerol-phosphate dehydratase 1, chloroplastic (Precursor) GN=HISN5A OS=Arabidopsis thaliana (Mouse-ear cress) PE=1 SV=1	PREDICTED: imidazoleglycerol-phosphate dehydratase isoform X1 [Cucumis melo]
Cla008217	--	--	--	K13171|0.0|rcu:RCOM_0733150|copper ion binding protein, putative; K13171 serine/arginine repetitive matrix protein 1	[AR]	--	PWI domain	Peptidyl-prolyl cis-trans isomerase CYP95 GN=F8B4.120 OS=Arabidopsis thaliana (Mouse-ear cress) PE=1 SV=2	PREDICTED: serine/arginine repetitive matrix protein 1 [Cucumis melo]
Cla000704	[RTKL]	--	--	--	[T]	Signal transduction mechanisms	Protein kinase domain;; Protein tyrosine kinase	Probable serine/threonine-protein kinase At1g01540 GN=At1g01540 OS=Arabidopsis thaliana (Mouse-ear cress) PE=1 SV=2	PREDICTED: probable serine/threonine-protein kinase At1g01540 [Cucumis melo]
Cla003375	--	--	--	--	--	--	Protein of unknown function (DUF3339)	--	PREDICTED: uncharacterized protein LOC103485474 [Cucumis melo]
MSTRG.20146	--	--	--	--	--	--	--	--	PREDICTED: uncharacterized protein LOC103498145 [Cucumis melo]
Cla016094	--	--	Cellular Component: cytosol (GO:0005829);; Biological Process: protein targeting to vacuole (GO:0006623);; Biological Process: ER to Golgi vesicle-mediated transport (GO:0006888);; Cellular Component: extrinsic component of endoplasmic reticulum membrane (GO:0042406);;	--	[UD]	--	RINT-1 / TIP-1 family	RINT1-like protein MAG2 {ECO:0000305} OS=Arabidopsis thaliana (Mouse-ear cress) PE=1 SV=1	PREDICTED: RINT1-like protein isoform X2 [Cucumis melo]
Cla022075	--	--	--	--	--	--	Auxin response factor	Auxin response factor 17 GN=ARF17 OS=Arabidopsis thaliana (Mouse-ear cress) PE=2 SV=1	PREDICTED: auxin response factor 17 [Cucumis melo]
Cla005611	[I]	Lipid transport and metabolism	--	K05607|1e-144|rcu:RCOM_0191380|Methylglutaconyl-CoA hydratase, mitochondrial precursor, putative (EC:4.2.1.18); K05607 methylglutaconyl-CoA hydratase [EC:4.2.1.18]	[I]	Lipid transport and metabolism	Enoyl-CoA hydratase/isomerase family	3-hydroxyacyl-CoA dehydrogenase GN=MFP2 OS=Arabidopsis thaliana (Mouse-ear cress) PE=1 SV=1	PREDICTED: methylglutaconyl-CoA hydratase, mitochondrial isoform X2 [Cucumis melo]
Cla020669	--	--	--	K13174|0.0|vvi:100242063|hypothetical protein LOC100242063; K13174 THO complex subunit 5	[S]	Function unknown	Fms-interacting protein	THO complex subunit 5B GN=MBD2.12 OS=Arabidopsis thaliana (Mouse-ear cress) PE=1 SV=1	PREDICTED: THO complex subunit 5B [Cucumis melo]
Cla000539	--	--	--	K14209|0.0|rcu:RCOM_0600380|amino acid transporter, putative; K14209 solute carrier family 36 (proton-coupled amino acid transporter), member 1	[E]	Amino acid transport and metabolism	Transmembrane amino acid transporter protein;; Tryptophan/tyrosine permease family	Lysine histidine transporter-like 3 GN=At1g61270 OS=Arabidopsis thaliana (Mouse-ear cress) PE=3 SV=2	PREDICTED: proton-coupled amino acid transporter 3-like [Cucumis sativus]
Cla023402	--	--	--	--	--	--	Protein of unknown function (DUF1218)	--	PREDICTED: uncharacterized protein LOC101208795 [Cucumis sativus]
Cla003266	--	--	--	--	--	--	GDSL-like Lipase/Acylhydrolase	GDSL esterase/lipase At2g04570 (Precursor) GN=At2g04570 OS=Arabidopsis thaliana (Mouse-ear cress) PE=2 SV=1	PREDICTED: GDSL esterase/lipase At2g04570-like [Cucumis sativus]
Cla008687	--	--	--	--	[O]	Posttranslational modification, protein turnover, chaperones	Eukaryotic aspartyl protease;; Xylanase inhibitor N-terminal;; Xylanase inhibitor C-terminal	Aspartic proteinase-like protein 2 (Precursor) GN=At1g65240 OS=Arabidopsis thaliana (Mouse-ear cress) PE=1 SV=2	PREDICTED: aspartic proteinase-like protein 2 [Cucumis melo]
Cla007623	--	--	--	--	--	--	--	--	PREDICTED: uncharacterized protein LOC101209470 [Cucumis sativus]
Cla012819	--	--	Molecular Function: DNA binding (GO:0003677);; Cellular Component: nucleus (GO:0005634);; Biological Process: regulation of transcription, DNA-templated (GO:0006355);; Biological Process: response to hormone (GO:0009725);; Molecular Function: protein dimerization activity (GO:0046983);;	--	--	--	Auxin response factor;; AUX/IAA family;; B3 DNA binding domain	Auxin response factor 9 GN=ARF9 OS=Arabidopsis thaliana (Mouse-ear cress) PE=1 SV=1	PREDICTED: auxin response factor 9 [Cucumis sativus]
Cla007433	--	--	--	--	[E]	Amino acid transport and metabolism	Glycine cleavage H-protein	--	PREDICTED: protein Simiate [Cucumis melo]
Cla005345	--	--	--	--	--	--	Cupin domain	(S)-ureidoglycine aminohydrolase (Precursor) OS=Arabidopsis thaliana (Mouse-ear cress) PE=1 SV=1	PREDICTED: (S)-ureidoglycine aminohydrolase [Cucumis sativus]
Cla001835	[R]	General function prediction only	Molecular Function: nucleotide binding (GO:0000166);; Biological Process: mRNA splicing, via spliceosome (GO:0000398);; Molecular Function: nucleic acid binding (GO:0003676);; Cellular Component: cytosol (GO:0005829);; Cellular Component: membrane (GO:0016020);; Cellular Component: nuclear speck (GO:0016607);; Biological Process: production of siRNA involved in RNA interference (GO:0030422);; Bio…	K12891|9e-79|rcu:RCOM_0460560|serine/arginine rich splicing factor, putative; K12891 splicing factor, arginine/serine-rich 2	[A]	RNA processing and modification	RNA recognition motif. (a.k.a. RRM, RBD, or RNP domain);; RNA recognition motif (a.k.a. RRM, RBD, or RNP domain);; RNA recognition motif. (a.k.a. RRM, RBD, or RNP domain)	Serine/arginine-rich splicing factor SC35 GN=SC35 OS=Arabidopsis thaliana (Mouse-ear cress) PE=1 SV=1	PREDICTED: serine/arginine-rich splicing factor 2 isoform X2 [Cucumis melo]
Cla021581	--	--	--	--	--	--	GGL domain	Guanine nucleotide-binding protein subunit gamma 2 (Precursor) GN=GG2 OS=Arabidopsis thaliana (Mouse-ear cress) PE=1 SV=1	PREDICTED: guanine nucleotide-binding protein subunit gamma 2 [Cucumis sativus]
Cla019064	[Q]	Secondary metabolites biosynthesis, transport and catabolism	Molecular Function: iron ion binding (GO:0005506);; Cellular Component: endoplasmic reticulum membrane (GO:0005789);; Molecular Function: electron carrier activity (GO:0009055);; Biological Process: anthocyanin-containing compound biosynthetic process (GO:0009718);; Biological Process: response to sucrose (GO:0009744);; Biological Process: response to UV-B (GO:0010224);; Cellular Component: integ…	K05280|0.0|vvi:100232999|F3'H, VvF3'h4; flavonoid 3' hydroxylase; K05280 flavonoid 3'-monooxygenase [EC:1.14.13.21]	[Q]	Secondary metabolites biosynthesis, transport and catabolism	Cytochrome P450	Flavonoid 3&apos;-monooxygenase GN=CYP75B2 OS=Petunia hybrida (Petunia) PE=2 SV=1	PREDICTED: flavonoid 3&apos;-monooxygenase [Cucumis melo]
Cla013674	[IQR]	--	Cellular Component: chloroplast thylakoid membrane (GO:0009535);; Biological Process: PSII associated light-harvesting complex II catabolic process (GO:0010304);; Biological Process: chlorophyll catabolic process (GO:0015996);; Molecular Function: chlorophyll(ide) b reductase activity (GO:0034256);; Biological Process: oxidation-reduction process (GO:0055114);;	K13606|1e-76|vvi:100265035|hypothetical protein LOC100265035; K13606 chlorophyll(ide) b reductase [EC:1.1.1.294]	[R]	General function prediction only	short chain dehydrogenase	Chlorophyll(ide) b reductase NOL, chloroplastic (Precursor) GN=NOL OS=Arabidopsis thaliana (Mouse-ear cress) PE=1 SV=1	PREDICTED: chlorophyll(ide) b reductase NOL, chloroplastic isoform X2 [Cucumis melo]
Cla018461	[O]	Posttranslational modification, protein turnover, chaperones	Biological Process: maltose metabolic process (GO:0000023);; Biological Process: protein peptidyl-prolyl isomerization (GO:0000413);; Molecular Function: peptidyl-prolyl cis-trans isomerase activity (GO:0003755);; Biological Process: protein folding (GO:0006457);; Cellular Component: chloroplast thylakoid lumen (GO:0009543);; Biological Process: starch biosynthetic process (GO:0019252);;	--	[O]	Posttranslational modification, protein turnover, chaperones	FKBP-type peptidyl-prolyl cis-trans isomerase	Peptidyl-prolyl cis-trans isomerase FKBP17-2, chloroplastic (Precursor) GN=FKBP17-2 OS=Arabidopsis thaliana (Mouse-ear cress) PE=1 SV=1	PREDICTED: peptidyl-prolyl cis-trans isomerase FKBP17-2, chloroplastic [Cucumis sativus]
Cla009948	--	--	Molecular Function: calcium ion binding (GO:0005509);; Molecular Function: calcium-dependent phospholipid binding (GO:0005544);;	--	[U]	Intracellular trafficking, secretion, and vesicular transport	Annexin	Annexin-like protein RJ4 OS=Fragaria ananassa (Strawberry) PE=2 SV=2	PREDICTED: annexin-like protein RJ4 [Cucumis melo]
Cla019149	--	--	Cellular Component: extracellular region (GO:0005576);; Molecular Function: manganese ion binding (GO:0030145);; Molecular Function: nutrient reservoir activity (GO:0045735);;	--	--	--	Cupin;; Cupin domain	Germin-like protein subfamily T member 2 (Precursor) GN=At1g18980 OS=Arabidopsis thaliana (Mouse-ear cress) PE=2 SV=1	PREDICTED: germin-like protein subfamily T member 2 [Cucumis sativus]
Cla021026	[K]	Transcription	--	--	[K]	Transcription	RNA polymerase Rpb2, domain 6;; RNA polymerase beta subunit;; RNA polymerase Rpb2, domain 7;; RNA polymerase Rpb2, domain 4;; RNA polymerase Rpb2, domain 2;; RNA polymerase Rpb2, domain 3;; RNA polymerase Rpb2, domain 5	DNA-directed RNA polymerases IV and V subunit 2 GN=At3g23780 OS=Arabidopsis thaliana (Mouse-ear cress) PE=1 SV=1	PREDICTED: DNA-directed RNA polymerases IV and V subunit 2-like [Cucumis melo]
Cla007387	--	--	--	--	--	--	Protein of unknown function, DUF538	--	PREDICTED: uncharacterized protein LOC101218420 [Cucumis sativus]
Cla016443	[I]	Lipid transport and metabolism	--	--	[I]	Lipid transport and metabolism	Alpha/beta hydrolase family;; Putative lysophospholipase;; Alpha/beta hydrolase family	Caffeoylshikimate esterase GN=CSE OS=Arabidopsis thaliana (Mouse-ear cress) PE=1 SV=1	PREDICTED: caffeoylshikimate esterase isoform X2 [Cucumis sativus]
Cla021779	--	--	--	--	[G]	Carbohydrate transport and metabolism	--	--	PREDICTED: serine/threonine-protein phosphatase 4 regulatory subunit 3A-like isoform X5 [Populus euphratica]
Cla010958	--	--	Cellular Component: Golgi membrane (GO:0000139);; Cellular Component: trans-Golgi network (GO:0005802);; Biological Process: Golgi organization (GO:0007030);; Biological Process: protein secretion (GO:0009306);; Biological Process: unidimensional cell growth (GO:0009826);; Cellular Component: integral component of membrane (GO:0016021);; Cellular Component: early endosome membrane (GO:0031901);;	--	[R]	General function prediction only	Eukaryotic protein of unknown function (DUF846)	Golgi apparatus membrane protein-like protein ECHIDNA GN=ECH OS=Arabidopsis thaliana (Mouse-ear cress) PE=1 SV=1	PREDICTED: Golgi apparatus membrane protein-like protein ECHIDNA isoform X1 [Cucumis melo]
Cla013660	--	--	Molecular Function: nucleic acid binding (GO:0003676);; Molecular Function: protein dimerization activity (GO:0046983);;	--	--	--	--	--	hypothetical protein Csa_6G052040 [Cucumis sativus]
Cla017192	[S]	Function unknown	Molecular Function: transferase activity, transferring acyl groups (GO:0016746);;	K10532|0.0|vvi:100257389|hypothetical protein LOC100257389	[S]	Function unknown	Protein of unknown function (DUF1624)	--	PREDICTED: heparan-alpha-glucosaminide N-acetyltransferase [Cucumis melo]
Cla000980	--	--	--	--	[GE]	--	Triose-phosphate Transporter family;; EamA-like transporter family;; UAA transporter family	Phosphoenolpyruvate/phosphate translocator 1, chloroplastic (Precursor) GN=F19N2.40 OS=Arabidopsis thaliana (Mouse-ear cress) PE=1 SV=1	PREDICTED: triose phosphate/phosphate translocator, non-green plastid, chloroplastic [Cucumis melo]
MSTRG.3578	--	--	--	--	[R]	General function prediction only	GIY-YIG catalytic domain	--	PREDICTED: structure-specific endonuclease subunit SLX1 [Cucumis sativus]
Cla003987	--	--	--	--	--	--	Putative S-adenosyl-L-methionine-dependent methyltransferase;; Methyltransferase domain;; Methyltransferase domain	Probable methyltransferase PMT11 GN=At2g39750 OS=Arabidopsis thaliana (Mouse-ear cress) PE=2 SV=1	PREDICTED: probable methyltransferase PMT11 [Cucumis melo]
Cla006695	--	--	--	--	--	--	--	--	PREDICTED: uncharacterized protein LOC103498786 [Cucumis melo]
Cla010457	[E]	Amino acid transport and metabolism	Molecular Function: chorismate mutase activity (GO:0004106);; Molecular Function: prephenate dehydratase activity (GO:0004664);; Cellular Component: cytoplasm (GO:0005737);; Biological Process: L-phenylalanine biosynthetic process (GO:0009094);; Molecular Function: amino acid binding (GO:0016597);;	K05359|1e-170|vvi:100265426|hypothetical protein LOC100265426	[E]	Amino acid transport and metabolism	Prephenate dehydratase;; ACT domain	Arogenate dehydratase/prephenate dehydratase 1, chloroplastic (Precursor) GN=F25C20.4 OS=Arabidopsis thaliana (Mouse-ear cress) PE=1 SV=1	PREDICTED: arogenate dehydratase/prephenate dehydratase 1, chloroplastic-like isoform X1 [Cucumis melo]
Cla009279	--	--	Cellular Component: cytosol (GO:0005829);; Cellular Component: chloroplast stroma (GO:0009570);;	--	--	--	--	--	PREDICTED: uncharacterized protein LOC103497825 isoform X2 [Cucumis melo]
Cla001306	[R]	General function prediction only	Biological Process: proteolysis (GO:0006508);; Biological Process: response to stress (GO:0006950);; Molecular Function: peptidase activity (GO:0008233);; Molecular Function: hydrolase activity, acting on glycosyl bonds (GO:0016798);; Molecular Function: glyoxalase III activity (GO:0019172);; Biological Process: lactate biosynthetic process (GO:0019249);;	K18881|0.0|vvi:100247956|hypothetical protein LOC100247956	[RV]	--	DJ-1/PfpI family;; Putative amidotransferase;; Glutamine amidotransferase class-I;; CobB/CobQ-like glutamine amidotransferase domain	Protein DJ-1 homolog D GN=DJ1D OS=Arabidopsis thaliana (Mouse-ear cress) PE=1 SV=1	PREDICTED: LOW QUALITY PROTEIN: protein DJ-1 homolog D-like [Cucumis melo]
Cla004353	[R]	General function prediction only	--	--	[QR]	--	non-haem dioxygenase in morphine synthesis N-terminal;; 2OG-Fe(II) oxygenase superfamily	Protein SRG1 GN=SRG1 OS=Arabidopsis thaliana (Mouse-ear cress) PE=2 SV=1	PREDICTED: protein SRG1-like [Cucumis melo]
Cla004196	[OC]	--	--	--	[U]	Intracellular trafficking, secretion, and vesicular transport	Endoplasmic Reticulum-Golgi Intermediate Compartment (ERGIC);; Thioredoxin;; Endoplasmic reticulum vesicle transporter	Protein disulfide-isomerase 5-4 (Precursor) GN=T24A18.30 OS=Arabidopsis thaliana (Mouse-ear cress) PE=2 SV=1	PREDICTED: protein disulfide-isomerase 5-4-like [Cucumis melo]
Cla015797	[H]	Coenzyme transport and metabolism	Biological Process: isoprenoid biosynthetic process (GO:0008299);; Cellular Component: chloroplast (GO:0009507);; Molecular Function: transferase activity (GO:0016740);; Molecular Function: 2-alkenal reductase [NAD(P)] activity (GO:0032440);; Molecular Function: metal ion binding (GO:0046872);; Biological Process: oxidation-reduction process (GO:0055114);;	K13789|0.0|pop:POPTR_649179|hypothetical protein; K13789 geranylgeranyl diphosphate synthase, type II [EC:2.5.1.1 2.5.1.10 2.5.1.29]	[H]	Coenzyme transport and metabolism	Polyprenyl synthetase	Heterodimeric geranylgeranyl pyrophosphate synthase small subunit, chloroplastic (Precursor) GN=GGR OS=Arabidopsis thaliana (Mouse-ear cress) PE=1 SV=2	PREDICTED: LOW QUALITY PROTEIN: heterodimeric geranylgeranyl pyrophosphate synthase small subunit, chloroplastic [Cucumis melo]
Cla004138	[T]	Signal transduction mechanisms	--	--	[T]	Signal transduction mechanisms	Protein phosphatase 2C	Probable protein phosphatase 2C 33 GN=PPC6-1 OS=Arabidopsis thaliana (Mouse-ear cress) PE=1 SV=1	PREDICTED: probable protein phosphatase 2C 33 [Cucumis sativus]
Cla012481	[G]	Carbohydrate transport and metabolism	Molecular Function: hydrolase activity, hydrolyzing O-glycosyl compounds (GO:0004553);; Biological Process: carbohydrate metabolic process (GO:0005975);;	K19355|0.0|vvi:100260218|hypothetical protein LOC100260218	--	--	Cellulase (glycosyl hydrolase family 5)	Mannan endo-1,4-beta-mannosidase 5 (Precursor) GN=MAN5 OS=Solanum lycopersicum (Tomato) PE=2 SV=1	PREDICTED: mannan endo-1,4-beta-mannosidase 1-like [Cucumis melo]
Cla016394	--	--	--	--	--	--	--	--	hypothetical protein Csa_7G298765 [Cucumis sativus]
Cla018223	--	--	--	--	--	--	--	--	PREDICTED: uncharacterized protein LOC103490091 isoform X1 [Cucumis melo]
Cla012184	--	--	Molecular Function: inorganic diphosphatase activity (GO:0004427);; Cellular Component: vacuolar membrane (GO:0005774);; Molecular Function: hydrogen-translocating pyrophosphatase activity (GO:0009678);; Biological Process: proton transport (GO:0015992);; Cellular Component: integral component of membrane (GO:0016021);; Molecular Function: 2-alkenal reductase [NAD(P)] activity (GO:0032440);; Mole…	K01507|0.0|rcu:RCOM_0003350|Pyrophosphate-energized vacuolar membrane proton pump, putative (EC:1.3.1.74); K01507 inorganic pyrophosphatase [EC:3.6.1.1]	--	--	Inorganic H+ pyrophosphatase	Pyrophosphate-energized vacuolar membrane proton pump OS=Vigna radiata var. radiata (Mung bean) PE=1 SV=4	PHP1 [Lagenaria siceraria]
Cla004898	--	--	--	--	--	--	CCT motif	Zinc finger protein CONSTANS-LIKE 5 GN=COL5 OS=Arabidopsis thaliana (Mouse-ear cress) PE=2 SV=2	PREDICTED: uncharacterized protein LOC103482962 isoform X1 [Cucumis melo]
Cla003075	[E]	Amino acid transport and metabolism	--	--	[E]	Amino acid transport and metabolism	Amino acid permease;; Amino acid permease;; C-terminus of AA_permease	Cationic amino acid transporter 2, vacuolar GN=CAT2 OS=Arabidopsis thaliana (Mouse-ear cress) PE=2 SV=1	PREDICTED: cationic amino acid transporter 4, vacuolar [Cucumis sativus]
Cla012159	--	--	Cellular Component: Golgi apparatus (GO:0005794);;	--	--	--	--	--	PREDICTED: uncharacterized protein LOC103495876 [Cucumis melo]
Cla021430	[C]	Energy production and conversion	Molecular Function: glutathione-disulfide reductase activity (GO:0004362);; Cellular Component: peroxisome (GO:0005777);; Biological Process: glutathione metabolic process (GO:0006749);; Biological Process: toxin catabolic process (GO:0009407);; Molecular Function: mercury (II) reductase activity (GO:0016152);; Molecular Function: mercury ion binding (GO:0045340);; Biological Process: cell redox …	K00383|0.0|vvi:100254507|hypothetical protein LOC100254507; K00383 glutathione reductase (NADPH) [EC:1.8.1.7]	[Q]	Secondary metabolites biosynthesis, transport and catabolism	Pyridine nucleotide-disulphide oxidoreductase;; Pyridine nucleotide-disulphide oxidoreductase, dimerisation domain;; Pyridine nucleotide-disulphide oxidoreductase;; Pyridine nucleotide-disulphide oxidoreductase	Glutathione reductase, cytosolic OS=Pisum sativum (Garden pea) PE=2 SV=1	PREDICTED: glutathione reductase, cytosolic [Cucumis melo]
Cla021863	--	--	Molecular Function: protein dimerization activity (GO:0046983);;	--	--	--	Helix-loop-helix DNA-binding domain	Transcription factor bHLH62 GN=F21O3.5 OS=Arabidopsis thaliana (Mouse-ear cress) PE=2 SV=1	PREDICTED: transcription factor bHLH62-like [Cucumis sativus]
Cla015245	[Q]	Secondary metabolites biosynthesis, transport and catabolism	--	K11159|0.0|vvi:100249903|hypothetical protein LOC100249903; K11159 carotenoid cleavage dioxygenase	[Q]	Secondary metabolites biosynthesis, transport and catabolism	Retinal pigment epithelial membrane protein	Carotenoid 9,10(9&apos;,10&apos;)-cleavage dioxygenase 1 GN=MAA21_150 OS=Arabidopsis thaliana (Mouse-ear cress) PE=1 SV=2	PREDICTED: carotenoid 9,10(9&apos;,10&apos;)-cleavage dioxygenase 1 [Cucumis melo]
Cla014995	--	--	--	--	--	--	Leucine Rich repeat;; Leucine Rich repeats (2 copies);; Leucine Rich Repeat;; Leucine rich repeat	RAN GTPase-activating protein 1 GN=RANGAP1 OS=Arabidopsis thaliana (Mouse-ear cress) PE=1 SV=1	PREDICTED: protein NLRC3 isoform X1 [Cucumis melo]
Cla022537	[O]	Posttranslational modification, protein turnover, chaperones	--	K13963|0.0|vvi:100266122|hypothetical protein LOC100266122; K13963 serpin B	[V]	Defense mechanisms	Serpin (serine protease inhibitor)	Serpin-ZX GN=At1g47710 OS=Arabidopsis thaliana (Mouse-ear cress) PE=1 SV=1	PREDICTED: serpin-ZX [Cucumis melo]
Cla019079	--	--	Biological Process: carbohydrate metabolic process (GO:0005975);; Cellular Component: membrane (GO:0016020);; Molecular Function: hydrolase activity, acting on glycosyl bonds (GO:0016798);;	--	--	--	Glycosyl hydrolase family 79, N-terminal domain	Heparanase-like protein 1 (Precursor) GN=At5g07830 OS=Arabidopsis thaliana (Mouse-ear cress) PE=2 SV=1	PREDICTED: heparanase-like protein 1 [Cucumis sativus]
Cla006789	--	--	--	--	--	--	--	Maltose excess protein 1-like, chloroplastic (Precursor) GN=OSJNBa0041A02.13 OS=Oryza sativa subsp. japonica (Rice) PE=2 SV=2	PREDICTED: maltose excess protein 1-like, chloroplastic [Cucumis sativus]
Cla000312	[K]	Transcription	--	K03626|5e-60|vvi:100246856|hypothetical protein LOC100246856; K03626 nascent polypeptide-associated complex subunit alpha	[K]	Transcription	NAC domain;; UBA/TS-N domain	Nascent polypeptide-associated complex subunit alpha-like protein 2 GN=At3g49470 OS=Arabidopsis thaliana (Mouse-ear cress) PE=2 SV=2	PREDICTED: nascent polypeptide-associated complex subunit alpha-like protein 2 [Solanum lycopersicum]
Cla018100	--	--	Molecular Function: transcription factor activity, sequence-specific DNA binding (GO:0003700);; Cellular Component: nucleus (GO:0005634);; Biological Process: regulation of transcription, DNA-templated (GO:0006355);; Molecular Function: sequence-specific DNA binding (GO:0043565);;	--	[K]	Transcription	Myb/SANT-like DNA-binding domain	Trihelix transcription factor GT-3b GN=F16M14.18 OS=Arabidopsis thaliana (Mouse-ear cress) PE=1 SV=1	PREDICTED: trihelix transcription factor GT-3b isoform X2 [Cucumis sativus]
Cla020253	--	--	Molecular Function: actin binding (GO:0003779);; Cellular Component: cell wall (GO:0005618);; Cellular Component: nucleolus (GO:0005730);; Cellular Component: spindle (GO:0005819);; Cellular Component: actin filament (GO:0005884);; Cellular Component: plasma membrane (GO:0005886);; Cellular Component: phragmoplast (GO:0009524);; Cellular Component: integral component of membrane (GO:0016021);; Bi…	--	[TZ]	--	Formin Homology 2 Domain	Formin-like protein 6 (Precursor) GN=FH6 OS=Arabidopsis thaliana (Mouse-ear cress) PE=2 SV=1	PREDICTED: formin-like protein 6 [Cucumis melo]
Cla012624	--	--	--	--	--	--	--	Type I inositol 1,4,5-trisphosphate 5-phosphatase 12 GN=F6E13.3 OS=Arabidopsis thaliana (Mouse-ear cress) PE=1 SV=1	PREDICTED: dentin sialophosphoprotein isoform X2 [Cucumis melo]
Cla009194	--	--	--	--	--	--	GDP-fucose protein O-fucosyltransferase	--	PREDICTED: uncharacterized protein LOC103498309 [Cucumis melo]
MSTRG.7997	--	--	--	--	--	--	--	Transcription repressor OFP17 GN=OFP17 OS=Arabidopsis thaliana (Mouse-ear cress) PE=2 SV=1	PREDICTED: uncharacterized protein LOC103502957 [Cucumis melo]
Cla009491	[G]	Carbohydrate transport and metabolism	Molecular Function: adenosine kinase activity (GO:0004001);; Molecular Function: ribokinase activity (GO:0004747);; Biological Process: D-ribose metabolic process (GO:0006014);; Biological Process: AMP biosynthetic process (GO:0006167);; Cellular Component: chloroplast (GO:0009507);; Biological Process: chloroplast relocation (GO:0009902);; Biological Process: thylakoid membrane organization (GO:…	--	[G]	Carbohydrate transport and metabolism	pfkB family carbohydrate kinase	Adenosine kinase GN=ADK OS=Physcomitrella patens subsp. patens (Moss) PE=2 SV=1	PREDICTED: adenosine kinase 2 [Cucumis melo]
Cla009209	[RTKL]	--	--	--	[T]	Signal transduction mechanisms	Protein kinase domain;; Protein tyrosine kinase	Probable receptor-like protein kinase At2g42960 GN=At2g42960 OS=Arabidopsis thaliana (Mouse-ear cress) PE=3 SV=1	PREDICTED: probable receptor-like protein kinase At2g42960 [Cucumis melo]
Cla011065	--	--	Molecular Function: transmembrane receptor protein tyrosine kinase activity (GO:0004714);; Biological Process: peptidyl-tyrosine phosphorylation (GO:0018108);; Molecular Function: 2-alkenal reductase [NAD(P)] activity (GO:0032440);; Biological Process: oxidation-reduction process (GO:0055114);;	--	[R]	General function prediction only	Leucine Rich repeats (2 copies);; Leucine rich repeat N-terminal domain;; Leucine Rich Repeat;; Leucine rich repeat;; Leucine Rich repeat;; Leucine rich repeat	Somatic embryogenesis receptor kinase 1 (Precursor) OS=Arabidopsis thaliana (Mouse-ear cress) PE=1 SV=2	PREDICTED: somatic embryogenesis receptor kinase 1 [Cucumis melo]
Cla009733	[V]	Defense mechanisms	--	K05658|0.0|vvi:100253815|hypothetical protein LOC100253815; K05658 ATP-binding cassette, subfamily B (MDR/TAP), member 1	[Q]	Secondary metabolites biosynthesis, transport and catabolism	ABC transporter transmembrane region;; ABC transporter;; AAA domain;; RecF/RecN/SMC N terminal domain;; AAA ATPase domain;; Predicted ATPase of the ABC class;; P-loop containing region of AAA domain;; Protein of unknown function, DUF258;; Protein of unknown function (DUF1602)	ABC transporter B family member 9 GN=F15J5.20 OS=Arabidopsis thaliana (Mouse-ear cress) PE=3 SV=2	PREDICTED: ABC transporter B family member 9 [Cucumis melo]
Cla011844	--	--	Molecular Function: DNA binding (GO:0003677);; Molecular Function: chromatin binding (GO:0003682);;	K09422|1e-19|vvi:100268025|hypothetical protein LOC100268025; K09422 myb proto-oncogene protein, plant	[K]	Transcription	--	--	PREDICTED: uncharacterized protein LOC101216287 [Cucumis sativus]
Cla003516	--	--	--	--	[Z]	Cytoskeleton	--	--	PREDICTED: IST1 homolog [Cucumis melo]
Cla003836	--	--	--	--	--	--	--	--	PREDICTED: uncharacterized protein LOC101213465 [Cucumis sativus]
Cla004157	[R]	General function prediction only	--	--	[Q]	Secondary metabolites biosynthesis, transport and catabolism	short chain dehydrogenase;; KR domain	11-beta-hydroxysteroid dehydrogenase-like 2 GN=HSD2 OS=Arabidopsis thaliana (Mouse-ear cress) PE=2 SV=1	PREDICTED: dehydrogenase/reductase SDR family member 7 [Cucumis melo]
Cla011416	[R]	General function prediction only	Molecular Function: ATP binding (GO:0005524);; Cellular Component: mitochondrion (GO:0005739);; Cellular Component: chloroplast stroma (GO:0009570);; Cellular Component: stromule (GO:0010319);; Molecular Function: monodehydroascorbate reductase (NADH) activity (GO:0016656);; Biological Process: hydrogen peroxide catabolic process (GO:0042744);; Molecular Function: flavin adenine dinucleotide bind…	K08232|0.0|vvi:100253570|hypothetical protein LOC100253570	[R]	General function prediction only	Pyridine nucleotide-disulphide oxidoreductase;; Pyridine nucleotide-disulphide oxidoreductase;; L-lysine 6-monooxygenase (NADPH-requiring)	Monodehydroascorbate reductase, chloroplastic (Precursor) GN=At1g63940 OS=Arabidopsis thaliana (Mouse-ear cress) PE=2 SV=3	PREDICTED: monodehydroascorbate reductase, chloroplastic [Cucumis melo]
Cla003898	[R]	General function prediction only	--	--	[R]	General function prediction only	Zinc finger C-x8-C-x5-C-x3-H type (and similar)	Zinc finger CCCH domain-containing protein 15 GN=At1g68200 OS=Arabidopsis thaliana (Mouse-ear cress) PE=2 SV=1	PREDICTED: zinc finger CCCH domain-containing protein 15-like isoform X1 [Cucumis melo]
Cla018113	--	--	Molecular Function: RNA binding (GO:0003723);; Molecular Function: phosphoserine phosphatase activity (GO:0004647);; Molecular Function: phosphoprotein phosphatase activity (GO:0004721);; Cellular Component: nucleus (GO:0005634);; Cellular Component: cytoplasm (GO:0005737);; Biological Process: multicellular organism development (GO:0007275);; Biological Process: auxin-activated signaling pathway…	--	[K]	Transcription	Double-stranded RNA binding motif;; NLI interacting factor-like phosphatase	RNA polymerase II C-terminal domain phosphatase-like 2 GN=CPL2 OS=Arabidopsis thaliana (Mouse-ear cress) PE=1 SV=3	hypothetical protein Csa_4G308610 [Cucumis sativus]
Cla021885	--	--	--	--	[TZ]	--	Formin Homology 2 Domain	Formin-like protein 8 (Precursor) GN=FH8 OS=Arabidopsis thaliana (Mouse-ear cress) PE=1 SV=1	PREDICTED: formin-like protein 4 [Cucumis melo]
Cla017106	[RTKL]	--	--	--	[G]	Carbohydrate transport and metabolism	Protein kinase domain;; Protein tyrosine kinase	Shaggy-related protein kinase epsilon GN=ASK5 OS=Arabidopsis thaliana (Mouse-ear cress) PE=2 SV=1	PREDICTED: shaggy-related protein kinase epsilon [Cucumis melo]
Cla020554	[KR]	--	Molecular Function: N-acetyltransferase activity (GO:0008080);; Biological Process: metabolic process (GO:0008152);; Molecular Function: tyramine N-feruloyltransferase activity (GO:0050366);;	--	[E]	Amino acid transport and metabolism	Acetyltransferase (GNAT) family;; Acetyltransferase (GNAT) domain;; FR47-like protein	Probable acetyltransferase NATA1-like GN=At2g39020 OS=Arabidopsis thaliana (Mouse-ear cress) PE=2 SV=1	PREDICTED: probable acetyltransferase NATA1-like [Cucumis melo]
Cla018098	--	--	Cellular Component: Golgi apparatus (GO:0005794);; Cellular Component: plasma membrane (GO:0005886);; Biological Process: plant-type cell wall modification (GO:0009827);; Biological Process: meristem initiation (GO:0010014);; Biological Process: xylem development (GO:0010089);; Biological Process: glucuronoxylan metabolic process (GO:0010413);; Biological Process: cellulose biosynthetic process (…	--	--	--	GDSL/SGNH-like Acyl-Esterase family found in Pmr5 and Cas1p;; PMR5 N terminal Domain	Protein trichome birefringence-like 3 GN=TBL3 OS=Arabidopsis thaliana (Mouse-ear cress) PE=2 SV=1	PREDICTED: protein trichome birefringence-like 3 [Cucumis melo]
Cla023025	[J]	Translation, ribosomal structure and biogenesis	--	K01875|0.0|pop:POPTR_816363|seryl-tRNA synthetase (EC:6.1.1.11); K01875 seryl-tRNA synthetase [EC:6.1.1.11]	[J]	Translation, ribosomal structure and biogenesis	tRNA synthetase class II core domain (G, H, P, S and T);; Seryl-tRNA synthetase N-terminal domain	Serine--tRNA ligase GN=At5g27470 OS=Arabidopsis thaliana (Mouse-ear cress) PE=2 SV=1	PREDICTED: serine--tRNA ligase, mitochondrial [Cucumis melo]
MSTRG.14099	--	--	Molecular Function: structural constituent of ribosome (GO:0003735);; Cellular Component: ribosome (GO:0005840);; Biological Process: translation (GO:0006412);; Molecular Function: rRNA binding (GO:0019843);;	--	--	--	--	--	PREDICTED: uncharacterized protein LOC103497776 [Cucumis melo]
Cla014459	[S]	Function unknown	--	K13989|1e-165|rcu:RCOM_0905230|Derlin-2, putative; K13989 Derlin-2/3	[S]	Function unknown	Der1-like family	Derlin-2.2 GN=DER2.2 OS=Arabidopsis thaliana (Mouse-ear cress) PE=2 SV=1	PREDICTED: derlin-2.2 [Cucumis sativus]
Cla013939	[PR]	--	Molecular Function: iron ion binding (GO:0005506);; Biological Process: aromatic amino acid family biosynthetic process (GO:0009073);; Cellular Component: chloroplast thylakoid membrane (GO:0009535);; Cellular Component: chloroplast inner membrane (GO:0009706);; Biological Process: leaf morphogenesis (GO:0009965);; Molecular Function: chlorophyllide a oxygenase [overall] activity (GO:0010277);; B…	K13600|0.0|pop:POPTR_716668|hypothetical protein; K13600 chlorophyllide a oxygenase [EC:1.13.12.14]	--	--	Pheophorbide a oxygenase;; Rieske [2Fe-2S] domain	Chlorophyllide a oxygenase, chloroplastic (Precursor) GN=T18F15.7 OS=Arabidopsis thaliana (Mouse-ear cress) PE=1 SV=1	PREDICTED: chlorophyllide a oxygenase, chloroplastic [Cucumis melo]
Cla006501	[S]	Function unknown	--	K10733|3e-44|vvi:100264816|hypothetical protein LOC100264816; K10733 GINS complex subunit 2	[S]	Function unknown	GINS complex protein	DNA replication complex GINS protein PSF2 GN=GINS2 OS=Arabidopsis thaliana (Mouse-ear cress) PE=2 SV=2	hypothetical protein Csa_4G114190 [Cucumis sativus]
Cla003005	[RTKL]	--	--	K14498|0.0|vvi:100259302|hypothetical protein LOC100259302; K14498 serine/threonine-protein kinase SRK2 [EC:2.7.11.1]	[T]	Signal transduction mechanisms	Protein kinase domain;; Protein tyrosine kinase	Serine/threonine-protein kinase SRK2H GN=MBK5.13 OS=Arabidopsis thaliana (Mouse-ear cress) PE=1 SV=1	PREDICTED: serine/threonine-protein kinase SRK2H-like [Cucumis melo]
Cla019896	--	--	--	K15718|0.0|vvi:100232917|LOX, LOXC; lipoxygenase	--	--	Lipoxygenase	Probable linoleate 9S-lipoxygenase 5 GN=LOX1.5 OS=Solanum tuberosum (Potato) PE=2 SV=1	PREDICTED: probable linoleate 9S-lipoxygenase 5 isoform X2 [Cucumis sativus]
Cla000760	--	--	--	--	--	--	Dirigent-like protein	Disease resistance response protein 206 (Precursor) GN=PI206 OS=Pisum sativum (Garden pea) PE=1 SV=2	PREDICTED: disease resistance response protein 206-like [Cucumis melo]
Cla019838	--	--	Biological Process: transport (GO:0006810);; Biological Process: gene silencing by RNA (GO:0031047);; Biological Process: shoot system development (GO:0048367);; Biological Process: animal organ development (GO:0048513);;	K14289|0.0|ath:AT3G05040|HST; HST (HASTY); nucleocytoplasmic transporter; K14289 exportin-5	[YU]	--	Exportin 1-like protein	Protein HASTY 1 GN=T9J14.1 OS=Arabidopsis thaliana (Mouse-ear cress) PE=1 SV=1	PREDICTED: protein HASTY 1 isoform X2 [Cucumis melo]
Cla003767	--	--	--	--	[R]	General function prediction only	PPR repeat family;; PPR repeat;; PPR repeat;; Pentatricopeptide repeat domain;; Ribosomal protein S24e	Pentatricopeptide repeat-containing protein At5g18390, mitochondrial (Precursor) GN=At5g18390 OS=Arabidopsis thaliana (Mouse-ear cress) PE=2 SV=2	PREDICTED: pentatricopeptide repeat-containing protein At5g18390, mitochondrial [Cucumis sativus]
Cla016687	--	--	--	--	--	--	Domain of unknown function (DUF3548)	--	PREDICTED: TBC1 domain family member 15 [Cucumis sativus]
Cla008908	[O]	Posttranslational modification, protein turnover, chaperones	Molecular Function: threonine-type endopeptidase activity (GO:0004298);; Cellular Component: nucleus (GO:0005634);; Cellular Component: cytoplasm (GO:0005737);; Biological Process: ubiquitin-dependent protein catabolic process (GO:0006511);; Cellular Component: proteasome core complex, alpha-subunit complex (GO:0019773);;	K02731|1e-161|vvi:100257349|hypothetical protein LOC100257349; K02731 20S proteasome subunit alpha 4 [EC:3.4.25.1]	[O]	Posttranslational modification, protein turnover, chaperones	Proteasome subunit;; Proteasome subunit A N-terminal signature	Proteasome subunit alpha type-7 GN=PAD1 OS=Cicer arietinum (Chickpea) PE=2 SV=1	PREDICTED: proteasome subunit alpha type-7 [Cucumis sativus]
Cla017039	--	--	--	--	--	--	2OG-Fe(II) oxygenase superfamily;; 2OG-Fe(II) oxygenase superfamily;; Acyltransferase;; haloacid dehalogenase-like hydrolase;; ShK domain-like	Glycerol-3-phosphate 2-O-acyltransferase 6 GN=GPAT6 OS=Arabidopsis thaliana (Mouse-ear cress) PE=1 SV=1	PREDICTED: glycerol-3-phosphate 2-O-acyltransferase 6-like [Cucumis melo]
Cla000546	--	--	--	--	[O]	Posttranslational modification, protein turnover, chaperones	Reverse transcriptase-like;; IBR domain	Putative uncharacterized protein At4g01020, chloroplastic (Precursor) GN=At4g01020 OS=Arabidopsis thaliana (Mouse-ear cress) PE=3 SV=1	PREDICTED: uncharacterized protein LOC101214830 [Cucumis sativus]
Cla009935	--	--	Biological Process: meristem development (GO:0048507);;	--	--	--	Domain of unknown function (DUF702)	Protein LATERAL ROOT PRIMORDIUM 1 GN=LRP1 OS=Arabidopsis thaliana (Mouse-ear cress) PE=1 SV=1	PREDICTED: protein LATERAL ROOT PRIMORDIUM 1 [Cucumis melo]
Cla006017	--	--	--	--	[U]	Intracellular trafficking, secretion, and vesicular transport	PRA1 family protein	PRA1 family protein E GN=F22O13.26 OS=Arabidopsis thaliana (Mouse-ear cress) PE=1 SV=1	PREDICTED: PRA1 family protein E-like [Cucumis sativus]
Cla023213	[E]	Amino acid transport and metabolism	--	--	--	--	Bacterial extracellular solute-binding protein;; Bacterial extracellular solute-binding protein;; Bacterial extracellular solute-binding protein	--	PREDICTED: uncharacterized protein LOC103487640 [Cucumis melo]
Cla020436	[C]	Energy production and conversion	Cellular Component: mitochondrial proton-transporting ATP synthase complex, catalytic core F(1) (GO:0000275);; Molecular Function: ATP binding (GO:0005524);; Biological Process: ATP synthesis coupled proton transport (GO:0015986);; Biological Process: ATP hydrolysis coupled proton transport (GO:0015991);; Molecular Function: proton-transporting ATP synthase activity, rotational mechanism (GO:0046…	K02133|0.0|vvi:100261031|hypothetical protein LOC100261031; K02133 F-type H+-transporting ATPase subunit beta [EC:3.6.3.14]	[C]	Energy production and conversion	ATP synthase alpha/beta family, nucleotide-binding domain;; ATP synthase alpha/beta chain, C terminal domain;; ATP synthase alpha/beta family, beta-barrel domain;; ATP synthase F1 beta subunit	ATP synthase subunit beta, mitochondrial (Precursor) GN=ATPB OS=Hevea brasiliensis (Para rubber tree) PE=2 SV=1	PREDICTED: ATP synthase subunit beta, mitochondrial [Cucumis melo]
Cla019601	[IQ]	--	Molecular Function: 3-oxoacyl-[acyl-carrier-protein] synthase activity (GO:0004315);; Biological Process: fatty acid biosynthetic process (GO:0006633);;	K09458|0.0|rcu:RCOM_0633300|50 kDa ketoavyl-ACP synthase (EC:2.3.1.41); K09458 3-oxoacyl-[acyl-carrier-protein] synthase II [EC:2.3.1.179]	[IQ]	--	Beta-ketoacyl synthase, N-terminal domain;; Beta-ketoacyl synthase, C-terminal domain	3-oxoacyl-[acyl-carrier-protein] synthase I, chloroplastic (Precursor) GN=KAS1 OS=Arabidopsis thaliana (Mouse-ear cress) PE=2 SV=2	PREDICTED: 3-oxoacyl-[acyl-carrier-protein] synthase I, chloroplastic [Cucumis melo]
Cla015560	--	--	Cellular Component: mitochondrial inner membrane (GO:0005743);; Biological Process: mitochondrial transport (GO:0006839);; Cellular Component: integral component of membrane (GO:0016021);; Biological Process: transmembrane transport (GO:0055085);;	--	[C]	Energy production and conversion	Mitochondrial carrier protein	Probable S-adenosylmethionine carrier 2, chloroplastic (Precursor) GN=SAMC2 OS=Arabidopsis thaliana (Mouse-ear cress) PE=2 SV=1	PREDICTED: solute carrier family 25 member 44 isoform X1 [Cucumis sativus]
Cla011367	[H]	Coenzyme transport and metabolism	Molecular Function: uridine kinase activity (GO:0004849);; Molecular Function: ATP binding (GO:0005524);; Biological Process: UMP biosynthetic process (GO:0006222);; Cellular Component: chloroplast (GO:0009507);; Biological Process: phosphorylation (GO:0016310);; Molecular Function: hydrolase activity (GO:0016787);;	--	[FH]	--	Phosphoribulokinase / Uridine kinase family	Probable uracil phosphoribosyltransferase GN=UKL5 OS=Arabidopsis thaliana (Mouse-ear cress) PE=2 SV=1	PREDICTED: putative uridine kinase C227.14 [Cucumis sativus]
Cla015901	--	--	Biological Process: proteolysis (GO:0006508);; Molecular Function: cysteine-type peptidase activity (GO:0008234);;	--	[O]	Posttranslational modification, protein turnover, chaperones	Papain family cysteine protease;; Cathepsin propeptide inhibitor domain (I29)	Cysteine proteinase RD19a (Precursor) GN=RD19A OS=Arabidopsis thaliana (Mouse-ear cress) PE=2 SV=1	PREDICTED: cysteine proteinase RD19a-like [Cucumis melo]
Cla003229	[G]	Carbohydrate transport and metabolism	--	--	[G]	Carbohydrate transport and metabolism	Histidine phosphatase superfamily (branch 1)	--	PREDICTED: uncharacterized protein LOC103491727 [Cucumis melo]
Cla022963	--	--	--	K08908|1e-170|pop:POPTR_548030|Lhca2-1; light-harvesting complex I protein Lhca2; K08908 light-harvesting complex I chlorophyll a/b binding protein 2	--	--	Chlorophyll A-B binding protein	Chlorophyll a-b binding protein 7, chloroplastic (Precursor) GN=CAB7 OS=Solanum lycopersicum (Tomato) PE=3 SV=1	PREDICTED: chlorophyll a-b binding protein 7, chloroplastic isoform X1 [Cucumis melo]
Cla013020	[C]	Energy production and conversion	Biological Process: pentose-phosphate shunt (GO:0006098);; Molecular Function: electron carrier activity (GO:0009055);; Cellular Component: chloroplast stroma (GO:0009570);; Biological Process: response to blue light (GO:0009637);; Biological Process: photosynthetic acclimation (GO:0009643);; Biological Process: response to high light intensity (GO:0009644);; Biological Process: abscisic acid bio…	K02639|9e-61|ath:AT1G60950|FED_A; FED A; 2 iron, 2 sulfur cluster binding / electron carrier/ iron-sulfur cluster binding; K02639 ferredoxin	--	--	2Fe-2S iron-sulfur cluster binding domain	Ferredoxin-2, chloroplastic (Precursor) GN=T7P1.9 OS=Arabidopsis thaliana (Mouse-ear cress) PE=1 SV=1	PREDICTED: ferredoxin-like [Cucumis melo]
Cla022494	--	--	--	--	[F]	Nucleotide transport and metabolism	5' nucleotidase family	--	PREDICTED: 5&apos;-nucleotidase domain-containing protein 4 isoform X2 [Cucumis melo]
Cla005091	[IQ]	--	--	K01904|0.0|rcu:RCOM_0473330|AMP dependent CoA ligase, putative (EC:1.13.12.7); K01904 4-coumarate--CoA ligase [EC:6.2.1.12]	[I]	Lipid transport and metabolism	AMP-binding enzyme;; AMP-binding enzyme C-terminal domain	4-coumarate--CoA ligase-like 7 GN=4CLL7 OS=Arabidopsis thaliana (Mouse-ear cress) PE=1 SV=1	PREDICTED: 4-coumarate--CoA ligase-like 7 [Cucumis melo]
Cla005152	--	--	--	K13152|3e-63|pop:POPTR_662559|hypothetical protein; K13152 U11/U12 small nuclear ribonucleoprotein 20 kDa protein	[A]	RNA processing and modification	U1 zinc finger;; Zinc finger C-x8-C-x5-C-x3-H type (and similar)	Zinc finger CCCH domain-containing protein 3 OS=Oryza sativa subsp. japonica (Rice) PE=2 SV=2	PREDICTED: zinc finger CCCH domain-containing protein 3 [Cucumis melo]
Cla008663	--	--	--	--	--	--	Cytochrome c oxidase subunit VIIa	--	PREDICTED: uncharacterized protein LOC103497961 [Cucumis melo]
Cla009732	[R]	General function prediction only	--	--	[QR]	--	2OG-Fe(II) oxygenase superfamily;; non-haem dioxygenase in morphine synthesis N-terminal	Protein SRG1 GN=SRG1 OS=Arabidopsis thaliana (Mouse-ear cress) PE=2 SV=1	PREDICTED: protein SRG1-like [Cucumis sativus]
Cla013776	[E]	Amino acid transport and metabolism	Molecular Function: chorismate synthase activity (GO:0004107);; Cellular Component: nucleolus (GO:0005730);; Biological Process: N-terminal protein myristoylation (GO:0006499);; Biological Process: amino acid transport (GO:0006865);; Biological Process: aromatic amino acid family biosynthetic process (GO:0009073);; Biological Process: chorismate biosynthetic process (GO:0009423);; Cellular Compon…	K01736|0.0|pop:POPTR_724971|CS2; chorismate synthase (EC:4.2.3.5); K01736 chorismate synthase [EC:4.2.3.5]	[E]	Amino acid transport and metabolism	Chorismate synthase	Chorismate synthase, chloroplastic (Precursor) GN=EMB1144 OS=Arabidopsis thaliana (Mouse-ear cress) PE=2 SV=2	PREDICTED: chorismate synthase, chloroplastic [Cucumis melo]
Cla008125	--	--	--	--	[O]	Posttranslational modification, protein turnover, chaperones	Gamma interferon inducible lysosomal thiol reductase (GILT)	--	PREDICTED: gamma-interferon-inducible lysosomal thiol reductase-like [Cucumis sativus]
Cla023200	--	--	--	--	--	--	Nucleotide-diphospho-sugar transferase	UDP-D-xylose:L-fucose alpha-1,3-D-xylosyltransferase 3 GN=RGXT3 OS=Arabidopsis thaliana (Mouse-ear cress) PE=1 SV=1	PREDICTED: uncharacterized protein LOC103487624 [Cucumis melo]
Cla009682	[I]	Lipid transport and metabolism	--	--	[I]	Lipid transport and metabolism	Lipase (class 3)	Phospholipase A1-IIgamma GN=DSEL OS=Arabidopsis thaliana (Mouse-ear cress) PE=1 SV=1	PREDICTED: phospholipase A1-IIgamma [Cucumis melo]
Cla017929	--	--	Cellular Component: endoplasmic reticulum membrane (GO:0005789);; Biological Process: lipid transport (GO:0006869);; Biological Process: ER to Golgi vesicle-mediated transport (GO:0006888);; Biological Process: intra-Golgi vesicle-mediated transport (GO:0006891);; Biological Process: lithium ion transport (GO:0010351);; Cellular Component: integral component of membrane (GO:0016021);; Biological …	--	--	--	PRA1 family protein	PRA1 family protein A1 GN=PRA1A1 OS=Arabidopsis thaliana (Mouse-ear cress) PE=2 SV=1	PREDICTED: PRA1 family protein A1-like [Cucumis sativus]
Cla007128	--	--	--	--	[S]	Function unknown	--	Protein root UVB sensitive 1, chloroplastic {ECO:0000303|PubMed:19075229} (Precursor) OS=Arabidopsis thaliana (Mouse-ear cress) PE=1 SV=1	hypothetical protein Csa_3G254050 [Cucumis sativus]
Cla018112	--	--	--	--	--	--	--	--	hypothetical protein Csa_4G308620 [Cucumis sativus]
Cla008829	--	--	Molecular Function: dolichyl-phosphate beta-D-mannosyltransferase activity (GO:0004582);; Biological Process: GPI anchor biosynthetic process (GO:0006506);; Cellular Component: chloroplast (GO:0009507);; Cellular Component: cytoplasmic vesicle (GO:0016023);; Biological Process: dolichol metabolic process (GO:0019348);; Cellular Component: integral component of endoplasmic reticulum membrane (GO:0…	K09658|8e-46|sbi:SORBI_09g028160|hypothetical protein; K09658 dolichyl-phosphate mannosyltransferase polypeptide 2, regulatory subunit	[O]	Posttranslational modification, protein turnover, chaperones	Dolichol phosphate-mannose biosynthesis regulatory protein (DPM2)	--	PREDICTED: dolichol phosphate-mannose biosynthesis regulatory protein [Cucumis sativus]
Cla023327	[T]	Signal transduction mechanisms	--	--	[T]	Signal transduction mechanisms	--	Probable protein phosphatase 2C 55 GN=At4g16580 OS=Arabidopsis thaliana (Mouse-ear cress) PE=2 SV=2	PREDICTED: probable protein phosphatase 2C 55 [Cucumis melo]
Cla017781	[R]	General function prediction only	Cellular Component: cytosol (GO:0005829);; Biological Process: metabolic process (GO:0008152);; Molecular Function: ligase activity (GO:0016874);;	--	[R]	General function prediction only	Ankyrin repeats (3 copies);; Ankyrin repeat;; Ankyrin repeats (many copies);; Ankyrin repeats (many copies);; Ankyrin repeat	Ankyrin repeat domain-containing protein EMB506, chloroplastic (Precursor) GN=EMB506 OS=Arabidopsis thaliana (Mouse-ear cress) PE=1 SV=1	PREDICTED: tankyrase-2 [Cucumis melo]
Cla015413	[R]	General function prediction only	--	K15918|0.0|vvi:100253144|hypothetical protein LOC100253144	[R]	General function prediction only	--	D-glycerate 3-kinase, chloroplastic (Precursor) GN=GLYK OS=Arabidopsis thaliana (Mouse-ear cress) PE=1 SV=2	PREDICTED: D-glycerate 3-kinase, chloroplastic isoform X1 [Cucumis melo]
Cla016088	--	--	Molecular Function: metal ion binding (GO:0046872);;	--	[R]	General function prediction only	C2H2-type zinc finger;; Zinc finger, C2H2 type	Zinc finger protein ZAT10 GN=T22C5.18 OS=Arabidopsis thaliana (Mouse-ear cress) PE=2 SV=1	PREDICTED: zinc finger protein ZAT10-like [Cucumis melo]
Cla017397	[R]	General function prediction only	Molecular Function: non-membrane spanning protein tyrosine kinase activity (GO:0004715);; Cellular Component: peroxisome (GO:0005777);; Molecular Function: hydrolase activity (GO:0016787);; Biological Process: peptidyl-tyrosine phosphorylation (GO:0018108);;	--	[I]	Lipid transport and metabolism	Alpha/beta hydrolase family;; alpha/beta hydrolase fold;; Alpha/beta hydrolase family	--	PREDICTED: bifunctional epoxide hydrolase 2-like [Cucumis melo]
Cla003220	--	--	--	K13250|1e-100|rcu:RCOM_1445980|translocon-associated protein, beta subunit precursor, putative; K13250 translocon-associated protein subunit beta	[U]	Intracellular trafficking, secretion, and vesicular transport	Translocon-associated protein beta (TRAPB)	--	PREDICTED: translocon-associated protein subunit beta [Cucumis melo]
Cla004599	[RTKL]	--	--	--	--	--	Protein kinase domain;; Protein tyrosine kinase;; Leucine Rich repeats (2 copies);; Leucine rich repeat;; Leucine Rich Repeat;; Leucine rich repeat N-terminal domain;; Leucine Rich repeat	Protein STRUBBELIG-RECEPTOR FAMILY 8 (Precursor) GN=SRF8 OS=Arabidopsis thaliana (Mouse-ear cress) PE=2 SV=1	PREDICTED: protein STRUBBELIG-RECEPTOR FAMILY 8 isoform X1 [Cucumis melo]
Cla004173	--	--	--	--	[M]	Cell wall/membrane/envelope biogenesis	Lipocalin-like domain;; Lipocalin / cytosolic fatty-acid binding protein family	--	PREDICTED: uncharacterized protein LOC103494915 [Cucumis melo]
Cla012692	--	--	Molecular Function: cytochrome-c oxidase activity (GO:0004129);; Cellular Component: mitochondrial envelope (GO:0005740);; Biological Process: hydrogen ion transmembrane transport (GO:1902600);;	K02265|1e-32|rcu:RCOM_0897910|cytochrome C oxidase, putative; K02265 cytochrome c oxidase subunit Vb [EC:1.9.3.1]	[C]	Energy production and conversion	--	Cytochrome c oxidase subunit 5b-2, mitochondrial (Precursor) GN=COX5B-2 OS=Arabidopsis thaliana (Mouse-ear cress) PE=2 SV=1	PREDICTED: cytochrome c oxidase subunit 5b-2, mitochondrial [Cucumis sativus]
Cla009122	[I]	Lipid transport and metabolism	--	K02291|0.0|vvi:100246195|hypothetical protein LOC100246195; K02291 phytoene synthase [EC:2.5.1.32]	[I]	Lipid transport and metabolism	Squalene/phytoene synthase	Phytoene synthase, chloroplastic (Precursor) GN=PSY OS=Cucumis melo (Muskmelon) PE=2 SV=1	phytoene synthase [Citrullus lanatus]
Cla019671	--	--	Cellular Component: cytoskeleton (GO:0005856);; Biological Process: actin cytoskeleton organization (GO:0030036);;	--	--	--	--	Protein SCAR3 GN=SCAR3 OS=Arabidopsis thaliana (Mouse-ear cress) PE=1 SV=1	PREDICTED: protein SCAR3 isoform X3 [Cucumis sativus]
Cla013449	[C]	Energy production and conversion	--	K00135|0.0|pop:POPTR_1091519|succinic semialdehyde dehydrogenase (EC:1.2.1.24); K00135 succinate-semialdehyde dehydrogenase (NADP+) [EC:1.2.1.16]	[C]	Energy production and conversion	Aldehyde dehydrogenase family	Succinate-semialdehyde dehydrogenase, mitochondrial (Precursor) GN=T8K14.14 OS=Arabidopsis thaliana (Mouse-ear cress) PE=1 SV=2	PREDICTED: succinate-semialdehyde dehydrogenase, mitochondrial [Cucumis melo]
Cla012117	[S]	Function unknown	--	--	[R]	General function prediction only	BTB/POZ domain;; Pentapeptide repeats (8 copies)	FH protein interacting protein FIP2 GN=FIP2 OS=Arabidopsis thaliana (Mouse-ear cress) PE=1 SV=1	PREDICTED: FH protein interacting protein FIP2 isoform X3 [Cucumis sativus]
Cla006807	[QR]	--	--	K05928|1e-144|pop:POPTR_807031|delta-tocopherol methyltransferase/gamma-tocopherol methyltransferase (EC:2.1.1.95); K05928 tocopherol O-methyltransferase [EC:2.1.1.95]	[IR]	--	Methyltransferase domain;; Methyltransferase domain;; Mycolic acid cyclopropane synthetase;; Methyltransferase domain;; Methyltransferase domain;; Methyltransferase domain;; Methyltransferase domain;; ubiE/COQ5 methyltransferase family	Tocopherol O-methyltransferase, chloroplastic (Precursor) GN=F13O11.27 OS=Arabidopsis thaliana (Mouse-ear cress) PE=2 SV=2	PREDICTED: tocopherol O-methyltransferase, chloroplastic [Cucumis melo]
Cla008861	[RTKL]	--	Molecular Function: ATP binding (GO:0005524);; Biological Process: protein phosphorylation (GO:0006468);; Molecular Function: RNA polymerase II carboxy-terminal domain kinase activity (GO:0008353);;	K08829|0.0|pop:POPTR_712353|hypothetical protein; K08829 male germ cell-associated kinase [EC:2.7.11.22]	[T]	Signal transduction mechanisms	Protein kinase domain;; Protein tyrosine kinase	Cyclin-dependent kinase F-4 OS=Oryza sativa subsp. japonica (Rice) PE=2 SV=1	PREDICTED: cyclin-dependent kinase F-4-like isoform X1 [Cucumis melo]
Cla011201	--	--	Molecular Function: RNA binding (GO:0003723);;	--	[L]	Replication, recombination and repair	CRS1 / YhbY (CRM) domain	Chloroplastic group IIA intron splicing facilitator CRS1, chloroplastic (Precursor) GN=OJ1014_E02.14 OS=Oryza sativa subsp. japonica (Rice) PE=2 SV=1	PREDICTED: chloroplastic group IIA intron splicing facilitator CRS1, chloroplastic [Cucumis melo]
Cla015971	--	--	Cellular Component: proteasome complex (GO:0000502);; Biological Process: fatty acid beta-oxidation (GO:0006635);;	K11876|1e-134|rcu:RCOM_0938830|hypothetical protein; K11876 proteasome assembly chaperone 2	[S]	Function unknown	PAC2 family	--	PREDICTED: proteasome assembly chaperone 2 [Cucumis sativus]
Cla008685	--	--	--	--	--	--	--	--	PREDICTED: uncharacterized protein LOC103497988 isoform X1 [Cucumis melo]
Cla020956	--	--	--	--	[S]	Function unknown	--	U-box domain-containing protein 4 GN=PUB4 OS=Arabidopsis thaliana (Mouse-ear cress) PE=1 SV=3	PREDICTED: U-box domain-containing protein 8-like [Cucumis sativus]
Cla017734	--	--	Biological Process: RNA metabolic process (GO:0016070);;	--	--	--	Zinc-finger of C2H2 type	Histone deacetylase HDT1 GN=HDT1 OS=Solanum chacoense (Chaco potato) PE=2 SV=1	PREDICTED: histone deacetylase HDT1 [Cucumis melo]
Cla003147	[RTKL]	--	--	K08819|0.0|vvi:100263383|similar to cdc2MsC; K08819 Cdc2-related kinase, arginine/serine-rich [EC:2.7.11.22]	[D]	Cell cycle control, cell division, chromosome partitioning	Protein kinase domain;; Protein tyrosine kinase	Cyclin-dependent kinase C-2 GN=OJ1294_F06.25 OS=Oryza sativa subsp. japonica (Rice) PE=2 SV=1	PREDICTED: LOW QUALITY PROTEIN: cyclin-dependent kinase C-2-like [Cucumis melo]
Cla008790	[L]	Replication, recombination and repair	--	--	--	--	Zinc finger, C3HC4 type (RING finger)	MND1-interacting protein 1 GN=MIP1 OS=Arabidopsis thaliana (Mouse-ear cress) PE=1 SV=1	PREDICTED: MND1-interacting protein 1 [Cucumis melo]
Cla023279	--	--	--	--	[GC]	--	UDP-glucoronosyl and UDP-glucosyl transferase	UDP-glucose flavonoid 3-O-glucosyltransferase 6 {ECO:0000303|PubMed:18487633} OS=Fragaria ananassa (Strawberry) PE=1 SV=1	PREDICTED: anthocyanidin 3-O-glucosyltransferase 2-like [Cucumis sativus]
Cla007385	[QR]	--	--	K00565|0.0|vvi:100243615|hypothetical protein LOC100243615; K00565 mRNA (guanine-N7-)-methyltransferase [EC:2.1.1.56]	[A]	RNA processing and modification	mRNA capping enzyme;; Methyltransferase domain;; Methyltransferase domain;; Methyltransferase domain;; Methyltransferase domain;; Methyltransferase domain;; Methyltransferase domain	mRNA cap guanine-N7 methyltransferase 1 GN=At3g20650 OS=Arabidopsis thaliana (Mouse-ear cress) PE=2 SV=1	PREDICTED: mRNA cap guanine-N7 methyltransferase 1 [Cucumis melo]
Cla000676	--	--	--	--	[J]	Translation, ribosomal structure and biogenesis	'Cold-shock' DNA-binding domain;; Zinc knuckle;; Ribonuclease B OB domain	Glycine-rich protein 2 GN=GRP-2 OS=Nicotiana sylvestris (Wood tobacco) PE=2 SV=1	PREDICTED: cold shock protein 2-like [Cucumis melo]
Cla020361	[P]	Inorganic ion transport and metabolism	Molecular Function: ATP binding (GO:0005524);; Biological Process: metabolic process (GO:0008152);; Cellular Component: chloroplast (GO:0009507);; Molecular Function: ATPase activity (GO:0016887);;	K01551|1e-171|vvi:100254250|hypothetical protein LOC100254250; K01551 arsenite-transporting ATPase [EC:3.6.3.16]	--	--	Anion-transporting ATPase	Uncharacterized protein At1g26090, chloroplastic (Precursor) GN=At1g26090 OS=Arabidopsis thaliana (Mouse-ear cress) PE=2 SV=1	PREDICTED: uncharacterized protein At1g26090, chloroplastic [Cucumis melo]
Cla017684	--	--	Molecular Function: DNA binding (GO:0003677);; Molecular Function: ATP binding (GO:0005524);; Cellular Component: nucleus (GO:0005634);; Biological Process: DNA replication (GO:0006260);; Biological Process: DNA repair (GO:0006281);; Biological Process: DNA recombination (GO:0006310);; Molecular Function: ATPase activity (GO:0016887);;	K10740|2e-37|vvi:100264936|hypothetical protein LOC100264936	--	--	Replication factor A protein 3	Replication protein A 14 kDa subunit B GN=F28J12.250 OS=Arabidopsis thaliana (Mouse-ear cress) PE=1 SV=1	PREDICTED: replication protein A 14 kDa subunit B [Cucumis sativus]
Cla001001	[R]	General function prediction only	--	K06874|1e-46|pop:POPTR_759183|hypothetical protein; K06874	[R]	General function prediction only	ZPR1 zinc-finger domain	--	PREDICTED: zinc finger protein ZPR1-like [Cucumis sativus]
Cla013706	--	--	--	--	--	--	--	--	PREDICTED: uncharacterized protein LOC101207733 [Cucumis sativus]
Cla012597	[T]	Signal transduction mechanisms	Molecular Function: protein serine/threonine phosphatase activity (GO:0004722);; Biological Process: protein dephosphorylation (GO:0006470);; Molecular Function: metal ion binding (GO:0046872);;	K14497|0.0|vvi:100241147|hypothetical protein LOC100241147; K14497 protein phosphatase 2C [EC:3.1.3.16]	[T]	Signal transduction mechanisms	Protein phosphatase 2C	Protein phosphatase 2C 16 (Precursor) GN=F28P22.4 OS=Arabidopsis thaliana (Mouse-ear cress) PE=1 SV=1	PREDICTED: protein phosphatase 2C 16 isoform X1 [Cucumis melo]
Cla004220	[V]	Defense mechanisms	Molecular Function: ATP binding (GO:0005524);; Cellular Component: integral component of membrane (GO:0016021);; Molecular Function: 2-alkenal reductase [NAD(P)] activity (GO:0032440);; Molecular Function: ATPase activity, coupled to transmembrane movement of substances (GO:0042626);; Biological Process: transmembrane transport (GO:0055085);; Biological Process: oxidation-reduction process (GO:00…	--	[Q]	Secondary metabolites biosynthesis, transport and catabolism	ABC transporter;; ABC transporter transmembrane region;; AAA domain;; P-loop containing region of AAA domain;; Miro-like protein;; AAA domain;; 50S ribosome-binding GTPase;; Type II/IV secretion system protein	ABC transporter C family member 10 GN=F17J16.190 OS=Arabidopsis thaliana (Mouse-ear cress) PE=2 SV=2	PREDICTED: ABC transporter C family member 10 [Cucumis melo]
Cla005310	[C]	Energy production and conversion	--	--	--	--	NADH ubiquinone oxidoreductase subunit NDUFA12	--	PREDICTED: uncharacterized protein LOC101214441 isoform X4 [Cucumis sativus]
Cla014776	--	--	--	--	--	--	Protein of unknown function (DUF581)	--	PREDICTED: uncharacterized protein LOC103503283 [Cucumis melo]
Cla007738	--	--	Cellular Component: mitochondrion (GO:0005739);;	--	[R]	General function prediction only	PPR repeat family;; PPR repeat;; PPR repeat;; Pentatricopeptide repeat domain;; Tetratricopeptide repeat;; Anaphase-promoting complex, cyclosome, subunit 3;; Region in Clathrin and VPS;; Tetratricopeptide repeat	Pentatricopeptide repeat-containing protein At1g03560, mitochondrial (Precursor) GN=At1g03560 OS=Arabidopsis thaliana (Mouse-ear cress) PE=2 SV=1	PREDICTED: pentatricopeptide repeat-containing protein At1g03560, mitochondrial [Cucumis sativus]
Cla005177	--	--	--	--	[K]	Transcription	PHD-finger;; Ring finger domain;; Zinc finger, C3HC4 type (RING finger)	Protein Ycf2 {ECO:0000255|HAMAP-Rule:MF_01330} OS=Oenothera parviflora (Small-flowered evening primrose) PE=3 SV=1	PREDICTED: uncharacterized protein LOC101205950 isoform X2 [Cucumis sativus]
Cla019810	[MG]	--	Cellular Component: cytosol (GO:0005829);; Biological Process: L-ascorbic acid biosynthetic process (GO:0019853);; Molecular Function: GDP-mannose 3,5-epimerase activity (GO:0047918);; Molecular Function: NAD binding (GO:0051287);;	K10046|0.0|rcu:RCOM_0484660|dtdp-glucose 4-6-dehydratase, putative (EC:5.1.3.18); K10046 GDP-D-mannose 3', 5'-epimerase [EC:5.1.3.18 5.1.3.-]	[GM]	--	NAD dependent epimerase/dehydratase family;; 3-beta hydroxysteroid dehydrogenase/isomerase family;; Male sterility protein;; NADH(P)-binding;; Polysaccharide biosynthesis protein	GDP-mannose 3,5-epimerase 1 GN=OsI_032456 OS=Oryza sativa subsp. indica (Rice) PE=2 SV=1	PREDICTED: GDP-mannose 3,5-epimerase 2 isoform X2 [Cucumis melo]
Cla008735	--	--	--	--	[GE]	--	Triose-phosphate Transporter family;; EamA-like transporter family	Uncharacterized membrane protein At1g06890 GN=At1g06890 OS=Arabidopsis thaliana (Mouse-ear cress) PE=1 SV=1	PREDICTED: uncharacterized membrane protein At1g06890 [Cucumis melo]
Cla017659	[IQR]	--	Molecular Function: androstan-3-alpha,17-beta-diol dehydrogenase activity (GO:0047044);; Biological Process: oxidation-reduction process (GO:0055114);;	--	[R]	General function prediction only	Enoyl-(Acyl carrier protein) reductase;; short chain dehydrogenase;; KR domain	Tropinone reductase-like 1 OS=Erythroxylum coca (Coca plant) PE=2 SV=1	wts2L [Citrullus lanatus]
Cla004343	--	--	--	--	[R]	General function prediction only	--	--	PREDICTED: uncharacterized protein LOC103501438 [Cucumis melo]
Cla020888	[C]	Energy production and conversion	Cellular Component: mitochondrial respiratory chain complex I (GO:0005747);; Biological Process: protein glycosylation (GO:0006486);; Biological Process: ubiquitin-dependent protein catabolic process (GO:0006511);; Molecular Function: NADH dehydrogenase (ubiquinone) activity (GO:0008137);; Molecular Function: zinc ion binding (GO:0008270);; Biological Process: photorespiration (GO:0009853);; Mole…	K03940|1e-134|rcu:RCOM_0798140|NADH-plastoquinone oxidoreductase, putative (EC:1.6.99.3); K03940 NADH dehydrogenase (ubiquinone) Fe-S protein 7 [EC:1.6.5.3 1.6.99.3]	[C]	Energy production and conversion	NADH ubiquinone oxidoreductase, 20 Kd subunit	NADH dehydrogenase [ubiquinone] iron-sulfur protein 7, mitochondrial (Precursor) GN=At5g11770 OS=Arabidopsis thaliana (Mouse-ear cress) PE=2 SV=1	PREDICTED: NADH dehydrogenase [ubiquinone] iron-sulfur protein 7, mitochondrial [Cucumis sativus]
Cla022077	[J]	Translation, ribosomal structure and biogenesis	--	K03262|0.0|rcu:RCOM_1033150|eukaryotic translation initiation factor, putative; K03262 translation initiation factor eIF-5	[J]	Translation, ribosomal structure and biogenesis	Domain found in IF2B/IF5;; eIF4-gamma/eIF5/eIF2-epsilon	Eukaryotic translation initiation factor 5 GN=EIF5 OS=Phaseolus vulgaris (Kidney bean) PE=2 SV=1	PREDICTED: eukaryotic translation initiation factor 5-like [Cucumis sativus]
Cla018975	--	--	--	--	--	--	--	--	PREDICTED: uncharacterized protein LOC101219468 [Cucumis sativus]
Cla012742	[TZDR]	--	Molecular Function: calcium ion binding (GO:0005509);; Cellular Component: vacuole (GO:0005773);; Biological Process: actin filament-based movement (GO:0030048);; Biological Process: Golgi localization (GO:0051645);; Biological Process: mitochondrion localization (GO:0051646);; Biological Process: peroxisome localization (GO:0060151);;	K06268|2e-85|rcu:RCOM_0901930|calcineurin B subunit, putative; K06268 protein phosphatase 3, regulatory subunit	[T]	Signal transduction mechanisms	EF-hand domain pair;; EF hand	Calmodulin-like protein 11 GN=CML11 OS=Arabidopsis thaliana (Mouse-ear cress) PE=2 SV=1	PREDICTED: calcineurin subunit B-like [Cucumis sativus]
Cla014895	--	--	Molecular Function: monooxygenase activity (GO:0004497);; Cellular Component: integral component of membrane (GO:0016021);; Biological Process: oxidation-reduction process (GO:0055114);;	--	[T]	Signal transduction mechanisms	Protein of unknown function (DUF568);; Eukaryotic cytochrome b561	Cytochrome b561 and DOMON domain-containing protein At3g25290 (Precursor) GN=At3g25290 OS=Arabidopsis thaliana (Mouse-ear cress) PE=2 SV=1	PREDICTED: cytochrome b561 and DOMON domain-containing protein At3g25290 [Cucumis sativus]
Cla015507	--	--	--	--	--	--	--	--	PREDICTED: uncharacterized protein LOC103500644 [Cucumis melo]
Cla014199	[J]	Translation, ribosomal structure and biogenesis	--	K07562|0.0|vvi:100245020|hypothetical protein LOC100245020; K07562 nonsense-mediated mRNA decay protein 3	[J]	Translation, ribosomal structure and biogenesis	NMD3 family	--	PREDICTED: 60S ribosomal export protein NMD3 [Cucumis melo]
Cla011227	--	--	Cellular Component: endoplasmic reticulum (GO:0005783);; Cellular Component: plasma membrane (GO:0005886);; Biological Process: protein folding (GO:0006457);; Biological Process: response to heat (GO:0009408);; Biological Process: systemic acquired resistance (GO:0009627);; Biological Process: response to high light intensity (GO:0009644);; Biological Process: response to endoplasmic reticulum st…	--	--	--	TLR4 regulator and MIR-interacting MSAP	--	PREDICTED: uncharacterized protein LOC103492301 [Cucumis melo]
Cla023141	--	--	--	--	[S]	Function unknown	Lung seven transmembrane receptor	--	PREDICTED: transmembrane protein 87B [Cucumis melo]
Cla014135	--	--	Biological Process: stomatal complex development (GO:0010374);;	--	--	--	--	MEPFL1 {ECO:0000305} (Precursor) GN=F18D22.80 OS=Arabidopsis thaliana (Mouse-ear cress) PE=1 SV=1	PREDICTED: EPIDERMAL PATTERNING FACTOR-like protein 1 [Cucumis melo]
Cla014008	--	--	Molecular Function: molybdate ion transmembrane transporter activity (GO:0015098);; Biological Process: molybdate ion transport (GO:0015689);; Cellular Component: integral component of membrane (GO:0016021);;	--	[G]	Carbohydrate transport and metabolism	Protein of unknown function (DUF791)	--	PREDICTED: molybdate-anion transporter [Cucumis sativus]
Cla003666	--	--	--	--	[GMW]	--	Exostosin family	Probable glycosyltransferase At5g03795 GN=At5g03795 OS=Arabidopsis thaliana (Mouse-ear cress) PE=3 SV=2	PREDICTED: probable glycosyltransferase At5g03795 [Cucumis melo]
Cla007223	--	--	--	--	[O]	Posttranslational modification, protein turnover, chaperones	IBR domain	Probable E3 ubiquitin-protein ligase ARI8 GN=ARI8 OS=Arabidopsis thaliana (Mouse-ear cress) PE=2 SV=1	PREDICTED: probable E3 ubiquitin-protein ligase ARI8 [Cucumis melo]
Cla018251	[R]	General function prediction only	Biological Process: metabolic process (GO:0008152);; Biological Process: cellular process (GO:0009987);;	K06940|3e-57|pop:POPTR_717807|hypothetical protein; K06940	--	--	Putative zinc- or iron-chelating domain	--	PREDICTED: uncharacterized protein LOC103489795 [Cucumis melo]
MSTRG.729	--	--	Cellular Component: plastid (GO:0009536);; Molecular Function: ADP-sugar diphosphatase activity (GO:0019144);;	K18447|9e-24|vvi:100241091|hypothetical protein LOC100241091	[L]	Replication, recombination and repair	--	Nudix hydrolase 14, chloroplastic (Precursor) GN=F16J13.50 OS=Arabidopsis thaliana (Mouse-ear cress) PE=1 SV=2	PREDICTED: nudix hydrolase 14, chloroplastic [Cucumis melo]
Cla022940	[RTKL]	--	--	--	[T]	Signal transduction mechanisms	Protein kinase domain;; Protein tyrosine kinase;; Phosphotransferase enzyme family	Serine/threonine-protein kinase-like protein At5g23170 GN=At5g23170 OS=Arabidopsis thaliana (Mouse-ear cress) PE=2 SV=1	PREDICTED: serine/threonine-protein kinase-like protein At5g23170 isoform X1 [Cucumis melo]
Cla023267	[MI]	--	--	--	[I]	Lipid transport and metabolism	Cytidylyltransferase	Choline-phosphate cytidylyltransferase 2 GN=CCT2 OS=Arabidopsis thaliana (Mouse-ear cress) PE=1 SV=1	PREDICTED: choline-phosphate cytidylyltransferase 2-like [Cucumis melo]
Cla010156	[E]	Amino acid transport and metabolism	Molecular Function: transporter activity (GO:0005215);; Biological Process: transport (GO:0006810);; Cellular Component: membrane (GO:0016020);;	--	[E]	Amino acid transport and metabolism	POT family	Protein NRT1/ PTR FAMILY 4.6 GN=At1g69850 OS=Arabidopsis thaliana (Mouse-ear cress) PE=1 SV=1	PREDICTED: protein NRT1/ PTR FAMILY 4.6 [Cucumis melo]
Cla014463	[Q]	Secondary metabolites biosynthesis, transport and catabolism	Molecular Function: monooxygenase activity (GO:0004497);; Molecular Function: iron ion binding (GO:0005506);; Cellular Component: plasma membrane (GO:0005886);; Molecular Function: electron carrier activity (GO:0009055);; Molecular Function: oxidoreductase activity, acting on paired donors, with incorporation or reduction of molecular oxygen (GO:0016705);; Molecular Function: heme binding (GO:002…	--	[Q]	Secondary metabolites biosynthesis, transport and catabolism	Cytochrome P450	Cytochrome P450 77A1 (Fragment) GN=CYP77A1 OS=Solanum melongena (Eggplant) PE=2 SV=1	PREDICTED: cytochrome P450 77A1 [Cucumis melo]
Cla012889	--	--	--	--	--	--	--	--	hypothetical protein Csa_7G066190 [Cucumis sativus]
Cla016395	--	--	--	--	--	--	--	--	hypothetical protein Csa_7G298810 [Cucumis sativus]
Cla017023	[R]	General function prediction only	--	--	[R]	General function prediction only	WD domain, G-beta repeat;; F-box domain	Transcription initiation factor TFIID subunit 5 GN=TAF5 OS=Arabidopsis thaliana (Mouse-ear cress) PE=1 SV=1	PREDICTED: guanine nucleotide-binding protein subunit beta-2-like 1 [Vitis vinifera]
Cla010858	--	--	--	--	[R]	General function prediction only	Protein of unknown function (DUF1685)	--	PREDICTED: uncharacterized protein LOC101213317 [Cucumis sativus]
Cla014190	[C]	Energy production and conversion	Cellular Component: plasma membrane (GO:0005886);; Biological Process: glycerol metabolic process (GO:0006071);; Biological Process: lipid metabolic process (GO:0006629);; Molecular Function: glycerophosphodiester phosphodiesterase activity (GO:0008889);; Biological Process: pollen tube growth (GO:0009860);; Molecular Function: kinase activity (GO:0016301);; Biological Process: actin filament-bas…	--	[C]	Energy production and conversion	Glycerophosphoryl diester phosphodiesterase family	Glycerophosphodiester phosphodiesterase GDPDL6 {ECO:0000305} (Precursor) OS=Arabidopsis thaliana (Mouse-ear cress) PE=2 SV=1	PREDICTED: probable glycerophosphoryl diester phosphodiesterase 2 [Cucumis melo]
Cla012185	--	--	Molecular Function: protein binding (GO:0005515);; Cellular Component: chromosome (GO:0005694);; Biological Process: translation (GO:0006412);; Biological Process: cell cycle (GO:0007049);; Cellular Component: protein complex (GO:0043234);; Cellular Component: intracellular organelle part (GO:0044446);; Molecular Function: organic cyclic compound binding (GO:0097159);; Molecular Function: heteroc…	K02180|1e-25|ath:AT1G69400|transducin family protein / WD-40 repeat family protein; K02180 cell cycle arrest protein BUB3	[D]	Cell cycle control, cell division, chromosome partitioning	--	Mitotic checkpoint protein BUB3.3 OS=Arabidopsis thaliana (Mouse-ear cress) PE=2 SV=1	PREDICTED: mitotic checkpoint protein BUB3.3 [Cucumis sativus]
Cla015696	[I]	Lipid transport and metabolism	Molecular Function: acetyl-CoA C-acetyltransferase activity (GO:0003985);; Cellular Component: peroxisome (GO:0005777);; Cellular Component: cytosol (GO:0005829);; Cellular Component: plasma membrane (GO:0005886);; Biological Process: acetyl-CoA biosynthetic process (GO:0006085);; Biological Process: embryo development ending in seed dormancy (GO:0009793);; Biological Process: pollen germination …	K00626|0.0|ath:AT5G48230|ACAT2; ACAT2 (ACETOACETYL-COA THIOLASE 2); acetyl-CoA C-acetyltransferase/ catalytic (EC:2.3.1.9); K00626 acetyl-CoA C-acetyltransferase [EC:2.3.1.9]	[I]	Lipid transport and metabolism	Thiolase, N-terminal domain;; Thiolase, C-terminal domain;; Beta-ketoacyl synthase, N-terminal domain	Acetyl-CoA acetyltransferase, cytosolic 1 GN=MIF21.12 OS=Arabidopsis thaliana (Mouse-ear cress) PE=2 SV=1	PREDICTED: acetyl-CoA acetyltransferase, cytosolic 1 [Cucumis melo]
Cla013510	[R]	General function prediction only	--	--	[I]	Lipid transport and metabolism	Partial alpha/beta-hydrolase lipase region;; Alpha/beta hydrolase family;; Alpha/beta hydrolase family;; alpha/beta hydrolase fold	Triacylglycerol lipase 2 (Precursor) GN=LIP2 OS=Arabidopsis thaliana (Mouse-ear cress) PE=2 SV=1	PREDICTED: triacylglycerol lipase 2-like [Cucumis melo]
Cla016046	--	--	Molecular Function: iron ion transmembrane transporter activity (GO:0005381);; Biological Process: cellular metal ion homeostasis (GO:0006875);; Cellular Component: chloroplast inner membrane (GO:0009706);; Molecular Function: copper uptake transmembrane transporter activity (GO:0015088);; Cellular Component: integral component of membrane (GO:0016021);; Biological Process: iron ion transmembrane…	--	--	--	Protein of unknown function (DUF3611)	Protein TIC 21, chloroplastic (Precursor) GN=F27O10.6 OS=Arabidopsis thaliana (Mouse-ear cress) PE=1 SV=1	PREDICTED: protein TIC 21, chloroplastic [Cucumis sativus]
Cla011845	[KAD]	--	Molecular Function: DNA binding (GO:0003677);; Molecular Function: chromatin binding (GO:0003682);; Biological Process: primary metabolic process (GO:0044238);; Biological Process: cellular biosynthetic process (GO:0044249);; Biological Process: organic substance biosynthetic process (GO:1901576);;	K09422|1e-168|vvi:100268025|hypothetical protein LOC100268025; K09422 myb proto-oncogene protein, plant	[K]	Transcription	Myb-like DNA-binding domain;; Myb-like DNA-binding domain	Myb-related protein 3R-1 GN=MYB3R-1 OS=Arabidopsis thaliana (Mouse-ear cress) PE=2 SV=1	PREDICTED: uncharacterized protein LOC101216287 [Cucumis sativus]
Cla013839	--	--	--	--	--	--	--	Extensin (Precursor) GN=HRGPNT3 OS=Nicotiana tabacum (Common tobacco) PE=2 SV=1	hypothetical protein Csa_6G337020 [Cucumis sativus]
Cla006433	--	--	--	--	--	--	--	--	hypothetical protein Csa_4G000770 [Cucumis sativus]
Cla000490	--	--	--	--	--	--	--	--	PREDICTED: uncharacterized protein LOC103487250 isoform X3 [Cucumis melo]
Cla017908	[Q]	Secondary metabolites biosynthesis, transport and catabolism	Molecular Function: copper ion binding (GO:0005507);; Biological Process: lignin catabolic process (GO:0046274);; Cellular Component: apoplast (GO:0048046);; Molecular Function: hydroquinone:oxygen oxidoreductase activity (GO:0052716);; Biological Process: oxidation-reduction process (GO:0055114);;	--	[Q]	Secondary metabolites biosynthesis, transport and catabolism	Multicopper oxidase;; Multicopper oxidase;; Multicopper oxidase	Laccase-17 (Precursor) GN=LAC17 OS=Arabidopsis thaliana (Mouse-ear cress) PE=2 SV=1	PREDICTED: laccase-17-like [Cucumis melo]
Cla007109	--	--	--	--	--	--	--	Golgin-84 GN=OSJNBa0014K08.9 OS=Oryza sativa subsp. japonica (Rice) PE=2 SV=1	PREDICTED: serine/threonine-protein kinase MRCK beta [Cucumis melo]
Cla007036	--	--	--	--	--	--	IQ calmodulin-binding motif;; Protein of unknown function (DUF4005)	Protein IQ-DOMAIN 14 GN=IQD14 OS=Arabidopsis thaliana (Mouse-ear cress) PE=1 SV=1	PREDICTED: protein IQ-DOMAIN 14-like [Cucumis melo]
Cla012201	--	--	Biological Process: long-chain fatty acid metabolic process (GO:0001676);; Biological Process: defense response to insect (GO:0002213);; Biological Process: protein glycosylation (GO:0006486);; Biological Process: fatty acid biosynthetic process (GO:0006633);; Molecular Function: transferase activity (GO:0016740);;	--	[R]	General function prediction only	Mak10 subunit, NatC N(alpha)-terminal acetyltransferase	--	PREDICTED: N-alpha-acetyltransferase 35, NatC auxiliary subunit isoform X1 [Cucumis melo]
Cla005883	[RTKL]	--	--	--	--	--	Protein kinase domain;; Protein tyrosine kinase;; Leucine Rich repeats (2 copies);; Leucine rich repeat;; Leucine Rich Repeat;; Leucine Rich repeat;; Leucine rich repeat N-terminal domain	Protein NSP-INTERACTING KINASE 2 (Precursor) GN=NIK2 OS=Arabidopsis thaliana (Mouse-ear cress) PE=1 SV=1	PREDICTED: protein NSP-INTERACTING KINASE 2-like [Cucumis melo]
Cla010549	[E]	Amino acid transport and metabolism	Molecular Function: glycine hydroxymethyltransferase activity (GO:0004372);; Biological Process: glycine metabolic process (GO:0006544);; Biological Process: L-serine metabolic process (GO:0006563);; Molecular Function: methyltransferase activity (GO:0008168);; Molecular Function: pyridoxal phosphate binding (GO:0030170);; Biological Process: methylation (GO:0032259);; Biological Process: tetrahy…	K00600|0.0|vvi:100248779|hypothetical protein LOC100248779; K00600 glycine hydroxymethyltransferase [EC:2.1.2.1]	[E]	Amino acid transport and metabolism	Serine hydroxymethyltransferase	Serine hydroxymethyltransferase 4 OS=Arabidopsis thaliana (Mouse-ear cress) PE=1 SV=1	PREDICTED: serine hydroxymethyltransferase 4 [Cucumis melo]
Cla011692	--	--	Biological Process: cell morphogenesis (GO:0000902);; Molecular Function: actin binding (GO:0003779);; Biological Process: cytoskeleton organization (GO:0007010);;	--	[S]	Function unknown	--	--	hypothetical protein Csa_4G507430 [Cucumis sativus]
Cla009899	[R]	General function prediction only	--	--	[R]	General function prediction only	MOSC N-terminal beta barrel domain	Molybdenum cofactor sulfurase {ECO:0000255|HAMAP-Rule:MF_03050} GN=P0686E06.35 OS=Oryza sativa subsp. japonica (Rice) PE=2 SV=2	PREDICTED: mitochondrial amidoxime-reducing component 1-like [Cucumis melo]
Cla002766	--	--	--	--	[J]	Translation, ribosomal structure and biogenesis	3' exoribonuclease family, domain 2	--	hypothetical protein Csa_4G165890 [Cucumis sativus]
Cla002612	--	--	--	K08246|0.0|vvi:100262783|hypothetical protein LOC100262783; K08246 cycloeucalenol cycloisomerase [EC:5.5.1.9]	--	--	--	Cycloeucalenol cycloisomerase GN=CPI1 OS=Arabidopsis thaliana (Mouse-ear cress) PE=2 SV=1	PREDICTED: cycloeucalenol cycloisomerase [Cucumis melo]
MSTRG.3282	--	--	--	--	[R]	General function prediction only	--	Uncharacterized mitochondrial protein AtMg00310 GN=AtMg00310 OS=Arabidopsis thaliana (Mouse-ear cress) PE=4 SV=1	hypothetical protein M569_12785, partial [Genlisea aurea]
Cla021077	--	--	--	--	--	--	--	--	hypothetical protein Csa_3G116770 [Cucumis sativus]
Cla014851	[J]	Translation, ribosomal structure and biogenesis	Molecular Function: RNA binding (GO:0003723);; Molecular Function: ribonuclease T2 activity (GO:0033897);; Cellular Component: intracellular membrane-bounded organelle (GO:0043231);; Biological Process: cellular catabolic process (GO:0044248);; Cellular Component: cytoplasmic part (GO:0044444);; Biological Process: RNA phosphodiester bond hydrolysis, endonucleolytic (GO:0090502);;	--	[A]	RNA processing and modification	Ribonuclease T2 family	Ribonuclease 2 (Precursor) GN=RNS2 OS=Arabidopsis thaliana (Mouse-ear cress) PE=2 SV=1	PREDICTED: ribonuclease 2-like [Cucumis melo]
Cla000435	--	--	--	--	--	--	--	Formin-like protein 18 GN=FH18 OS=Arabidopsis thaliana (Mouse-ear cress) PE=2 SV=2	hypothetical protein Csa_6G022330 [Cucumis sativus]
MSTRG.19730	--	--	--	--	--	--	--	--	PREDICTED: uncharacterized protein LOC103495399 [Cucumis melo]
Cla015672	--	--	Biological Process: D-xylose metabolic process (GO:0042732);;	K13118|0.0|pop:POPTR_552692|hypothetical protein; K13118 protein DGCR14	[R]	General function prediction only	Nuclear protein Es2	--	PREDICTED: protein DGCR14 [Cucumis sativus]
Cla017662	--	--	Cellular Component: plasma membrane (GO:0005886);;	--	--	--	--	Uncharacterized protein At5g41620 GN=At5g41620 OS=Arabidopsis thaliana (Mouse-ear cress) PE=2 SV=2	PREDICTED: uncharacterized protein At5g41620 [Cucumis melo]
Cla010197	--	--	Biological Process: metabolic process (GO:0008152);; Molecular Function: zinc ion binding (GO:0008270);; Biological Process: cellular process (GO:0009987);; Molecular Function: transferase activity (GO:0016740);; Biological Process: floral whorl development (GO:0048438);; Biological Process: floral organ formation (GO:0048449);; Biological Process: phyllome development (GO:0048827);;	--	--	--	--	--	PREDICTED: uncharacterized protein LOC101203618 [Cucumis sativus]
Cla009761	--	--	--	--	--	--	Protein of unknown function (DUF561)	Uncharacterized protein ycf23 GN=ycf23 OS=Porphyra purpurea (Red seaweed) PE=3 SV=1	PREDICTED: uncharacterized protein ycf23-like [Cucumis sativus]
Cla013519	--	--	--	--	--	--	HAUS augmin-like complex subunit 2	--	PREDICTED: uncharacterized protein LOC103496360 [Cucumis melo]
Cla002517	[O]	Posttranslational modification, protein turnover, chaperones	--	K00384|0.0|vvi:100262307|hypothetical protein LOC100262307; K00384 thioredoxin reductase (NADPH) [EC:1.8.1.9]	[O]	Posttranslational modification, protein turnover, chaperones	Pyridine nucleotide-disulphide oxidoreductase;; Pyridine nucleotide-disulphide oxidoreductase;; Thioredoxin;; Pyridine nucleotide-disulphide oxidoreductase;; FAD dependent oxidoreductase;; FAD binding domain;; Glutaredoxin;; Glucose inhibited division protein A;; HI0933-like protein;; L-lysine 6-monooxygenase (NADPH-requiring)	NADPH-dependent thioredoxin reductase 3 (Precursor) GN=NTRC OS=Arabidopsis thaliana (Mouse-ear cress) PE=1 SV=2	PREDICTED: thioredoxin reductase NTRC [Cucumis melo]
Cla020555	--	--	Molecular Function: lipid binding (GO:0008289);; Cellular Component: integral component of membrane (GO:0016021);; Biological Process: sterol biosynthetic process (GO:0016126);; Biological Process: pentacyclic triterpenoid biosynthetic process (GO:0019745);; Molecular Function: metal ion binding (GO:0046872);;	--	[R]	General function prediction only	C2 domain	Synaptotagmin-3 GN=F21E1.140 OS=Arabidopsis thaliana (Mouse-ear cress) PE=2 SV=1	PREDICTED: synaptotagmin-3-like isoform X1 [Cucumis melo]
Cla004278	[O]	Posttranslational modification, protein turnover, chaperones	Molecular Function: ATP binding (GO:0005524);; Biological Process: metabolic process (GO:0008152);; Molecular Function: ATPase activity (GO:0016887);;	--	[O]	Posttranslational modification, protein turnover, chaperones	ATPase family associated with various cellular activities (AAA);; AAA domain (dynein-related subfamily);; AAA domain;; Holliday junction DNA helicase ruvB N-terminus;; AAA domain;; Bacterial dnaA protein;; Protein of unknown function (DUF815);; Magnesium chelatase, subunit ChlI	Katanin p60 ATPase-containing subunit A1 {ECO:0000255|HAMAP-Rule:MF_03023} GN=At1g80350 OS=Arabidopsis thaliana (Mouse-ear cress) PE=1 SV=1	PREDICTED: ATPase family AAA domain-containing protein 1-B [Cucumis sativus]
Cla011140	--	--	--	--	--	--	Protein of unknown function (DUF581)	--	PREDICTED: uncharacterized protein LOC103492390 [Cucumis melo]
Cla010837	[S]	Function unknown	Biological Process: response to molecule of bacterial origin (GO:0002237);; Molecular Function: protein serine/threonine kinase activity (GO:0004674);; Molecular Function: ATP binding (GO:0005524);; Biological Process: protein phosphorylation (GO:0006468);; Biological Process: signal transduction (GO:0007165);; Biological Process: stomatal complex morphogenesis (GO:0010103);; Cellular Component: …	--	--	--	Protein kinase domain;; Protein tyrosine kinase;; Leucine Rich repeats (2 copies);; Leucine rich repeat;; Leucine Rich Repeat;; Leucine Rich repeat;; Leucine rich repeat N-terminal domain;; Leucine rich repeat	Probably inactive leucine-rich repeat receptor-like protein kinase At3g28040 (Precursor) GN=At3g28040 OS=Arabidopsis thaliana (Mouse-ear cress) PE=2 SV=1	PREDICTED: probably inactive leucine-rich repeat receptor-like protein kinase At3g28040 [Cucumis melo]
Cla006432	--	--	--	K04035|2e-32|rcu:RCOM_1272340|Magnesium-protoporphyrin IX monomethyl ester [oxidative] cyclase, chloroplast precursor, putative (EC:1.14.13.81); K04035 magnesium-protoporphyrin IX monomethyl ester (oxidative) cyclase [EC:1.14.13.81]	--	--	--	Magnesium-protoporphyrin IX monomethyl ester [oxidative] cyclase, chloroplastic (Precursor) GN=CRD1 OS=Hordeum vulgare (Barley) PE=1 SV=1	magnesium-protoporphyrin [Prunus cerasus]
Cla008397	--	--	--	--	[O]	Posttranslational modification, protein turnover, chaperones	Xylanase inhibitor C-terminal;; Xylanase inhibitor N-terminal;; Eukaryotic aspartyl protease	Aspartic proteinase nepenthesin-1 (Precursor) GN=nep1 OS=Nepenthes gracilis (Slender pitcher plant) PE=1 SV=1	PREDICTED: aspartic proteinase nepenthesin-2-like [Cucumis sativus]
Cla013643	--	--	Molecular Function: DNA binding (GO:0003677);; Biological Process: regulation of transcription, DNA-templated (GO:0006355);;	--	--	--	No apical meristem (NAM) protein	NAC domain-containing protein 16 {ECO:0000303|PubMed:15029955} OS=Arabidopsis thaliana (Mouse-ear cress) PE=2 SV=1	PREDICTED: uncharacterized protein LOC103496564 [Cucumis melo]
MSTRG.10351	--	--	--	--	--	--	--	Early nodulin-75 (Fragment) GN=ENOD2 OS=Pisum sativum (Garden pea) PE=2 SV=1	PREDICTED: extensin [Cucumis sativus]
Cla019775	--	--	Molecular Function: NADPH:quinone reductase activity (GO:0003960);; Cellular Component: mitochondrion (GO:0005739);; Molecular Function: zinc ion binding (GO:0008270);; Biological Process: oxidation-reduction process (GO:0055114);;	--	[CR]	--	Zinc-binding dehydrogenase	--	PREDICTED: reticulon-4-interacting protein 1, mitochondrial [Cucumis sativus]
Cla018826	--	--	Cellular Component: membrane (GO:0016020);; Biological Process: Golgi vesicle transport (GO:0048193);;	--	--	--	Syntaxin 6, N-terminal	Syntaxin-61 GN=F3M18.7 OS=Arabidopsis thaliana (Mouse-ear cress) PE=1 SV=1	PREDICTED: uncharacterized protein LOC103494269 [Cucumis melo]
Cla018757	--	--	--	--	[R]	General function prediction only	Translation initiation factor eIF3 subunit 135;; Tetratricopeptide repeat;; Tetratricopeptide repeat;; Mitochondrial function, CLU-N-term	Clustered mitochondria protein GN=F4F15.250 OS=Arabidopsis thaliana (Mouse-ear cress) PE=2 SV=1	PREDICTED: clustered mitochondria protein homolog [Cucumis melo]
Cla005566	--	--	--	--	[R]	General function prediction only	DBC1	Nucleolin 2 GN=OSJNBa0058K23.21 OS=Oryza sativa subsp. japonica (Rice) PE=2 SV=2	PREDICTED: cell division cycle and apoptosis regulator protein 1 [Cucumis melo]
Cla023195	[GER]	--	--	--	--	--	EamA-like transporter family;; Multidrug resistance efflux transporter	WAT1-related protein At4g19185 GN=At4g19185 OS=Arabidopsis thaliana (Mouse-ear cress) PE=2 SV=1	PREDICTED: WAT1-related protein At4g19185-like [Cucumis melo]
Cla022629	--	--	Molecular Function: calmodulin binding (GO:0005516);; Cellular Component: plasma membrane (GO:0005886);; Biological Process: metabolic process (GO:0008152);; Molecular Function: transferase activity, transferring glycosyl groups (GO:0016757);;	--	[T]	Signal transduction mechanisms	Tetratricopeptide repeat;; TPR repeat;; Tetratricopeptide repeat;; Tetratricopeptide repeat;; Tetratricopeptide repeat;; Tetratricopeptide repeat;; Tetratricopeptide repeat;; Tetratricopeptide repeat	--	PREDICTED: tetratricopeptide repeat protein 7B [Cucumis melo]
Cla004709	--	--	--	--	--	--	Dirigent-like protein	Dirigent protein 10 (Precursor) GN=T8O18.4 OS=Arabidopsis thaliana (Mouse-ear cress) PE=2 SV=1	PREDICTED: dirigent protein 10-like [Cucumis melo]
Cla005882	--	--	--	--	--	--	--	--	PREDICTED: uncharacterized protein LOC103503562 [Cucumis melo]
Cla008920	[T]	Signal transduction mechanisms	Molecular Function: protein serine/threonine phosphatase activity (GO:0004722);; Biological Process: protein dephosphorylation (GO:0006470);; Molecular Function: metal ion binding (GO:0046872);;	--	[T]	Signal transduction mechanisms	Protein phosphatase 2C;; Protein phosphatase 2C	Probable protein phosphatase 2C 60 OS=Oryza sativa subsp. japonica (Rice) PE=2 SV=1	PREDICTED: probable protein phosphatase 2C 46 [Cucumis sativus]
Cla005237	[IQR]	--	--	--	[R]	General function prediction only	Enoyl-(Acyl carrier protein) reductase;; short chain dehydrogenase;; KR domain;; NAD dependent epimerase/dehydratase family	Glucose and ribitol dehydrogenase homolog 1 GN=At1g54870 OS=Arabidopsis thaliana (Mouse-ear cress) PE=2 SV=1	PREDICTED: glucose and ribitol dehydrogenase homolog 1 [Cucumis sativus]
Cla022430	--	--	--	K03256|0.0|pop:POPTR_559822|hypothetical protein; K03256 tRNA (adenine-N(1)-)-methyltransferase non-catalytic subunit	[J]	Translation, ribosomal structure and biogenesis	Gcd10p family	--	PREDICTED: tRNA (adenine(58)-N(1))-methyltransferase non-catalytic subunit trm6 isoform X3 [Cucumis melo]
Cla010584	[M]	Cell wall/membrane/envelope biogenesis	Cellular Component: membrane (GO:0016020);; Biological Process: transmembrane transport (GO:0055085);;	--	[M]	Cell wall/membrane/envelope biogenesis	Mechanosensitive ion channel	Mechanosensitive ion channel protein 10 GN=MSL10 OS=Arabidopsis thaliana (Mouse-ear cress) PE=1 SV=1	PREDICTED: mechanosensitive ion channel protein 10 [Cucumis melo]
Cla014818	--	--	Molecular Function: transcription factor activity, sequence-specific DNA binding (GO:0003700);; Biological Process: regulation of transcription, DNA-templated (GO:0006355);; Molecular Function: sequence-specific DNA binding (GO:0043565);;	--	--	--	WRKY DNA -binding domain;; Plant zinc cluster domain	Probable WRKY transcription factor 21 GN=WRKY21 OS=Arabidopsis thaliana (Mouse-ear cress) PE=2 SV=1	PREDICTED: probable WRKY transcription factor 21 [Cucumis sativus]
Cla006527	--	--	--	--	[E]	Amino acid transport and metabolism	Transmembrane amino acid transporter protein;; Tryptophan/tyrosine permease family	Lysine histidine transporter 1 GN=LHT1 OS=Arabidopsis thaliana (Mouse-ear cress) PE=1 SV=1	PREDICTED: lysine histidine transporter 1 [Cucumis melo]
Cla008124	--	--	--	--	[O]	Posttranslational modification, protein turnover, chaperones	Gamma interferon inducible lysosomal thiol reductase (GILT)	--	PREDICTED: gamma-interferon-inducible lysosomal thiol reductase-like [Cucumis sativus]
Cla023130	[P]	Inorganic ion transport and metabolism	--	--	[P]	Inorganic ion transport and metabolism	Sulfate transporter family;; STAS domain;; Sulfate transporter N-terminal domain with GLY motif	Sulfate transporter 1.3 GN=SULTR1;3 OS=Arabidopsis thaliana (Mouse-ear cress) PE=2 SV=1	PREDICTED: sulfate transporter 1.3-like [Cucumis melo]
Cla019523	--	--	Molecular Function: transcription factor activity, sequence-specific DNA binding (GO:0003700);; Cellular Component: nucleus (GO:0005634);; Biological Process: regulation of transcription, DNA-templated (GO:0006355);; Molecular Function: lipid binding (GO:0008289);; Molecular Function: sequence-specific DNA binding (GO:0043565);;	--	--	--	MEKHLA domain;; START domain;; Homeobox domain	Homeobox-leucine zipper protein ATHB-14 GN=T29F13.8 OS=Arabidopsis thaliana (Mouse-ear cress) PE=1 SV=1	PREDICTED: homeobox-leucine zipper protein ATHB-14-like [Cucumis melo]
Cla001457	[R]	General function prediction only	Molecular Function: tRNA binding (GO:0000049);; Molecular Function: methionine-tRNA ligase activity (GO:0004825);; Biological Process: metabolic process (GO:0008152);; Cellular Component: chloroplast (GO:0009507);;	--	[J]	Translation, ribosomal structure and biogenesis	Putative tRNA binding domain	Probable methionine--tRNA ligase OS=Oryza sativa subsp. japonica (Rice) PE=2 SV=2	PREDICTED: aminoacyl tRNA synthase complex-interacting multifunctional protein 1 [Cucumis melo]
Cla021782	[K]	Transcription	Molecular Function: DNA binding (GO:0003677);; Molecular Function: DNA-directed 5'-3' RNA polymerase activity (GO:0003899);; Cellular Component: nucleus (GO:0005634);; Biological Process: transcription, DNA-templated (GO:0006351);; Molecular Function: zinc ion binding (GO:0008270);;	K03017|3e-84|vvi:100253286|hypothetical protein LOC100253286; K03017 DNA-directed RNA polymerase II subunit RPB9	[K]	Transcription	Transcription factor S-II (TFIIS);; RNA polymerases M/15 Kd subunit	DNA-directed RNA polymerases II, IV and V subunit 9A GN=K14A17 OS=Arabidopsis thaliana (Mouse-ear cress) PE=1 SV=1	PREDICTED: DNA-directed RNA polymerases II, IV and V subunit 9A [Cucumis melo]
Cla021840	[Q]	Secondary metabolites biosynthesis, transport and catabolism	--	--	[R]	General function prediction only	Thioesterase superfamily	1,4-dihydroxy-2-naphthoyl-CoA thioesterase 1 {ECO:0000303|PubMed:22372525} OS=Arabidopsis thaliana (Mouse-ear cress) PE=1 SV=1	PREDICTED: 1,4-dihydroxy-2-naphthoyl-CoA thioesterase 1-like [Cucumis sativus]
Cla002376	[J]	Translation, ribosomal structure and biogenesis	--	--	[T]	Signal transduction mechanisms	Radical SAM superfamily;; Uncharacterized protein family UPF0004;; TRAM domain	CDK5RAP1-like protein GN=OSJNBa0074L11 OS=Oryza sativa subsp. japonica (Rice) PE=2 SV=1	PREDICTED: CDK5RAP1-like protein [Cucumis sativus]
Cla002811	--	--	Molecular Function: transcription factor activity, sequence-specific DNA binding (GO:0003700);; Biological Process: regulation of transcription, DNA-templated (GO:0006355);; Molecular Function: zinc ion binding (GO:0008270);; Molecular Function: sequence-specific DNA binding (GO:0043565);;	--	[K]	Transcription	Asx homology domain	GATA transcription factor 26 GN=GATA26 OS=Arabidopsis thaliana (Mouse-ear cress) PE=2 SV=1	PREDICTED: GATA transcription factor 26-like [Cucumis sativus]
Cla017735	[O]	Posttranslational modification, protein turnover, chaperones	Molecular Function: peroxidase activity (GO:0004601);; Cellular Component: plant-type cell wall (GO:0009505);; Cellular Component: chloroplast stroma (GO:0009570);; Cellular Component: thylakoid (GO:0009579);; Cellular Component: chloroplast envelope (GO:0009941);; Molecular Function: peroxiredoxin activity (GO:0051920);; Biological Process: oxidation-reduction process (GO:0055114);;	--	[O]	Posttranslational modification, protein turnover, chaperones	Redoxin;; AhpC/TSA family	Peroxiredoxin-2E-2, chloroplastic (Precursor) OS=Oryza sativa subsp. japonica (Rice) PE=1 SV=1	PREDICTED: peroxiredoxin-2E-2, chloroplastic [Cucumis melo]
Cla020988	[GER]	--	--	--	[S]	Function unknown	UAA transporter family	--	PREDICTED: uncharacterized vacuolar membrane protein YML018C isoform X2 [Cucumis sativus]
MSTRG.20199	--	--	--	--	--	--	Plant protein 1589 of unknown function (A_thal_3526)	--	PREDICTED: uncharacterized protein LOC101208991 [Cucumis sativus]
Cla012743	[C]	Energy production and conversion	Cellular Component: mitochondrial respiratory chain complex I (GO:0005747);; Biological Process: ubiquitin-dependent protein catabolic process (GO:0006511);; Biological Process: response to oxidative stress (GO:0006979);; Molecular Function: NADH dehydrogenase (ubiquinone) activity (GO:0008137);; Molecular Function: zinc ion binding (GO:0008270);; Biological Process: photorespiration (GO:0009853)…	K03943|1e-115|vvi:100242595|hypothetical protein LOC100242595; K03943 NADH dehydrogenase (ubiquinone) flavoprotein 2 [EC:1.6.5.3 1.6.99.3]	[C]	Energy production and conversion	Thioredoxin-like [2Fe-2S] ferredoxin	NADH dehydrogenase [ubiquinone] flavoprotein 2, mitochondrial (Precursor) GN=At4g02580 OS=Arabidopsis thaliana (Mouse-ear cress) PE=2 SV=3	PREDICTED: NADH dehydrogenase [ubiquinone] flavoprotein 2, mitochondrial [Cucumis sativus]
Cla012707	[U]	Intracellular trafficking, secretion, and vesicular transport	Biological Process: signal peptide processing (GO:0006465);; Molecular Function: peptidase activity (GO:0008233);; Cellular Component: integral component of membrane (GO:0016021);;	K13280|1e-113|vvi:100257730|hypothetical protein LOC100257730; K13280 signal peptidase, endoplasmic reticulum-type [EC:3.4.-.-]	[U]	Intracellular trafficking, secretion, and vesicular transport	Peptidase S24-like	--	PREDICTED: signal peptidase complex catalytic subunit SEC11A [Cucumis sativus]
Cla019910	[L]	Replication, recombination and repair	--	K02350|0.0|rcu:RCOM_1431670|DNA polymerase zeta catalytic subunit, putative (EC:2.7.7.7); K02350 DNA polymerase zeta subunit [EC:2.7.7.7]	[L]	Replication, recombination and repair	DNA polymerase family B;; DNA polymerase family B, exonuclease domain;; C4-type zinc-finger of DNA polymerase delta	DNA polymerase zeta catalytic subunit GN=REV3 OS=Arabidopsis thaliana (Mouse-ear cress) PE=2 SV=1	PREDICTED: DNA polymerase zeta catalytic subunit isoform X1 [Cucumis sativus]
Cla016404	--	--	Molecular Function: sucrose alpha-glucosidase activity (GO:0004575);; Biological Process: metabolic process (GO:0008152);; Molecular Function: glycopeptide alpha-N-acetylgalactosaminidase activity (GO:0033926);;	--	--	--	Alkaline and neutral invertase;; Amylo-alpha-1,6-glucosidase	Alkaline/neutral invertase CINV2 {ECO:0000305} GN=At4g09510 OS=Arabidopsis thaliana (Mouse-ear cress) PE=1 SV=1	PREDICTED: probable alkaline/neutral invertase D [Cucumis sativus]
Cla010146	--	--	Molecular Function: transporter activity (GO:0005215);; Biological Process: oligopeptide transport (GO:0006857);; Cellular Component: membrane (GO:0016020);;	--	[E]	Amino acid transport and metabolism	POT family	Protein NRT1/ PTR FAMILY 2.13 GN=T17F3.10 OS=Arabidopsis thaliana (Mouse-ear cress) PE=1 SV=1	PREDICTED: protein NRT1/ PTR FAMILY 2.13-like [Cucumis sativus]
Cla009141	[T]	Signal transduction mechanisms	--	--	--	--	Universal stress protein family	Universal stress protein A-like protein GN=At3g01520 OS=Arabidopsis thaliana (Mouse-ear cress) PE=1 SV=2	PREDICTED: universal stress protein A-like protein [Cucumis melo]
Cla014643	--	--	--	K03137|1e-144|pop:POPTR_640520|hypothetical protein; K03137 transcription initiation factor TFIIE subunit beta	[K]	Transcription	TFIIE beta subunit core domain	--	PREDICTED: general transcription factor IIE subunit 2-like [Cucumis sativus]
Cla023076	--	--	--	--	[K]	Transcription	K-box region	Agamous-like MADS-box protein AGL16 GN=AGL16 OS=Arabidopsis thaliana (Mouse-ear cress) PE=1 SV=1	hypothetical protein Csa_3G893290 [Cucumis sativus]
MSTRG.28	[I]	Lipid transport and metabolism	Molecular Function: phosphogluconate dehydrogenase (decarboxylating) activity (GO:0004616);; Cellular Component: mitochondrion (GO:0005739);; Cellular Component: cytosol (GO:0005829);; Biological Process: pentose-phosphate shunt (GO:0006098);; Biological Process: valine catabolic process (GO:0006574);; Molecular Function: 3-hydroxyisobutyrate dehydrogenase activity (GO:0008442);; Molecular Functi…	--	[R]	General function prediction only	NAD-binding of NADP-dependent 3-hydroxyisobutyrate dehydrogenase;; NAD binding domain of 6-phosphogluconate dehydrogenase	Probable 3-hydroxyisobutyrate dehydrogenase-like 1, mitochondrial (Precursor) GN=At4g29120 OS=Arabidopsis thaliana (Mouse-ear cress) PE=2 SV=1	PREDICTED: probable 3-hydroxyisobutyrate dehydrogenase-like 1, mitochondrial [Cucumis melo]
Cla000945	--	--	--	K08360|6e-19|rcu:RCOM_1496030|cytochrome B561, putative; K08360 cytochrome b-561	[C]	Energy production and conversion	--	Probable ascorbate-specific transmembrane electron transporter 1 OS=Oryza sativa subsp. japonica (Rice) PE=3 SV=1	cytochrome b561 [Citrullus lanatus]
Cla023480	[LKJ]	--	--	K12811|0.0|rcu:RCOM_0075460|dead box ATP-dependent RNA helicase, putative; K12811 ATP-dependent RNA helicase DDX46/PRP5 [EC:3.6.4.13]	[A]	RNA processing and modification	DEAD/DEAH box helicase;; Helicase conserved C-terminal domain	DEAD-box ATP-dependent RNA helicase 42 GN=F9H16.10 OS=Arabidopsis thaliana (Mouse-ear cress) PE=1 SV=2	PREDICTED: DEAD-box ATP-dependent RNA helicase 42 [Cucumis melo]
Cla008513	[J]	Translation, ribosomal structure and biogenesis	--	K02871|1e-118|vvi:100252470|hypothetical protein LOC100252470; K02871 large subunit ribosomal protein L13	[J]	Translation, ribosomal structure and biogenesis	Ribosomal protein L13	50S ribosomal protein L13, chloroplastic {ECO:0000255|HAMAP-Rule:MF_01366} OS=Porphyra purpurea (Red seaweed) PE=3 SV=1	PREDICTED: 50S ribosomal protein L13, chloroplastic [Cucumis sativus]
Cla006063	--	--	--	--	--	--	Salt stress response/antifungal	Antifungal protein ginkbilobin-2 (Precursor) GN=GNK2 OS=Ginkgo biloba (Ginkgo) PE=1 SV=1	hypothetical protein Csa_6G409950 [Cucumis sativus]
Cla020487	--	--	--	--	--	--	Protein of unknown function (DUF2996)	--	PREDICTED: uncharacterized protein LOC101205552 [Cucumis sativus]
Cla016564	[J]	Translation, ribosomal structure and biogenesis	Molecular Function: glutamine-tRNA ligase activity (GO:0004819);; Molecular Function: iron ion binding (GO:0005506);; Molecular Function: ATP binding (GO:0005524);; Cellular Component: cytoplasm (GO:0005737);; Biological Process: glutaminyl-tRNA aminoacylation (GO:0006425);; Molecular Function: oxidoreductase activity, acting on paired donors, with incorporation or reduction of molecular oxygen (…	K01886|0.0|vvi:100258244|similar to Glutaminyl-tRNA synthetase; K01886 glutaminyl-tRNA synthetase [EC:6.1.1.18]	[J]	Translation, ribosomal structure and biogenesis	tRNA synthetases class I (E and Q), catalytic domain;; Glutaminyl-tRNA synthetase, non-specific RNA binding region part 1;; tRNA synthetases class I (E and Q), anti-codon binding domain;; Glutaminyl-tRNA synthetase, non-specific RNA binding region part 2	Glutamine--tRNA ligase OS=Lupinus luteus (European yellow lupin) PE=2 SV=2	PREDICTED: glutamine--tRNA ligase-like [Cucumis melo]
Cla015289	--	--	--	--	--	--	--	--	PREDICTED: uncharacterized protein LOC103499874 [Cucumis melo]
Cla011624	--	--	Biological Process: transcription, DNA-templated (GO:0006351);; Molecular Function: sequence-specific DNA binding (GO:0043565);;	--	--	--	Seed dormancy control	Transcription factor TGA5 GN=MOJ9.13 OS=Arabidopsis thaliana (Mouse-ear cress) PE=1 SV=2	PREDICTED: transcription factor TGA2-like isoform X2 [Cucumis melo]
Cla011434	[E]	Amino acid transport and metabolism	Molecular Function: aminopeptidase activity (GO:0004177);; Biological Process: proteolysis (GO:0006508);; Molecular Function: metallopeptidase activity (GO:0008237);; Molecular Function: zinc ion binding (GO:0008270);;	K01256|0.0|pop:POPTR_548443|hypothetical protein; K01256 aminopeptidase N [EC:3.4.11.2]	[EO]	--	Domain of unknown function (DUF3458);; Peptidase family M1;; Peptidase MA superfamily	Puromycin-sensitive aminopeptidase GN=MPA1 OS=Arabidopsis thaliana (Mouse-ear cress) PE=1 SV=1	PREDICTED: LOW QUALITY PROTEIN: puromycin-sensitive aminopeptidase [Cucumis melo]
Cla010848	[J]	Translation, ribosomal structure and biogenesis	Molecular Function: structural constituent of ribosome (GO:0003735);; Biological Process: translation (GO:0006412);; Biological Process: nucleotide biosynthetic process (GO:0009165);; Cellular Component: membrane (GO:0016020);; Cellular Component: cytosolic small ribosomal subunit (GO:0022627);; Biological Process: transcription factor import into nucleus (GO:0042991);;	K02995|1e-146|rcu:RCOM_0046320|40S ribosomal protein S8, putative; K02995 small subunit ribosomal protein S8e	[J]	Translation, ribosomal structure and biogenesis	Ribosomal protein S8e	40S ribosomal protein S8 OS=Oryza sativa subsp. japonica (Rice) PE=2 SV=2	PREDICTED: 40S ribosomal protein S8-like [Cucumis melo]
Cla008469	[S]	Function unknown	--	--	--	--	Protein of unknown function (DUF502)	Protein LIKE COV 2 {ECO:0000303|PubMed:12668628} OS=Arabidopsis thaliana (Mouse-ear cress) PE=2 SV=1	PREDICTED: protein LIKE COV 2 [Cucumis sativus]
Cla010392	[H]	Coenzyme transport and metabolism	--	K01930|0.0|rcu:RCOM_1482420|folylpolyglutamate synthase, putative (EC:6.3.2.17); K01930 folylpolyglutamate synthase [EC:6.3.2.17]	[H]	Coenzyme transport and metabolism	Mur ligase middle domain	Folylpolyglutamate synthase {ECO:0000250|UniProtKB:Q05932, ECO:0000312|EMBL:CAC80839.2} GN=K18J17.17 OS=Arabidopsis thaliana (Mouse-ear cress) PE=1 SV=1	PREDICTED: folylpolyglutamate synthase isoform X1 [Cucumis sativus]
Cla011760	--	--	Molecular Function: DNA binding (GO:0003677);; Biological Process: regulation of transcription, DNA-templated (GO:0006355);;	--	--	--	No apical meristem (NAM) protein	NAC transcription factor 25 GN=At1g61110 OS=Arabidopsis thaliana (Mouse-ear cress) PE=2 SV=1	PREDICTED: NAC transcription factor 25 [Cucumis sativus]
Cla003534	--	--	--	--	--	--	Stress responsive A/B Barrel Domain	Uncharacterized protein At5g22580 GN=At5g22580 OS=Arabidopsis thaliana (Mouse-ear cress) PE=1 SV=1	PREDICTED: uncharacterized protein At5g22580-like [Cucumis sativus]
Cla022451	[C]	Energy production and conversion	--	K02154|0.0|rcu:RCOM_1596210|vacuolar proton atpase, putative (EC:3.6.3.14); K02154 V-type H+-transporting ATPase subunit I [EC:3.6.3.14]	[C]	Energy production and conversion	V-type ATPase 116kDa subunit family	V-type proton ATPase subunit a3 GN=VHA-a3 OS=Arabidopsis thaliana (Mouse-ear cress) PE=1 SV=1	PREDICTED: V-type proton ATPase subunit a2 [Cucumis sativus]
Cla015603	[N]	Cell motility	Biological Process: vacuolar transport (GO:0007034);;	K12197|1e-131|rcu:RCOM_1485760|chmp1, putative; K12197 charged multivesicular body protein 1	[U]	Intracellular trafficking, secretion, and vesicular transport	Snf7	Vacuolar protein sorting-associated protein 2 homolog 1 GN=T12H3.8 OS=Arabidopsis thaliana (Mouse-ear cress) PE=1 SV=2	PREDICTED: charged multivesicular body protein 1 [Cucumis sativus]
Cla020727	[Q]	Secondary metabolites biosynthesis, transport and catabolism	--	--	[Q]	Secondary metabolites biosynthesis, transport and catabolism	Cytochrome P450	Cytochrome P450 82A3 GN=CYP82A3 OS=Glycine max (Soybean) PE=2 SV=1	PREDICTED: cytochrome P450 CYP82D47-like [Cucumis melo]
Cla021608	--	--	--	--	--	--	Cupin;; Cupin domain	Antimicrobial peptide 2d (Precursor) OS=Macadamia integrifolia (Macadamia nut) PE=2 SV=1	PREDICTED: vicilin [Cucumis sativus]
Cla008734	--	--	--	--	--	--	Protein of unknown function (DUF707)	--	PREDICTED: uncharacterized protein LOC101216740 isoform X1 [Cucumis sativus]
Cla009816	[V]	Defense mechanisms	--	--	[Q]	Secondary metabolites biosynthesis, transport and catabolism	ABC transporter transmembrane region;; ABC transporter;; AAA domain;; 50S ribosome-binding GTPase;; Miro-like protein	ABC transporter C family member 2 GN=T29F13.13 OS=Arabidopsis thaliana (Mouse-ear cress) PE=1 SV=2	PREDICTED: ABC transporter C family member 2-like [Cucumis melo]
Cla008833	--	--	Molecular Function: DNA binding (GO:0003677);; Molecular Function: chromatin binding (GO:0003682);; Biological Process: post-embryonic development (GO:0009791);; Biological Process: reproductive process (GO:0044702);; Biological Process: reproductive structure development (GO:0048608);;	--	--	--	Myb-like DNA-binding domain	Probable transcription factor KAN2 GN=KAN2 OS=Arabidopsis thaliana (Mouse-ear cress) PE=2 SV=1	PREDICTED: probable transcription factor KAN2 isoform X1 [Cucumis sativus]
Cla017388	[J]	Translation, ribosomal structure and biogenesis	Molecular Function: structural constituent of ribosome (GO:0003735);; Cellular Component: ribosome (GO:0005840);; Biological Process: translation (GO:0006412);;	K02885|1e-136|rcu:RCOM_1179520|60S ribosomal protein L19, putative; K02885 large subunit ribosomal protein L19e	[J]	Translation, ribosomal structure and biogenesis	Ribosomal protein L19e	60S ribosomal protein L19-1 GN=F22D16.23 OS=Arabidopsis thaliana (Mouse-ear cress) PE=2 SV=1	PREDICTED: 60S ribosomal protein L19-1 [Cucumis sativus]
Cla019947	--	--	Molecular Function: kinase activity (GO:0016301);; Biological Process: phosphorylation (GO:0016310);; Molecular Function: polysaccharide binding (GO:0030247);;	--	[T]	Signal transduction mechanisms	Wall-associated receptor kinase galacturonan-binding	Wall-associated receptor kinase-like 20 (Precursor) GN=WAKL20 OS=Arabidopsis thaliana (Mouse-ear cress) PE=2 SV=1	hypothetical protein Csa_2G033280 [Cucumis sativus]
Cla008961	[T]	Signal transduction mechanisms	Molecular Function: protein serine/threonine phosphatase activity (GO:0004722);; Cellular Component: nucleoplasm (GO:0005654);; Biological Process: response to heat (GO:0009408);; Biological Process: blue light signaling pathway (GO:0009785);; Biological Process: dephosphorylation (GO:0016311);; Molecular Function: metal ion binding (GO:0046872);;	--	[R]	General function prediction only	Calcineurin-like phosphoesterase	Serine/threonine-protein phosphatase 7 GN=PP7 OS=Arabidopsis thaliana (Mouse-ear cress) PE=1 SV=1	PREDICTED: serine/threonine-protein phosphatase 7 [Cucumis sativus]
MSTRG.14077	[RTKL]	--	Molecular Function: nucleotide binding (GO:0000166);; Molecular Function: protein kinase activity (GO:0004672);; Biological Process: phosphorylation (GO:0016310);;	--	[T]	Signal transduction mechanisms	Protein kinase domain;; Protein tyrosine kinase;; NAF domain	CBL-interacting serine/threonine-protein kinase 24 OS=Arabidopsis thaliana (Mouse-ear cress) PE=1 SV=1	hypothetical protein CISIN_1g011868mg [Citrus sinensis]
Cla010376	--	--	--	--	[K]	Transcription	Pyridoxamine 5'-phosphate oxidase	--	PREDICTED: protein CREG1 isoform X2 [Cucumis melo]
Cla010811	--	--	Cellular Component: spindle microtubule (GO:0005876);; Molecular Function: microtubule minus-end binding (GO:0051011);; Biological Process: spindle assembly (GO:0051225);;	--	--	--	HAUS augmin-like complex subunit 5	--	PREDICTED: uncharacterized protein LOC103502409 isoform X1 [Cucumis melo]
Cla015316	--	--	--	K13065|0.0|pop:POPTR_554899|HCQ7; hydroxycinnamoyl CoA shikimate/quinate hydroxycinnamoyltransferase (EC:2.3.1.133); K13065 shikimate O-hydroxycinnamoyltransferase [EC:2.3.1.133]	--	--	Transferase family	Shikimate O-hydroxycinnamoyltransferase GN=K19E20.4 OS=Arabidopsis thaliana (Mouse-ear cress) PE=2 SV=1	PREDICTED: shikimate O-hydroxycinnamoyltransferase [Cucumis sativus]
Cla002670	--	--	--	--	--	--	Protein of unknown function (DUF1138)	--	PREDICTED: uncharacterized protein LOC103504527 [Cucumis melo]
MSTRG.5411	--	--	Biological Process: biological_process (GO:0044699);;	--	--	--	--	--	PREDICTED: protein EMBRYONIC FLOWER 1-like isoform X3 [Cucumis melo]
Cla001628	[S]	Function unknown	Cellular Component: extracellular region (GO:0005576);;	--	[S]	Function unknown	Cysteine-rich secretory protein family	Basic form of pathogenesis-related protein 1 (Precursor) OS=Nicotiana tabacum (Common tobacco) PE=3 SV=1	PREDICTED: basic form of pathogenesis-related protein 1-like [Cucumis melo]
Cla008214	--	--	--	--	[R]	General function prediction only	PPR repeat;; PPR repeat family;; PPR repeat;; Pentatricopeptide repeat domain;; DYW family of nucleic acid deaminases	Pentatricopeptide repeat-containing protein At3g46790, chloroplastic (Precursor) GN=T6H20.180 OS=Arabidopsis thaliana (Mouse-ear cress) PE=2 SV=1	PREDICTED: pentatricopeptide repeat-containing protein At3g46790, chloroplastic [Cucumis melo]
Cla001496	--	--	Cellular Component: plasma membrane (GO:0005886);; Biological Process: carbohydrate transport (GO:0008643);; Biological Process: cellular process (GO:0009987);; Cellular Component: integral component of membrane (GO:0016021);; Molecular Function: sugar transmembrane transporter activity (GO:0051119);;	--	[R]	General function prediction only	Sugar efflux transporter for intercellular exchange;; PQ loop repeat	Bidirectional sugar transporter SWEET15 GN=T19L5.130 OS=Arabidopsis thaliana (Mouse-ear cress) PE=2 SV=1	PREDICTED: bidirectional sugar transporter N3 [Cucumis sativus]
Cla023454	[B]	Chromatin structure and dynamics	--	K10802|6e-63|vvi:100246082|similar to F2D10.18	[R]	General function prediction only	HMG (high mobility group) box;; HMG-box domain	HMG1/2-like protein OS=Glycine max (Soybean) PE=2 SV=1	PREDICTED: HMG1/2-like protein isoform X1 [Cucumis melo]
Cla007315	[K]	Transcription	--	K03120|6e-30|ath:AT1G55520|TBP2; TBP2 (TATA BINDING PROTEIN 2); DNA binding / RNA polymerase II transcription factor/ TATA-binding protein binding; K03120 transcription initiation factor TFIID TATA-box-binding protein	[K]	Transcription	Transcription factor TFIID (or TATA-binding protein, TBP)	TATA-box-binding protein GN=TBP OS=Solanum tuberosum (Potato) PE=2 SV=1	PREDICTED: TATA-box-binding protein [Cucumis sativus]
Cla021138	--	--	Biological Process: metabolic process (GO:0008152);; Molecular Function: transferase activity, transferring acyl groups (GO:0016746);;	--	--	--	Lecithin retinol acyltransferase	--	PREDICTED: uncharacterized protein LOC103483167 [Cucumis melo]
Cla017259	--	--	Molecular Function: DNA binding (GO:0003677);; Molecular Function: ubiquitin-protein transferase activity (GO:0004842);; Cellular Component: nucleus (GO:0005634);; Biological Process: glucose catabolic process (GO:0006007);; Molecular Function: zinc ion binding (GO:0008270);; Biological Process: response to water deprivation (GO:0009414);; Biological Process: protein autoubiquitination (GO:005186…	--	[R]	General function prediction only	AN1-like Zinc finger;; A20-like zinc finger	Zinc finger A20 and AN1 domain-containing stress-associated protein 5 GN=SAP5 OS=Arabidopsis thaliana (Mouse-ear cress) PE=2 SV=1	PREDICTED: zinc finger A20 and AN1 domain-containing stress-associated protein 5-like [Cucumis sativus]
Cla015133	--	--	--	--	--	--	Domain of unknown function (DUF4228)	Leucine-rich repeat extensin-like protein 3 (Precursor) GN=LRX3 OS=Arabidopsis thaliana (Mouse-ear cress) PE=1 SV=1	PREDICTED: uncharacterized protein LOC105436177 [Cucumis sativus]
Cla020841	--	--	--	--	--	--	--	--	PREDICTED: uncharacterized protein LOC101222062 [Cucumis sativus]
Cla002489	[P]	Inorganic ion transport and metabolism	--	--	--	--	Sodium:sulfate symporter transmembrane region	Dicarboxylate transporter 2.1, chloroplastic (Precursor) GN=MSJ1.13 OS=Arabidopsis thaliana (Mouse-ear cress) PE=1 SV=1	PREDICTED: dicarboxylate transporter 2.1, chloroplastic-like [Cucumis melo]
Cla017322	[RTKL]	--	Biological Process: activation of MAPKK activity (GO:0000186);; Molecular Function: MAP kinase kinase kinase activity (GO:0004709);; Molecular Function: non-membrane spanning protein tyrosine kinase activity (GO:0004715);; Molecular Function: ATP binding (GO:0005524);; Biological Process: peptidyl-tyrosine phosphorylation (GO:0018108);;	--	[T]	Signal transduction mechanisms	Protein tyrosine kinase;; Protein kinase domain	Pto-interacting protein 1 OS=Solanum lycopersicum (Tomato) PE=1 SV=2	PREDICTED: pto-interacting protein 1-like [Cucumis sativus]
Cla022534	[E]	Amino acid transport and metabolism	--	--	[E]	Amino acid transport and metabolism	POT family	Protein NRT1/ PTR FAMILY 4.6 GN=At1g69850 OS=Arabidopsis thaliana (Mouse-ear cress) PE=1 SV=1	PREDICTED: protein NRT1/ PTR FAMILY 4.5-like [Cucumis sativus]
Cla003885	[O]	Posttranslational modification, protein turnover, chaperones	--	--	[O]	Posttranslational modification, protein turnover, chaperones	DnaJ domain	Chaperone protein dnaJ 15 GN=T2E12.8 OS=Arabidopsis thaliana (Mouse-ear cress) PE=1 SV=1	hypothetical protein Csa_5G577340 [Cucumis sativus]
MSTRG.3091	--	--	--	--	--	--	--	--	hypothetical protein Naga_100188g13, partial [Nannochloropsis gaditana]
Cla012276	[Q]	Secondary metabolites biosynthesis, transport and catabolism	Molecular Function: iron ion binding (GO:0005506);; Molecular Function: steroid hydroxylase activity (GO:0008395);; Molecular Function: electron carrier activity (GO:0009055);; Biological Process: response to light stimulus (GO:0009416);; Biological Process: response to auxin (GO:0009733);; Cellular Component: integral component of membrane (GO:0016021);; Biological Process: brassinosteroid metab…	--	[QI]	--	Cytochrome P450	Cytochrome P450 734A1 GN=F18A8.8 OS=Arabidopsis thaliana (Mouse-ear cress) PE=2 SV=1	PREDICTED: cytochrome P450 734A1-like [Cucumis sativus]
Cla019185	[RTKL]	--	Biological Process: RNA splicing, via endonucleolytic cleavage and ligation (GO:0000394);; Molecular Function: protein serine/threonine kinase activity (GO:0004674);; Molecular Function: protein serine/threonine/tyrosine kinase activity (GO:0004712);; Molecular Function: non-membrane spanning protein tyrosine kinase activity (GO:0004715);; Molecular Function: ATP binding (GO:0005524);; Cellular C…	--	[T]	Signal transduction mechanisms	Protein tyrosine kinase;; Protein kinase domain;; Kinase-like	Serine/threonine-protein kinase HT1 GN=HT1 OS=Arabidopsis thaliana (Mouse-ear cress) PE=1 SV=1	PREDICTED: serine/threonine-protein kinase HT1-like [Cucumis sativus]
Cla006757	[P]	Inorganic ion transport and metabolism	--	--	[P]	Inorganic ion transport and metabolism	--	Probable cadmium/zinc-transporting ATPase HMA1, chloroplastic (Precursor) GN=HMA1 OS=Arabidopsis thaliana (Mouse-ear cress) PE=2 SV=2	PREDICTED: probable cadmium/zinc-transporting ATPase HMA1, chloroplastic [Cucumis melo]
Cla021342	--	--	Biological Process: rRNA processing (GO:0006364);; Biological Process: tRNA metabolic process (GO:0006399);; Cellular Component: chloroplast (GO:0009507);; Biological Process: chloroplast organization (GO:0009658);; Biological Process: isopentenyl diphosphate biosynthetic process, methylerythritol 4-phosphate pathway (GO:0019288);; Biological Process: protein targeting to chloroplast (GO:0045036)…	--	[R]	General function prediction only	PPR repeat;; PPR repeat family;; Pentatricopeptide repeat domain;; PPR repeat;; Tetratricopeptide repeat;; Tetratricopeptide repeat	Pentatricopeptide repeat-containing protein At1g02150 GN=At1g02150 OS=Arabidopsis thaliana (Mouse-ear cress) PE=2 SV=2	PREDICTED: pentatricopeptide repeat-containing protein At1g02150 [Cucumis melo]
Cla004620	--	--	--	K05289|0.0|pop:POPTR_1068899|hypothetical protein; K05289 glycosylphosphatidylinositol transamidase	[O]	Posttranslational modification, protein turnover, chaperones	Gaa1-like, GPI transamidase component	--	PREDICTED: glycosylphosphatidylinositol anchor attachment 1 protein isoform X1 [Cucumis sativus]
Cla015893	[Z]	Cytoskeleton	Molecular Function: microtubule motor activity (GO:0003777);; Molecular Function: ATP binding (GO:0005524);; Cellular Component: kinesin complex (GO:0005871);; Cellular Component: microtubule (GO:0005874);; Biological Process: microtubule-based movement (GO:0007018);; Molecular Function: microtubule binding (GO:0008017);; Biological Process: metabolic process (GO:0008152);; Molecular Function: zi…	--	[Z]	Cytoskeleton	Kinesin motor domain;; Zinc finger, C3HC4 type (RING finger)	Kinesin-like protein NACK1 GN=NACK1 OS=Nicotiana tabacum (Common tobacco) PE=1 SV=1	PREDICTED: kinesin-related protein 11 isoform X1 [Cucumis sativus]
Cla007618	--	--	--	--	--	--	Salt stress response/antifungal	Cysteine-rich repeat secretory protein 3 (Precursor) GN=CRRSP3 OS=Arabidopsis thaliana (Mouse-ear cress) PE=1 SV=1	PREDICTED: cysteine-rich repeat secretory protein 3 [Cucumis sativus]
Cla001025	[D]	Cell cycle control, cell division, chromosome partitioning	--	--	[O]	Posttranslational modification, protein turnover, chaperones	CAP-Gly domain	Tubulin-folding cofactor E GN=F26A9.18 OS=Arabidopsis thaliana (Mouse-ear cress) PE=2 SV=1	hypothetical protein Csa_1G650100 [Cucumis sativus]
Cla022915	[EF]	--	--	K01956|0.0|pop:POPTR_553916|carbamoyl-phosphate synthase (glutamine-hydrolyzing) (EC:6.3.5.5); K01956 carbamoyl-phosphate synthase small subunit [EC:6.3.5.5]	[R]	General function prediction only	Carbamoyl-phosphate synthase small chain, CPSase domain;; Glutamine amidotransferase class-I;; Peptidase C26	Carbamoyl-phosphate synthase small chain, chloroplastic (Precursor) GN=OSJNBb0060O16.25 OS=Oryza sativa subsp. japonica (Rice) PE=2 SV=2	PREDICTED: carbamoyl-phosphate synthase small chain, chloroplastic [Cucumis melo]
MSTRG.3652	--	--	--	--	--	--	--	--	PREDICTED: uncharacterized protein LOC101215661 [Cucumis sativus]
Cla004629	--	--	--	--	[U]	Intracellular trafficking, secretion, and vesicular transport	Uso1 / p115 like vesicle tethering protein, C terminal region;; Uso1 / p115 like vesicle tethering protein, head region	Golgin candidate 6 GN=At3g27530 OS=Arabidopsis thaliana (Mouse-ear cress) PE=1 SV=2	PREDICTED: golgin candidate 6 isoform X1 [Cucumis melo]
Cla009858	--	--	--	--	[U]	Intracellular trafficking, secretion, and vesicular transport	Coatomer epsilon subunit;; TPR repeat;; Tetratricopeptide repeat;; Tetratricopeptide repeat;; Tetratricopeptide repeat;; Tetratricopeptide repeat;; Tetratricopeptide repeat	Coatomer subunit epsilon-2 GN=At2g34840 OS=Arabidopsis thaliana (Mouse-ear cress) PE=2 SV=1	PREDICTED: coatomer subunit epsilon-1-like [Cucumis melo]
Cla008341	--	--	--	--	--	--	--	H/ACA ribonucleoprotein complex subunit 4 GN=F24I3.230 OS=Arabidopsis thaliana (Mouse-ear cress) PE=1 SV=1	hypothetical protein Csa_1G045530 [Cucumis sativus]
Cla020922	[L]	Replication, recombination and repair	Molecular Function: DNA binding (GO:0003677);; Molecular Function: deoxyribodipyrimidine photo-lyase activity (GO:0003904);; Molecular Function: ATP binding (GO:0005524);; Cellular Component: mitochondrion (GO:0005739);; Biological Process: DNA repair (GO:0006281);; Biological Process: signal transduction (GO:0007165);; Cellular Component: chloroplast (GO:0009507);; Molecular Function: photorecep…	K01669|0.0|vvi:100252689|hypothetical protein LOC100252689; K01669 deoxyribodipyrimidine photo-lyase [EC:4.1.99.3]	[LT]	--	FAD binding domain of DNA photolyase;; DNA photolyase	Cryptochrome DASH, chloroplastic/mitochondrial (Precursor) GN=F6A4.60 OS=Arabidopsis thaliana (Mouse-ear cress) PE=1 SV=2	PREDICTED: cryptochrome DASH, chloroplastic/mitochondrial [Cucumis sativus]
Cla003959	--	--	--	--	[UR]	--	Dynamin central region;; Dynamin family;; Dynamin GTPase effector domain	Dynamin-related protein 1C GN=F10B6.23 OS=Arabidopsis thaliana (Mouse-ear cress) PE=1 SV=2	PREDICTED: dynamin-related protein 1C [Cucumis melo]
Cla015655	[M]	Cell wall/membrane/envelope biogenesis	Biological Process: acetyl-CoA metabolic process (GO:0006084);; Biological Process: plant-type cell wall organization (GO:0009664);; Biological Process: plant-type cell wall biogenesis (GO:0009832);; Biological Process: regulation of meristem growth (GO:0010075);; Biological Process: sterol biosynthetic process (GO:0016126);; Biological Process: brassinosteroid biosynthetic process (GO:0016132);;…	--	--	--	Fasciclin domain	Fasciclin-like arabinogalactan protein 7 (Precursor) GN=FLA7 OS=Arabidopsis thaliana (Mouse-ear cress) PE=1 SV=1	PREDICTED: fasciclin-like arabinogalactan protein 7 [Cucumis melo]
Cla014897	--	--	Molecular Function: triglyceride lipase activity (GO:0004806);; Molecular Function: GTP binding (GO:0005525);; Biological Process: lipid metabolic process (GO:0006629);;	--	--	--	Lipase (class 3)	Protein EDS1B {ECO:0000305} OS=Arabidopsis thaliana (Mouse-ear cress) PE=1 SV=1	PREDICTED: uncharacterized protein LOC103497620 [Cucumis melo]
Cla013158	--	--	Molecular Function: ubiquitin-protein transferase activity (GO:0004842);; Cellular Component: nucleus (GO:0005634);; Biological Process: ubiquitin-dependent protein catabolic process (GO:0006511);; Biological Process: multicellular organism development (GO:0007275);; Molecular Function: zinc ion binding (GO:0008270);; Biological Process: protein ubiquitination (GO:0016567);;	--	[R]	General function prediction only	Seven in absentia protein family	E3 ubiquitin-protein ligase SINA-like 10 GN=At5g37930 OS=Arabidopsis thaliana (Mouse-ear cress) PE=2 SV=1	PREDICTED: E3 ubiquitin-protein ligase SINA-like 10 [Cucumis sativus]
Cla023376	--	--	--	--	--	--	Plastocyanin-like domain	Vegetative cell wall protein gp1 (Precursor) GN=GP1 OS=Chlamydomonas reinhardtii (Chlamydomonas smithii) PE=1 SV=1	Early nodulin-like protein 2 [Glycine soja]
Cla018314	[O]	Posttranslational modification, protein turnover, chaperones	Molecular Function: ATP binding (GO:0005524);; Biological Process: metabolic process (GO:0008152);; Molecular Function: microtubule-severing ATPase activity (GO:0008568);; Biological Process: cell division (GO:0051301);;	K13525|0.0|vvi:100265402|hypothetical protein LOC100265402; K13525 transitional endoplasmic reticulum ATPase	[O]	Posttranslational modification, protein turnover, chaperones	ATPase family associated with various cellular activities (AAA);; Cell division protein 48 (CDC48), N-terminal domain;; AAA domain;; Holliday junction DNA helicase ruvB N-terminus;; AAA ATPase domain;; AAA domain;; AAA domain (Cdc48 subfamily);; AAA domain;; AAA domain (dynein-related subfamily);; Cell division protein 48 (CDC48), domain 2;; AAA domain;; Zeta toxin;; AAA domain;; TIP49 C-terminus…	Cell division cycle protein 48 homolog GN=CDC48 OS=Glycine max (Soybean) PE=1 SV=1	PREDICTED: cell division cycle protein 48 homolog [Cucumis sativus]
Cla016124	--	--	Molecular Function: phospholipid binding (GO:0005543);;	--	[U]	Intracellular trafficking, secretion, and vesicular transport	--	--	hypothetical protein Csa_3G911780 [Cucumis sativus]
Cla021172	--	--	--	K08237|0.0|pop:POPTR_731288|hypothetical protein; K08237 hydroquinone glucosyltransferase [EC:2.4.1.218]	[GC]	--	UDP-glucoronosyl and UDP-glucosyl transferase	Hydroquinone glucosyltransferase GN=AS OS=Rauvolfia serpentina (Serpentine wood) PE=1 SV=1	PREDICTED: hydroquinone glucosyltransferase-like [Cucumis melo]
Cla010151	--	--	--	--	--	--	Thaumatin family	Thaumatin-like protein 1 (Precursor) GN=TL1 OS=Pyrus pyrifolia (Chinese pear) PE=1 SV=1	PREDICTED: thaumatin-like protein 1 [Cucumis melo]
Cla017250	--	--	--	--	--	--	Probable lipid transfer	Putative lipid-transfer protein DIR1 (Precursor) GN=DIR1 OS=Arabidopsis thaliana (Mouse-ear cress) PE=1 SV=1	PREDICTED: protein LIM3 [Cucumis melo]
Cla008285	--	--	Cellular Component: exocyst (GO:0000145);; Biological Process: exocytosis (GO:0006887);;	--	[U]	Intracellular trafficking, secretion, and vesicular transport	Exo70 exocyst complex subunit	Exocyst complex component EXO70B1 GN=EXO70B1 OS=Arabidopsis thaliana (Mouse-ear cress) PE=1 SV=1	PREDICTED: exocyst complex component EXO70A1-like [Cucumis melo]
Cla020572	[O]	Posttranslational modification, protein turnover, chaperones	Biological Process: metabolic process (GO:0008152);; Molecular Function: ligase activity (GO:0016874);;	--	[O]	Posttranslational modification, protein turnover, chaperones	Ubiquitin-conjugating enzyme	Ubiquitin-conjugating enzyme E2 20 GN=UBC20 OS=Arabidopsis thaliana (Mouse-ear cress) PE=2 SV=1	PREDICTED: probable ubiquitin-conjugating enzyme E2 C isoform X1 [Cucumis sativus]
Cla011225	--	--	Biological Process: auxin transport (GO:0060918);;	--	[S]	Function unknown	Ndr family;; Alpha/beta hydrolase family;; alpha/beta hydrolase fold	Pollen-specific protein SF21 GN=SF21 OS=Helianthus annuus (Common sunflower) PE=2 SV=1	hypothetical protein Csa_1G586790 [Cucumis sativus]
Cla011551	--	--	Molecular Function: enzyme inhibitor activity (GO:0004857);; Molecular Function: pectinesterase activity (GO:0030599);; Biological Process: negative regulation of catalytic activity (GO:0043086);;	--	--	--	Plant invertase/pectin methylesterase inhibitor	21 kDa protein (Precursor) OS=Daucus carota (Wild carrot) PE=2 SV=1	PREDICTED: 21 kDa protein isoform X3 [Cucumis sativus]
Cla017614	[L]	Replication, recombination and repair	Biological Process: DNA catabolic process, endonucleolytic (GO:0000737);; Molecular Function: endodeoxyribonuclease activity, producing 5'-phosphomonoesters (GO:0016888);;	K03424|0.0|vvi:100260602|hypothetical protein LOC100260602; K03424 TatD DNase family protein [EC:3.1.21.-]	[L]	Replication, recombination and repair	TatD related DNase	--	PREDICTED: putative deoxyribonuclease TATDN1 isoform X1 [Cucumis melo]
Cla010664	[QR]	--	Cellular Component: nucleus (GO:0005634);; Cellular Component: cytoplasm (GO:0005737);; Cellular Component: plasma membrane (GO:0005886);; Biological Process: polyamine catabolic process (GO:0006598);; Cellular Component: plasmodesma (GO:0009506);; Biological Process: response to wounding (GO:0009611);; Biological Process: coumarin biosynthetic process (GO:0009805);; Biological Process: lignin bi…	K05279|0.0|rcu:RCOM_0596300|o-methyltransferase, putative (EC:2.1.1.68); K05279 flavonol 3-O-methyltransferase [EC:2.1.1.76]	[R]	General function prediction only	O-methyltransferase;; Dimerisation domain	Caffeic acid 3-O-methyltransferase GN=COMT1 OS=Prunus dulcis (Almond) PE=2 SV=1	PREDICTED: caffeic acid 3-O-methyltransferase 1 [Cucumis sativus]
Cla015691	[T]	Signal transduction mechanisms	Molecular Function: phosphorelay sensor kinase activity (GO:0000155);; Biological Process: phosphorelay signal transduction system (GO:0000160);; Molecular Function: ATP binding (GO:0005524);; Biological Process: regulation of transcription, DNA-templated (GO:0006355);; Biological Process: circadian rhythm (GO:0007623);; Biological Process: detection of visible light (GO:0009584);; Biological Pro…	K12120|0.0|vvi:100258014|hypothetical protein LOC100258014	--	--	Phytochrome region;; PAS fold;; GAF domain;; PAS fold;; Histidine kinase-, DNA gyrase B-, and HSP90-like ATPase;; PAS domain;; PAS domain;; PAS fold	Phytochrome C OS=Oryza sativa subsp. japonica (Rice) PE=2 SV=1	PREDICTED: phytochrome C [Cucumis melo]
Cla004885	[U]	Intracellular trafficking, secretion, and vesicular transport	--	K14293|0.0|vvi:100265913|hypothetical protein LOC100265913; K14293 importin subunit beta-1	[YU]	--	HEAT repeat;; Importin-beta N-terminal domain;; HEAT-like repeat;; HEAT repeats;; Vacuolar 14 Fab1-binding region	Importin subunit beta-1 {ECO:0000305} OS=Arabidopsis thaliana (Mouse-ear cress) PE=1 SV=1	PREDICTED: importin subunit beta-1 [Cucumis sativus]
Cla002890	[G]	Carbohydrate transport and metabolism	Molecular Function: RNA binding (GO:0003723);; Molecular Function: structural constituent of ribosome (GO:0003735);; Cellular Component: endoplasmic reticulum (GO:0005783);; Cellular Component: ribosome (GO:0005840);; Cellular Component: plasma membrane (GO:0005886);; Biological Process: translation (GO:0006412);; Cellular Component: plant-type cell wall (GO:0009505);; Cellular Component: plasmod…	--	[R]	General function prediction only	Strictosidine synthase;; SMP-30/Gluconolaconase/LRE-like region	Protein STRICTOSIDINE SYNTHASE-LIKE 10 {ECO:0000303|PubMed:10777701} (Precursor) OS=Arabidopsis thaliana (Mouse-ear cress) PE=2 SV=1	PREDICTED: protein STRICTOSIDINE SYNTHASE-LIKE 10 [Cucumis sativus]
Cla016041	[R]	General function prediction only	Molecular Function: arylformamidase activity (GO:0004061);; Biological Process: tryptophan catabolic process to kynurenine (GO:0019441);;	--	--	--	Putative cyclase	--	PREDICTED: uncharacterized protein LOC101221830 [Cucumis sativus]
Cla010899	--	--	Cellular Component: plastid chromosome (GO:0009508);; Cellular Component: chloroplast thylakoid membrane (GO:0009535);; Cellular Component: chloroplast stroma (GO:0009570);; Cellular Component: chloroplast inner membrane (GO:0009706);; Biological Process: thylakoid membrane organization (GO:0010027);; Biological Process: vesicle organization (GO:0016050);;	--	--	--	--	Membrane-associated 30 kDa protein, chloroplastic (Precursor) GN=IM30 OS=Pisum sativum (Garden pea) PE=2 SV=1	PREDICTED: membrane-associated 30 kDa protein, chloroplastic [Cucumis melo]
Cla004950	[J]	Translation, ribosomal structure and biogenesis	Molecular Function: structural constituent of ribosome (GO:0003735);; Cellular Component: ribosome (GO:0005840);; Biological Process: DNA-templated transcription, elongation (GO:0006354);; Biological Process: translation (GO:0006412);; Biological Process: pyrimidine ribonucleotide biosynthetic process (GO:0009220);;	K02996|1e-134|rcu:RCOM_1582880|ribosomal protein S9, putative; K02996 small subunit ribosomal protein S9	[J]	Translation, ribosomal structure and biogenesis	Ribosomal protein S9/S16	30S ribosomal protein S9, chloroplastic GN=rps9 OS=Gracilaria tenuistipitata var. liui (Red alga) PE=3 SV=1	PREDICTED: 28S ribosomal protein S9, mitochondrial [Cucumis melo]
Cla011810	[Q]	Secondary metabolites biosynthesis, transport and catabolism	Cellular Component: chloroplast (GO:0009507);; Biological Process: carotenoid biosynthetic process (GO:0016117);; Molecular Function: isomerase activity (GO:0016853);; Biological Process: retinol metabolic process (GO:0042572);; Molecular Function: all-trans-retinol 13,14-reductase activity (GO:0051786);; Biological Process: oxidation-reduction process (GO:0055114);;	--	[H]	Coenzyme transport and metabolism	NAD(P)-binding Rossmann-like domain;; FAD dependent oxidoreductase;; Flavin containing amine oxidoreductase;; FAD binding domain;; GDP dissociation inhibitor;; HI0933-like protein;; Thi4 family;; FAD binding domain	Prolycopene isomerase, chloroplastic (Precursor) GN=F4H5.10 OS=Arabidopsis thaliana (Mouse-ear cress) PE=2 SV=2	PREDICTED: prolycopene isomerase, chloroplastic [Cucumis sativus]
Cla016469	--	--	--	--	--	--	--	Protein FLX-like 2 GN=F5A8.8 OS=Arabidopsis thaliana (Mouse-ear cress) PE=1 SV=1	PREDICTED: protein FLX-like 2 [Cucumis melo]
Cla000627	--	--	--	K03921|0.0|rcu:RCOM_1076810|Acyl-[acyl-carrier-protein] desaturase, chloroplast precursor, putative (EC:1.14.19.2); K03921 acyl-[acyl-carrier-protein] desaturase [EC:1.14.19.2]	--	--	Fatty acid desaturase	Acyl-[acyl-carrier-protein] desaturase, chloroplastic (Precursor) OS=Ricinus communis (Castor bean) PE=1 SV=1	PREDICTED: acyl-[acyl-carrier-protein] desaturase, chloroplastic-like [Cucumis melo]
Cla002934	[E]	Amino acid transport and metabolism	--	K01640|1e-180|vvi:100243192|hypothetical protein LOC100243192; K01640 hydroxymethylglutaryl-CoA lyase [EC:4.1.3.4]	[CE]	--	HMGL-like	Hydroxymethylglutaryl-CoA lyase, mitochondrial GN=HMGCL OS=Arabidopsis thaliana (Mouse-ear cress) PE=1 SV=2	PREDICTED: hydroxymethylglutaryl-CoA lyase, mitochondrial [Cucumis sativus]
Cla003620	--	--	--	--	[R]	General function prediction only	Putative serine esterase (DUF676)	--	lipase [Gossypium arboreum]
Cla021157	--	--	--	--	[T]	Signal transduction mechanisms	DOMON domain;; Eukaryotic cytochrome b561	Cytochrome b561 and DOMON domain-containing protein At3g61750 (Precursor) GN=At3g61750 OS=Arabidopsis thaliana (Mouse-ear cress) PE=3 SV=1	PREDICTED: uncharacterized protein LOC103483187 [Cucumis melo]
Cla004189	--	--	--	--	[S]	Function unknown	Vitamin B6 photo-protection and homoeostasis	Protein root UVB sensitive 6 {ECO:0000303|PubMed:19515790} OS=Arabidopsis thaliana (Mouse-ear cress) PE=2 SV=1	hypothetical protein VITISV_003254 [Vitis vinifera]
Cla018952	--	--	--	--	--	--	Stress up-regulated Nod 19	--	PREDICTED: uncharacterized protein LOC103494146 [Cucumis melo]
Cla010006	[DZ]	--	Biological Process: metabolic process (GO:0008152);; Molecular Function: ligase activity (GO:0016874);;	--	[S]	Function unknown	Regulator of chromosome condensation (RCC1) repeat;; Regulator of chromosome condensation (RCC1) repeat	Ultraviolet-B receptor UVR8 GN=UVR8 OS=Arabidopsis thaliana (Mouse-ear cress) PE=1 SV=1	PREDICTED: ultraviolet-B receptor UVR8 isoform X1 [Cucumis melo]
Cla007852	[G]	Carbohydrate transport and metabolism	Cellular Component: endoplasmic reticulum (GO:0005783);; Cellular Component: chloroplast (GO:0009507);; Biological Process: unidimensional cell growth (GO:0009826);; Biological Process: cellulose biosynthetic process (GO:0030244);; Molecular Function: carbohydrate binding (GO:0030246);; Molecular Function: glucan 1,3-alpha-glucosidase activity (GO:0033919);; Biological Process: defense response t…	K05546|0.0|vvi:100248748|hypothetical protein LOC100248748; K05546 alpha 1,3-glucosidase [EC:3.2.1.84]	[GMO]	--	Glycosyl hydrolases family 31;; Galactose mutarotase-like	Probable glucan 1,3-alpha-glucosidase (Precursor) GN=MGI19.5 OS=Arabidopsis thaliana (Mouse-ear cress) PE=1 SV=1	PREDICTED: probable glucan 1,3-alpha-glucosidase [Cucumis melo]
Cla000996	--	--	--	--	[O]	Posttranslational modification, protein turnover, chaperones	Zinc finger, C3HC4 type (RING finger)	BOI-related E3 ubiquitin-protein ligase 1 GN=BRG1 OS=Arabidopsis thaliana (Mouse-ear cress) PE=1 SV=1	PREDICTED: BOI-related E3 ubiquitin-protein ligase 1-like [Cucumis sativus]
Cla018297	[E]	Amino acid transport and metabolism	Cellular Component: cytoplasm (GO:0005737);; Biological Process: L-phenylalanine catabolic process (GO:0006559);; Biological Process: cinnamic acid biosynthetic process (GO:0009800);; Molecular Function: phenylalanine ammonia-lyase activity (GO:0045548);;	K10775|0.0|rcu:RCOM_1355480|Phenylalanine ammonia-lyase, putative (EC:4.3.1.24); K10775 phenylalanine ammonia-lyase [EC:4.3.1.24]	[Q]	Secondary metabolites biosynthesis, transport and catabolism	Aromatic amino acid lyase	Phenylalanine ammonia-lyase GN=PAL17.1 OS=Stylosanthes humilis (Townsville stylo) PE=2 SV=1	PREDICTED: phenylalanine ammonia-lyase 1 [Cucumis sativus]
Cla021728	[O]	Posttranslational modification, protein turnover, chaperones	--	K03347|0.0|pop:POPTR_828007|hypothetical protein; K03347 cullin 1	[D]	Cell cycle control, cell division, chromosome partitioning	Cullin family;; Cullin protein neddylation domain;; Cytidylyltransferase	Cullin-1 GN=CUL1 OS=Arabidopsis thaliana (Mouse-ear cress) PE=1 SV=1	PREDICTED: cullin-1-like isoform X1 [Cucumis sativus]
Cla015824	--	--	--	--	--	--	High-affinity nickel-transport protein;; Cytochrome C biogenesis protein transmembrane region	--	PREDICTED: uncharacterized protein LOC103490284 isoform X1 [Cucumis melo]
Cla014487	[I]	Lipid transport and metabolism	Cellular Component: cytoplasm (GO:0005737);; Biological Process: fatty acid biosynthetic process (GO:0006633);; Molecular Function: 3-hydroxydecanoyl-[acyl-carrier-protein] dehydratase activity (GO:0008693);;	K02372|1e-99|vvi:100266972|hypothetical protein LOC100266972; K02372 3R-hydroxymyristoyl ACP dehydrase [EC:4.2.1.-]	--	--	FabA-like domain;; MaoC like domain	--	PREDICTED: uncharacterized protein LOC103494410 [Cucumis melo]
Cla004451	--	--	--	K06699|0.0|rcu:RCOM_0415020|hypothetical protein; K06699 proteasome activator subunit 4	[S]	Function unknown	Domain of unknown function (DUF3437);; HEAT repeat	Proteasome activator subunit 4 GN=PA200 OS=Arabidopsis thaliana (Mouse-ear cress) PE=2 SV=2	PREDICTED: proteasome activator subunit 4 isoform X1 [Cucumis melo]
Cla023283	[O]	Posttranslational modification, protein turnover, chaperones	--	K02728|1e-171|rcu:RCOM_1504720|proteasome subunit alpha type, putative (EC:3.4.25.1); K02728 20S proteasome subunit alpha 3 [EC:3.4.25.1]	[O]	Posttranslational modification, protein turnover, chaperones	Proteasome subunit;; Proteasome subunit A N-terminal signature	Proteasome subunit alpha type-4 GN=PAC1 OS=Spinacia oleracea (Spinach) PE=2 SV=1	PREDICTED: proteasome subunit alpha type-4 [Cucumis melo]
Cla008101	[P]	Inorganic ion transport and metabolism	Molecular Function: superoxide dismutase activity (GO:0004784);; Cellular Component: mitochondrial matrix (GO:0005759);; Biological Process: removal of superoxide radicals (GO:0019430);; Molecular Function: metal ion binding (GO:0046872);; Biological Process: oxidation-reduction process (GO:0055114);;	K04564|1e-134|vvi:100233137|MNSOD; manganese superoxide dismutase; K04564 superoxide dismutase, Fe-Mn family [EC:1.15.1.1]	[P]	Inorganic ion transport and metabolism	Iron/manganese superoxide dismutases, C-terminal domain;; Iron/manganese superoxide dismutases, alpha-hairpin domain	Superoxide dismutase [Mn], mitochondrial (Precursor) GN=SODA OS=Hevea brasiliensis (Para rubber tree) PE=2 SV=1	PREDICTED: superoxide dismutase [Mn], mitochondrial-like isoform X1 [Cucumis melo]
Cla013768	[G]	Carbohydrate transport and metabolism	Molecular Function: phosphomannomutase activity (GO:0004615);; Biological Process: carbohydrate metabolic process (GO:0005975);;	--	[G]	Carbohydrate transport and metabolism	Phosphoglucomutase/phosphomannomutase, alpha/beta/alpha domain I;; Phosphoglucomutase/phosphomannomutase, alpha/beta/alpha domain II;; Phosphoglucomutase/phosphomannomutase, alpha/beta/alpha domain III	--	PREDICTED: uncharacterized protein LOC103496424 isoform X1 [Cucumis melo]
Cla022581	--	--	--	--	--	--	Remorin, C-terminal region	Remorin GN=DBP OS=Arabidopsis thaliana (Mouse-ear cress) PE=1 SV=1	PREDICTED: uncharacterized protein LOC101202771 [Cucumis sativus]
Cla006241	--	--	--	--	--	--	Embryo-specific protein 3, (ATS3)	--	PREDICTED: uncharacterized protein LOC103484014 isoform X1 [Cucumis melo]
Cla021488	[L]	Replication, recombination and repair	--	--	[L]	Replication, recombination and repair	TLD	--	PREDICTED: oxidation resistance protein 1 [Cucumis melo]
Cla023306	[G]	Carbohydrate transport and metabolism	--	K00697|0.0|pop:POPTR_828543|trehalose-6-phosphate synthase; K00697 alpha,alpha-trehalose-phosphate synthase (UDP-forming) [EC:2.4.1.15]	[G]	Carbohydrate transport and metabolism	Glycosyltransferase family 20;; Trehalose-phosphatase	Alpha,alpha-trehalose-phosphate synthase [UDP-forming] 1 GN=TPS1 OS=Arabidopsis thaliana (Mouse-ear cress) PE=1 SV=1	PREDICTED: alpha,alpha-trehalose-phosphate synthase [UDP-forming] 1-like [Cucumis sativus]
Cla016500	--	--	--	K10691|0.0|ath:AT3G02260|BIG; BIG (BIG); binding / ubiquitin-protein ligase/ zinc ion binding; K10691 E3 ubiquitin-protein ligase UBR4 [EC:6.3.2.19]	[T]	Signal transduction mechanisms	E3 ubiquitin-protein ligase UBR4;; Zinc finger, ZZ type	Auxin transport protein BIG GN=At3g02260 OS=Arabidopsis thaliana (Mouse-ear cress) PE=1 SV=2	PREDICTED: auxin transport protein BIG [Cucumis melo]
Cla003326	[R]	General function prediction only	--	--	[R]	General function prediction only	RNA recognition motif. (a.k.a. RRM, RBD, or RNP domain);; RNA recognition motif (a.k.a. RRM, RBD, or RNP domain);; RNA recognition motif. (a.k.a. RRM, RBD, or RNP domain);; Nmi/IFP 35 domain (NID)	Heterogeneous nuclear ribonucleoprotein 1 GN=RNP1 OS=Arabidopsis thaliana (Mouse-ear cress) PE=1 SV=1	PREDICTED: heterogeneous nuclear ribonucleoprotein 1 [Cucumis melo]
Cla018408	--	--	Biological Process: maltose metabolic process (GO:0000023);; Biological Process: pentose-phosphate shunt (GO:0006098);; Cellular Component: chloroplast thylakoid membrane (GO:0009535);; Cellular Component: chloroplast stroma (GO:0009570);; Biological Process: starch biosynthetic process (GO:0019252);; Biological Process: positive regulation of catalytic activity (GO:0043085);;	--	--	--	--	--	PREDICTED: uncharacterized protein LOC103500909 [Cucumis melo]
Cla011671	[R]	General function prediction only	Molecular Function: GTP binding (GO:0005525);; Biological Process: metabolic process (GO:0008152);; Molecular Function: hydrolase activity (GO:0016787);;	K14539|0.0|vvi:100258825|similar to GTP-binding family protein; K14539 large subunit GTPase 1 [EC:3.6.1.-]	[R]	General function prediction only	50S ribosome-binding GTPase;; Ferrous iron transport protein B	GTPase LSG1-2 {ECO:0000303|PubMed:25319368} OS=Arabidopsis thaliana (Mouse-ear cress) PE=1 SV=1	PREDICTED: large subunit GTPase 1 homolog [Cucumis sativus]
Cla003439	[J]	Translation, ribosomal structure and biogenesis	--	K02900|1e-104|rcu:RCOM_0024830|60S ribosomal protein L27a, putative; K02900 large subunit ribosomal protein L27Ae	[J]	Translation, ribosomal structure and biogenesis	Ribosomal protein L18e/L15	60S ribosomal protein L27a-3 OS=Arabidopsis thaliana (Mouse-ear cress) PE=2 SV=2	PREDICTED: 60S ribosomal protein L27a-3-like [Cucumis melo]
Cla016734	--	--	--	--	--	--	--	--	PREDICTED: uncharacterized protein LOC103497487 isoform X2 [Cucumis melo]
Cla015337	[E]	Amino acid transport and metabolism	--	K00818|0.0|vvi:100264460|hypothetical protein LOC100264460; K00818 acetylornithine aminotransferase [EC:2.6.1.11]	[E]	Amino acid transport and metabolism	Aminotransferase class-III	Acetylornithine aminotransferase, mitochondrial (Precursor) GN=AG118 OS=Alnus glutinosa (European alder) PE=2 SV=1	PREDICTED: acetylornithine aminotransferase, mitochondrial [Cucumis sativus]
Cla004917	--	--	--	--	--	--	--	--	PREDICTED: uncharacterized protein LOC101219735 isoform X1 [Cucumis sativus]
Cla022208	--	--	Cellular Component: nuclear pore (GO:0005643);; Biological Process: mRNA export from nucleus (GO:0006406);; Biological Process: photomorphogenesis (GO:0009640);; Biological Process: embryo development ending in seed dormancy (GO:0009793);; Biological Process: seed germination (GO:0009845);; Biological Process: regulation of flower development (GO:0009909);; Biological Process: meristem structural…	K14304|0.0|vvi:100256006|hypothetical protein LOC100256006; K14304 nuclear pore complex protein Nup85	[YU]	--	Nup85 Nucleoporin	Nuclear pore complex protein NUP85 OS=Arabidopsis thaliana (Mouse-ear cress) PE=1 SV=1	PREDICTED: nuclear pore complex protein Nup85 [Cucumis melo]
Cla016176	[C]	Energy production and conversion	Biological Process: cellular metabolic process (GO:0044237);; Biological Process: metabolic process (GO:0044710);; Biological Process: cellular process (GO:0044763);; Molecular Function: iron-sulfur cluster binding (GO:0051536);;	K02639|5e-56|pop:POPTR_743149|hypothetical protein; K02639 ferredoxin	--	--	--	Ferredoxin OS=Bumilleriopsis filiformis (Yellow-green alga) PE=1 SV=1	PREDICTED: ferredoxin-6, chloroplastic [Cucumis melo]
Cla021110	--	--	--	--	--	--	--	--	PREDICTED: uncharacterized protein LOC103483139 [Cucumis melo]
Cla014332	--	--	Cellular Component: vacuolar membrane (GO:0005774);; Biological Process: metabolic process (GO:0008152);; Molecular Function: zinc ion binding (GO:0008270);; Cellular Component: integral component of membrane (GO:0016021);; Molecular Function: protein-cysteine S-palmitoyltransferase activity (GO:0019706);;	--	--	--	--	Protein S-acyltransferase 10 GN=PAT10 OS=Arabidopsis thaliana (Mouse-ear cress) PE=1 SV=1	PREDICTED: protein S-acyltransferase 10 [Cucumis sativus]
Cla008330	--	--	--	--	[S]	Function unknown	WW domain binding protein 11;; mRNA biogenesis factor	Formin-like protein 5 GN=P0453E05.107 OS=Oryza sativa subsp. japonica (Rice) PE=2 SV=2	PREDICTED: YLP motif-containing protein 1 isoform X1 [Cucumis melo]
Cla006525	--	--	--	K12177|0.0|rcu:RCOM_1678560|26S proteasome regulatory subunit S3, putative; K12177 COP9 signalosome complex subunit 3	[OT]	--	PCI domain	COP9 signalosome complex subunit 3 GN=F18O22.40 OS=Arabidopsis thaliana (Mouse-ear cress) PE=1 SV=2	PREDICTED: COP9 signalosome complex subunit 3 isoform X2 [Cucumis sativus]
Cla000224	[Q]	Secondary metabolites biosynthesis, transport and catabolism	--	--	[Q]	Secondary metabolites biosynthesis, transport and catabolism	Cytochrome P450	Cytochrome P450 71A1 GN=CYP71A1 OS=Persea americana (Avocado) PE=1 SV=2	PREDICTED: cytochrome P450 71A1-like [Cucumis melo]
Cla012523	[S]	Function unknown	Cellular Component: membrane (GO:0016020);;	--	--	--	YGGT family	Uncharacterized protein ycf19 GN=ycf19 OS=Guillardia theta (Cryptomonas phi) PE=3 SV=1	PREDICTED: uncharacterized protein LOC101222332 [Cucumis sativus]
Cla014269	--	--	Biological Process: transcription, DNA-templated (GO:0006351);;	--	--	--	No apical meristem (NAM) protein	NAC domain-containing protein 7 GN=T28K15.1 OS=Arabidopsis thaliana (Mouse-ear cress) PE=2 SV=2	PREDICTED: NAC domain-containing protein 7-like isoform X2 [Cucumis melo]
Cla021914	--	--	Biological Process: maltose metabolic process (GO:0000023);; Molecular Function: calcium ion binding (GO:0005509);; Biological Process: pentose-phosphate shunt (GO:0006098);; Biological Process: rRNA processing (GO:0006364);; Cellular Component: chloroplast thylakoid membrane (GO:0009535);; Cellular Component: chloroplast thylakoid lumen (GO:0009543);; Biological Process: response to blue light (…	--	--	--	PsbP	PsbP domain-containing protein 3, chloroplastic (Precursor) GN=PPD3 OS=Arabidopsis thaliana (Mouse-ear cress) PE=1 SV=2	PREDICTED: psbP domain-containing protein 3, chloroplastic [Cucumis sativus]
Cla020839	--	--	--	--	--	--	Gibberellin regulated protein	Snakin-2 (Precursor) GN=SN2 OS=Solanum tuberosum (Potato) PE=1 SV=1	PREDICTED: gibberellin-regulated protein 11 [Cucumis sativus]
Cla016878	--	--	Molecular Function: uridine kinase activity (GO:0004849);; Molecular Function: ATP binding (GO:0005524);; Biological Process: UMP biosynthetic process (GO:0006222);; Biological Process: phosphorylation (GO:0016310);; Molecular Function: phosphotransferase activity, alcohol group as acceptor (GO:0016773);; Molecular Function: nucleoside-triphosphatase activity (GO:0017111);;	--	[TZ]	--	Phosphoribulokinase / Uridine kinase family;; AAA domain	Putative uracil phosphoribosyltransferase GN=UKL3 OS=Arabidopsis thaliana (Mouse-ear cress) PE=2 SV=1	PREDICTED: uncharacterized protein LOC101220584 isoform X2 [Cucumis sativus]
Cla003304	[E]	Amino acid transport and metabolism	--	K01738|0.0|pop:POPTR_707666|phosphateglycerate kinase (EC:2.5.1.47); K01738 cysteine synthase A [EC:2.5.1.47]	[E]	Amino acid transport and metabolism	Pyridoxal-phosphate dependent enzyme	Bifunctional cystathionine gamma-lyase/cysteine synthase GN=DES1 OS=Arabidopsis thaliana (Mouse-ear cress) PE=1 SV=1	Cysteine synthase [Cucumis sativus]
Cla002228	--	--	--	K13691|0.0|pop:POPTR_807713|hypothetical protein; K13691 pathogen-inducible salicylic acid glucosyltransferase [EC:2.4.1.-]	[GC]	--	UDP-glucoronosyl and UDP-glucosyl transferase	UDP-glycosyltransferase 74F1 GN=UGT74F1 OS=Arabidopsis thaliana (Mouse-ear cress) PE=1 SV=1	PREDICTED: UDP-glycosyltransferase 74F1-like [Cucumis melo]
Cla009550	[I]	Lipid transport and metabolism	--	K01823|1e-139|vvi:100241072|hypothetical protein LOC100241072; K01823 isopentenyl-diphosphate delta-isomerase [EC:5.3.3.2]	[Q]	Secondary metabolites biosynthesis, transport and catabolism	NUDIX domain	Isopentenyl-diphosphate Delta-isomerase I GN=IPI1 OS=Camptotheca acuminata (Happy tree) PE=2 SV=1	PREDICTED: isopentenyl-diphosphate Delta-isomerase I [Cucumis sativus]
Cla015035	--	--	--	--	[S]	Function unknown	DUF218 domain	--	PREDICTED: uncharacterized protein C57A10.07 [Cucumis melo]
Cla000523	[O]	Posttranslational modification, protein turnover, chaperones	--	--	[O]	Posttranslational modification, protein turnover, chaperones	X-domain of DnaJ-containing	Chaperone protein dnaJ 10 GN=F28O16.7 OS=Arabidopsis thaliana (Mouse-ear cress) PE=2 SV=2	PREDICTED: chaperone protein dnaJ 10-like isoform X2 [Cucumis sativus]
Cla021590	--	--	--	--	--	--	Chlorophyll A-B binding protein	Early light-induced protein 1, chloroplastic (Precursor) GN=ELIP1 OS=Arabidopsis thaliana (Mouse-ear cress) PE=1 SV=1	PREDICTED: early light-induced protein 1, chloroplastic [Cucumis sativus]
Cla007336	--	--	--	--	--	--	--	Succinate dehydrogenase subunit 6, mitochondrial {ECO:0000305} OS=Arabidopsis thaliana (Mouse-ear cress) PE=1 SV=1	PREDICTED: succinate dehydrogenase subunit 6, mitochondrial [Cucumis sativus]
Cla018755	[J]	Translation, ribosomal structure and biogenesis	Molecular Function: structural constituent of ribosome (GO:0003735);; Cellular Component: ribosome (GO:0005840);; Biological Process: translation (GO:0006412);;	K02916|1e-59|vvi:100252143|hypothetical protein LOC100252143	--	--	Ribosomal protein L35	50S ribosomal protein L35, chloroplastic (Precursor) GN=RPL35 OS=Spinacia oleracea (Spinach) PE=1 SV=1	PREDICTED: 50S ribosomal protein L35, chloroplastic [Cucumis melo]
Cla007398	[O]	Posttranslational modification, protein turnover, chaperones	--	K03798|0.0|vvi:100250509|hypothetical protein LOC100250509; K03798 cell division protease FtsH [EC:3.4.24.-]	[O]	Posttranslational modification, protein turnover, chaperones	Peptidase family M41;; ATPase family associated with various cellular activities (AAA);; AAA domain (dynein-related subfamily)	ATP-dependent zinc metalloprotease FTSH, chloroplastic (Precursor) GN=FTSH OS=Nicotiana tabacum (Common tobacco) PE=2 SV=2	PREDICTED: ATP-dependent zinc metalloprotease FTSH, chloroplastic [Cucumis melo]
Cla020190	--	--	--	--	--	--	Cyclin-dependent kinase inhibitor	Cyclin-dependent kinase inhibitor 3 GN=K24G6.15 OS=Arabidopsis thaliana (Mouse-ear cress) PE=1 SV=1	PREDICTED: cyclin-dependent kinase inhibitor 7-like isoform X2 [Vitis vinifera]
Cla012224	--	--	Molecular Function: hydrolase activity, hydrolyzing O-glycosyl compounds (GO:0004553);; Biological Process: carbohydrate metabolic process (GO:0005975);; Cellular Component: anchored component of membrane (GO:0031225);;	--	--	--	Glycosyl hydrolases family 17	Glucan endo-1,3-beta-glucosidase 14 (Precursor) GN=At2g27500 OS=Arabidopsis thaliana (Mouse-ear cress) PE=1 SV=2	PREDICTED: glucan endo-1,3-beta-glucosidase 14-like [Cucumis melo]
Cla008698	[P]	Inorganic ion transport and metabolism	--	K04565|1e-116|vvi:100233100|SODCP; Cu/Zn superoxide dismutase-like; K04565 Cu/Zn superoxide dismutase [EC:1.15.1.1]	[P]	Inorganic ion transport and metabolism	Copper/zinc superoxide dismutase (SODC)	Superoxide dismutase [Cu-Zn], chloroplastic (Precursor) GN=SODCP OS=Vitis vinifera (Grape) PE=2 SV=1	PREDICTED: superoxide dismutase [Cu-Zn], chloroplastic [Cucumis melo]
Cla016346	[RTKL]	--	Molecular Function: calmodulin-dependent protein kinase activity (GO:0004683);; Molecular Function: calcium ion binding (GO:0005509);; Molecular Function: ATP binding (GO:0005524);; Biological Process: protein phosphorylation (GO:0006468);;	K13412|0.0|rcu:RCOM_0685930|calcium-dependent protein kinase, putative (EC:2.7.11.17); K13412 calcium-dependent protein kinase [EC:2.7.11.1]	[T]	Signal transduction mechanisms	Protein kinase domain;; EF hand;; EF-hand domain pair;; EF-hand domain;; Protein tyrosine kinase;; EF hand;; EF-hand domain pair;; Cytoskeletal-regulatory complex EF hand;; Lipopolysaccharide kinase (Kdo/WaaP) family	Calcium-dependent protein kinase 4 GN=CPK4 OS=Arabidopsis thaliana (Mouse-ear cress) PE=1 SV=1	PREDICTED: calcium-dependent protein kinase 11 [Cucumis melo]
Cla013591	--	--	Cellular Component: Golgi membrane (GO:0000139);; Cellular Component: endosome (GO:0005768);; Cellular Component: trans-Golgi network (GO:0005802);; Cellular Component: integral component of membrane (GO:0016021);; Biological Process: pectin biosynthetic process (GO:0045489);; Molecular Function: polygalacturonate 4-alpha-galacturonosyltransferase activity (GO:0047262);;	K13648|0.0|pop:POPTR_1114208|glycosyltransferase, CAZy family GT8 (EC:2.4.1.43); K13648 alpha-1,4-galacturonosyltransferase [EC:2.4.1.43]	--	--	Glycosyl transferase family 8	Probable galacturonosyltransferase 10 GN=F5H14.44 OS=Arabidopsis thaliana (Mouse-ear cress) PE=2 SV=2	PREDICTED: probable galacturonosyltransferase 10 [Cucumis melo]
Cla008351	--	--	--	--	--	--	Polysaccharide biosynthesis	Glucuronoxylan 4-O-methyltransferase 1 GN=GXM1 OS=Arabidopsis thaliana (Mouse-ear cress) PE=1 SV=1	PREDICTED: glucuronoxylan 4-O-methyltransferase 1 [Cucumis melo]
MSTRG.16938	--	--	Cellular Component: mitochondrion (GO:0005739);; Cellular Component: endoplasmic reticulum (GO:0005783);; Biological Process: response to oxidative stress (GO:0006979);;	--	[S]	Function unknown	Ribosome associated membrane protein RAMP4	--	PREDICTED: stress-associated endoplasmic reticulum protein 2-like [Cucumis sativus]
Cla016095	--	--	Cellular Component: endoplasmic reticulum (GO:0005783);; Biological Process: cytosolic transport (GO:0016482);; Biological Process: Golgi vesicle transport (GO:0048193);;	--	[UD]	--	--	RINT1-like protein MAG2 {ECO:0000305} OS=Arabidopsis thaliana (Mouse-ear cress) PE=1 SV=1	PREDICTED: RINT1-like protein MAG2 isoform X1 [Cucumis sativus]
Cla019945	[T]	Signal transduction mechanisms	Molecular Function: catalytic activity (GO:0003824);; Biological Process: metabolic process (GO:0008152);;	--	[T]	Signal transduction mechanisms	Protein phosphatase 2C	Probable protein phosphatase 2C 73 OS=Arabidopsis thaliana (Mouse-ear cress) PE=2 SV=1	PREDICTED: probable protein phosphatase 2C 34 [Cucumis sativus]
Cla005471	[F]	Nucleotide transport and metabolism	--	K01937|0.0|pop:POPTR_883601|CTP synthase (EC:6.3.4.2); K01937 CTP synthase [EC:6.3.4.2]	[F]	Nucleotide transport and metabolism	CTP synthase N-terminus;; Glutamine amidotransferase class-I;; Peptidase C26;; CobQ/CobB/MinD/ParA nucleotide binding domain	--	PREDICTED: CTP synthase [Cucumis melo]
Cla004304	--	--	Molecular Function: magnesium ion transmembrane transporter activity (GO:0015095);; Biological Process: magnesium ion transport (GO:0015693);; Cellular Component: integral component of membrane (GO:0016021);;	--	[S]	Function unknown	Magnesium transporter NIPA;; Multidrug resistance efflux transporter;; EamA-like transporter family	Probable magnesium transporter NIPA3 GN=At1g34470 OS=Arabidopsis thaliana (Mouse-ear cress) PE=2 SV=1	PREDICTED: magnesium transporter NIPA2-like isoform X2 [Cucumis melo]
Cla007461	--	--	--	--	--	--	Slime mold cyclic AMP receptor;; 7 transmembrane receptor (Secretin family)	G-protein coupled receptor 1 GN=GCR1 OS=Arabidopsis thaliana (Mouse-ear cress) PE=1 SV=1	PREDICTED: G-protein coupled receptor 1 [Cucumis melo]
Cla015132	--	--	--	--	--	--	Domain of unknown function (DUF4228)	--	PREDICTED: uncharacterized protein LOC103492763 [Cucumis melo]
Cla016808	--	--	Biological Process: metabolic process (GO:0008152);; Molecular Function: oxidoreductase activity (GO:0016491);;	--	--	--	Leucine rich repeat;; Leucine Rich Repeat;; Leucine Rich repeats (2 copies);; Leucine Rich repeat;; Leucine rich repeat N-terminal domain;; Leucine rich repeat	Leucine-rich repeat extensin-like protein 4 (Precursor) GN=LRX4 OS=Arabidopsis thaliana (Mouse-ear cress) PE=2 SV=1	PREDICTED: leucine-rich repeat extensin-like protein 4 [Cucumis melo]
Cla000910	[L]	Replication, recombination and repair	--	--	--	--	--	Protein CHUP1, chloroplastic GN=CHUP1 OS=Arabidopsis thaliana (Mouse-ear cress) PE=1 SV=1	PREDICTED: protein CHUP1, chloroplastic [Cucumis melo]
Cla007651	--	--	--	--	[V]	Defense mechanisms	Protein of unknown function (DUF1068)	--	PREDICTED: uncharacterized protein LOC101202853 isoform X1 [Cucumis sativus]
Cla003917	--	--	--	--	[R]	General function prediction only	PPR repeat family;; PPR repeat;; PPR repeat;; Pentatricopeptide repeat domain	Pentatricopeptide repeat-containing protein At1g71060, mitochondrial (Precursor) GN=At1g71060 OS=Arabidopsis thaliana (Mouse-ear cress) PE=2 SV=1	PREDICTED: pentatricopeptide repeat-containing protein At1g71060, mitochondrial [Cucumis sativus]
Cla017240	--	--	--	--	--	--	--	--	PREDICTED: uncharacterized protein LOC103500380 [Cucumis melo]
Cla009531	--	--	--	K14321|8e-36|vvi:100243153|hypothetical protein LOC100243153	--	--	--	Zinc finger CCCH domain-containing protein 46 GN=OJ1215_E11.23 OS=Oryza sativa subsp. japonica (Rice) PE=2 SV=1	PREDICTED: zinc finger CCCH domain-containing protein 16 isoform X1 [Cucumis melo]
Cla001683	--	--	Biological Process: protein glycosylation (GO:0006486);; Cellular Component: cytoplasmic vesicle (GO:0016023);;	--	[S]	Function unknown	Protein of unknown function C-terminus (DUF2451)	--	hypothetical protein [Ipomoea trifida]
Cla020274	--	--	Molecular Function: nickel cation transmembrane transporter activity (GO:0015099);; Cellular Component: integral component of membrane (GO:0016021);; Biological Process: nickel cation transmembrane transport (GO:0035444);; Molecular Function: metal ion binding (GO:0046872);;	--	--	--	High-affinity nickel-transport protein;; Cytochrome C biogenesis protein transmembrane region	--	PREDICTED: uncharacterized protein LOC103497337 [Cucumis melo]
Cla023071	--	--	--	--	--	--	Rhamnogalacturonate lyase family;; Polysaccharide lyase family 4, domain III;; Polysaccharide lyase family 4, domain II	--	PREDICTED: rhamnogalacturonate lyase B [Cucumis melo]
Cla000705	[R]	General function prediction only	--	K08869|0.0|vvi:100244896|similar to Protein kinase-like; K08869 aarF domain-containing kinase	[R]	General function prediction only	ABC1 family	PI-PLC X domain-containing protein At5g67130 (Precursor) GN=At5g67130 OS=Arabidopsis thaliana (Mouse-ear cress) PE=1 SV=1	PREDICTED: probable serine/threonine-protein kinase abkC [Cucumis melo]
Cla015892	[J]	Translation, ribosomal structure and biogenesis	Molecular Function: RNA binding (GO:0003723);;	--	--	--	CRS1 / YhbY (CRM) domain	Sulfated surface glycoprotein 185 (Precursor) OS=Volvox carteri (Green alga) PE=1 SV=1	PREDICTED: uncharacterized protein LOC101213060 [Cucumis sativus]
Cla004021	[C]	Energy production and conversion	--	K00164|0.0|zma:100383847|TIDP3354; LOC100383847	[G]	Carbohydrate transport and metabolism	Transketolase, pyrimidine binding domain	--	PREDICTED: 2-oxoglutarate dehydrogenase, mitochondrial-like [Cucumis melo]
Cla020078	[B]	Chromatin structure and dynamics	Cellular Component: nucleus (GO:0005634);; Biological Process: regulation of transcription, DNA-templated (GO:0006355);; Molecular Function: sequence-specific DNA binding (GO:0043565);; Molecular Function: protein heterodimerization activity (GO:0046982);;	--	[K]	Transcription	Histone-like transcription factor (CBF/NF-Y) and archaeal histone;; Core histone H2A/H2B/H3/H4	Nuclear transcription factor Y subunit B-10 GN=NFYB10 OS=Arabidopsis thaliana (Mouse-ear cress) PE=2 SV=1	PREDICTED: nuclear transcription factor Y subunit B-1-like isoform X3 [Cucumis melo]
MSTRG.11830	--	--	--	--	--	--	Stress responsive A/B Barrel Domain	Probable protein Pop3 GN=At3g17210 OS=Arabidopsis thaliana (Mouse-ear cress) PE=1 SV=1	PREDICTED: probable protein Pop3 [Cucumis sativus]
Cla006362	[R]	General function prediction only	--	--	[R]	General function prediction only	RNA recognition motif. (a.k.a. RRM, RBD, or RNP domain);; RNA recognition motif (a.k.a. RRM, RBD, or RNP domain);; RNA recognition motif. (a.k.a. RRM, RBD, or RNP domain);; Zinc knuckle	Glycine-rich RNA-binding protein RZ1A {ECO:0000305} OS=Arabidopsis thaliana (Mouse-ear cress) PE=1 SV=1	PREDICTED: glycine-rich RNA-binding protein 10 [Cucumis melo]
Cla013414	--	--	--	--	--	--	--	Transcription repressor OFP17 GN=OFP17 OS=Arabidopsis thaliana (Mouse-ear cress) PE=2 SV=1	PREDICTED: uncharacterized protein LOC103502957 [Cucumis melo]
Cla017168	--	--	--	--	--	--	--	--	hypothetical protein Csa_3G843740 [Cucumis sativus]
Cla019743	[C]	Energy production and conversion	Molecular Function: oxidoreductase activity, acting on CH-OH group of donors (GO:0016614);;	--	--	--	FAD binding domain;; Berberine and berberine like	Tetrahydrocannabinolic acid synthase (Precursor) OS=Cannabis sativa (Hemp) PE=1 SV=1	PREDICTED: cannabidiolic acid synthase-like [Cucumis sativus]
Cla017249	[R]	General function prediction only	Molecular Function: dioxygenase activity (GO:0051213);; Biological Process: oxidation-reduction process (GO:0055114);;	--	--	--	non-haem dioxygenase in morphine synthesis N-terminal	--	PREDICTED: uncharacterized protein LOC101207443 [Cucumis sativus]
Cla013675	--	--	Cellular Component: plastid (GO:0009536);; Molecular Function: oxidoreductase activity (GO:0016491);; Biological Process: oxidation-reduction process (GO:0055114);;	K13606|2e-20|ath:AT5G04900|short-chain dehydrogenase/reductase (SDR) family protein; K13606 chlorophyll(ide) b reductase [EC:1.1.1.294]	[R]	General function prediction only	short chain dehydrogenase	Chlorophyll(ide) b reductase NOL, chloroplastic (Precursor) GN=NOL OS=Arabidopsis thaliana (Mouse-ear cress) PE=1 SV=1	PREDICTED: chlorophyll(ide) b reductase NOL, chloroplastic [Cucumis sativus]
Cla012910	--	--	Biological Process: mitochondrial fission (GO:0000266);; Cellular Component: mitochondrial outer membrane (GO:0005741);; Cellular Component: peroxisomal membrane (GO:0005778);; Cellular Component: chloroplast (GO:0009507);; Cellular Component: integral component of membrane (GO:0016021);; Molecular Function: kinase activity (GO:0016301);; Biological Process: phosphorylation (GO:0016310);; Biologi…	--	[M]	Cell wall/membrane/envelope biogenesis	Fis1 C-terminal tetratricopeptide repeat;; Fis1 N-terminal tetratricopeptide repeat	Mitochondrial fission 1 protein A GN=F24I3.1700 OS=Arabidopsis thaliana (Mouse-ear cress) PE=1 SV=1	PREDICTED: mitochondrial fission 1 protein A [Cucumis melo]
Cla003441	[KAD]	--	--	K09422|1e-136|pop:POPTR_575224|MYB074; hypothetical protein; K09422 myb proto-oncogene protein, plant	[K]	Transcription	Myb-like DNA-binding domain;; Myb-like DNA-binding domain	Transcription factor MYB86 GN=F21E10.4 OS=Arabidopsis thaliana (Mouse-ear cress) PE=2 SV=1	PREDICTED: transcription factor MYB86-like [Cucumis sativus]
Cla009376	--	--	--	--	[P]	Inorganic ion transport and metabolism	--	Glycine-rich protein DOT1 {ECO:0000305} (Precursor) OS=Arabidopsis thaliana (Mouse-ear cress) PE=2 SV=1	PREDICTED: neurogenic protein mastermind-like [Cucumis melo]
Cla022232	[D]	Cell cycle control, cell division, chromosome partitioning	--	--	--	--	--	WEB family protein At5g16730, chloroplastic (Precursor) GN=At5g16730 OS=Arabidopsis thaliana (Mouse-ear cress) PE=1 SV=1	PREDICTED: uncharacterized protein LOC101209922 [Cucumis sativus]
Cla006295	--	--	--	--	[R]	General function prediction only	AN1-like Zinc finger	Zinc finger A20 and AN1 domain-containing stress-associated protein 8 OS=Oryza sativa subsp. japonica (Rice) PE=2 SV=1	PREDICTED: zinc finger A20 and AN1 domain-containing stress-associated protein 4-like [Cucumis melo]
Cla020485	--	--	--	--	--	--	--	--	PREDICTED: uncharacterized protein LOC101203448 [Cucumis sativus]
Cla008966	--	--	Cellular Component: plasma membrane (GO:0005886);; Biological Process: phosphatidylglycerol biosynthetic process (GO:0006655);; Cellular Component: integral component of membrane (GO:0016021);; Molecular Function: transferase activity, transferring acyl groups (GO:0016746);;	K13511|1e-150|rcu:RCOM_0613760|taz protein, putative; K13511 monolysocardiolipin acyltransferase [EC:2.3.1.-]	[I]	Lipid transport and metabolism	Acyltransferase	N-acylphosphatidylethanolamine synthase GN=At1g78690 OS=Arabidopsis thaliana (Mouse-ear cress) PE=2 SV=1	PREDICTED: N-acylphosphatidylethanolamine synthase isoform X1 [Cucumis melo]
Cla013260	[Q]	Secondary metabolites biosynthesis, transport and catabolism	Molecular Function: copper ion binding (GO:0005507);; Biological Process: lignin catabolic process (GO:0046274);; Cellular Component: apoplast (GO:0048046);; Molecular Function: hydroquinone:oxygen oxidoreductase activity (GO:0052716);; Biological Process: oxidation-reduction process (GO:0055114);;	--	[Q]	Secondary metabolites biosynthesis, transport and catabolism	Multicopper oxidase;; Multicopper oxidase;; Multicopper oxidase;; Glycosyl hydrolases family 18	Laccase-17 (Precursor) GN=LAC17 OS=Arabidopsis thaliana (Mouse-ear cress) PE=2 SV=1	PREDICTED: laccase-17-like [Prunus mume]
Cla020032	--	--	--	--	--	--	--	--	PREDICTED: uncharacterized protein LOC103493516 [Cucumis melo]
Cla001491	--	--	Molecular Function: transmembrane receptor protein tyrosine kinase activity (GO:0004714);; Biological Process: peptidyl-tyrosine phosphorylation (GO:0018108);; Molecular Function: 2-alkenal reductase [NAD(P)] activity (GO:0032440);; Biological Process: oxidation-reduction process (GO:0055114);;	--	[R]	General function prediction only	Leucine rich repeat N-terminal domain;; Leucine Rich repeats (2 copies);; Leucine Rich Repeat;; Leucine rich repeat;; Leucine Rich repeat	Somatic embryogenesis receptor kinase 2 (Precursor) GN=SERK2 OS=Arabidopsis thaliana (Mouse-ear cress) PE=1 SV=1	PREDICTED: somatic embryogenesis receptor kinase 2 [Cucumis sativus]
Cla005344	[E]	Amino acid transport and metabolism	--	K01626|0.0|vvi:100251487|hypothetical protein LOC100251487; K01626 3-deoxy-7-phosphoheptulonate synthase [EC:2.5.1.54]	--	--	Class-II DAHP synthetase family	Phospho-2-dehydro-3-deoxyheptonate aldolase 1, chloroplastic (Precursor) GN=SHKA OS=Solanum tuberosum (Potato) PE=1 SV=2	PREDICTED: phospho-2-dehydro-3-deoxyheptonate aldolase 2, chloroplastic-like [Cucumis melo]
Cla013378	--	--	Cellular Component: chloroplast (GO:0009507);;	--	--	--	--	Pentatricopeptide repeat-containing protein At2g30100, chloroplastic (Precursor) GN=At2g30100 OS=Arabidopsis thaliana (Mouse-ear cress) PE=2 SV=2	PREDICTED: pentatricopeptide repeat-containing protein At2g30100, chloroplastic [Cucumis melo]
Cla014286	--	--	Molecular Function: DNA binding (GO:0003677);; Molecular Function: transcription factor activity, sequence-specific DNA binding (GO:0003700);; Cellular Component: nucleus (GO:0005634);; Biological Process: regulation of transcription, DNA-templated (GO:0006355);; Cellular Component: chloroplast (GO:0009507);; Molecular Function: protein dimerization activity (GO:0046983);;	--	--	--	Helix-loop-helix DNA-binding domain;; Homeobox associated leucine zipper	Transcription factor bHLH121 GN=MPN9.10 OS=Arabidopsis thaliana (Mouse-ear cress) PE=2 SV=1	PREDICTED: transcription factor bHLH121 [Cucumis melo]
Cla011500	--	--	Molecular Function: hydrolase activity (GO:0016787);; Cellular Component: intracellular part (GO:0044424);;	--	[S]	Function unknown	Protein of unknown function (DUF544)	--	PREDICTED: protein FAM63A [Cucumis sativus]
Cla011961	--	--	Molecular Function: mannosyl-oligosaccharide 1,2-alpha-mannosidase activity (GO:0004571);; Cellular Component: vacuolar membrane (GO:0005774);; Cellular Component: Golgi apparatus (GO:0005794);; Biological Process: protein N-linked glycosylation (GO:0006487);; Biological Process: vacuole organization (GO:0007033);; Biological Process: cell adhesion (GO:0007155);; Biological Process: unidimensiona…	--	[I]	Lipid transport and metabolism	--	Phosphoinositide phosphatase SAC1 OS=Arabidopsis thaliana (Mouse-ear cress) PE=1 SV=1	PREDICTED: phosphoinositide phosphatase SAC1 isoform X2 [Cucumis melo]
Cla002098	[S]	Function unknown	--	--	--	--	OPT oligopeptide transporter protein	Probable metal-nicotianamine transporter YSL6 GN=YSL6 OS=Arabidopsis thaliana (Mouse-ear cress) PE=2 SV=2	PREDICTED: probable metal-nicotianamine transporter YSL6 [Cucumis melo]
Cla015343	--	--	--	--	[E]	Amino acid transport and metabolism	Transmembrane amino acid transporter protein	Lysine histidine transporter-like 3 GN=At1g61270 OS=Arabidopsis thaliana (Mouse-ear cress) PE=3 SV=2	PREDICTED: sodium-coupled neutral amino acid transporter 4 isoform X1 [Cucumis melo]
Cla021348	[I]	Lipid transport and metabolism	Biological Process: metabolic process (GO:0008152);; Molecular Function: hydrolase activity (GO:0016787);;	K05605|1e-175|vvi:100256133|hypothetical protein LOC100256133; K05605 3-hydroxyisobutyryl-CoA hydrolase [EC:3.1.2.4]	--	--	2-enoyl-CoA Hydratase C-terminal region;; Enoyl-CoA hydratase/isomerase family	3-hydroxyisobutyryl-CoA hydrolase 1 GN=CHY1 OS=Arabidopsis thaliana (Mouse-ear cress) PE=1 SV=1	PREDICTED: 3-hydroxyisobutyryl-CoA hydrolase 1-like [Cucumis melo]
Cla007612	--	--	--	--	--	--	Family of unknown function (DUF716)	--	PREDICTED: uncharacterized protein LOC103499449 isoform X1 [Cucumis melo]
Cla016803	--	--	Molecular Function: actin binding (GO:0003779);; Cellular Component: cytoplasm (GO:0005737);; Cellular Component: cytoskeleton (GO:0005856);;	--	[Z]	Cytoskeleton	Profilin	Profilin-1 OS=Phaseolus vulgaris (Kidney bean) PE=1 SV=1	profilin, partial [Citrullus lanatus]
Cla018438	[F]	Nucleotide transport and metabolism	Molecular Function: dihydropyrimidinase activity (GO:0004157);; Molecular Function: dihydroorotate oxidase activity (GO:0004158);; Biological Process: uracil catabolic process (GO:0006212);; Biological Process: UMP biosynthetic process (GO:0006222);; Cellular Component: chloroplast stroma (GO:0009570);; Molecular Function: dihydropyrimidine dehydrogenase (NADP+) activity (GO:0017113);; Biological…	K00207|0.0|pop:POPTR_1114490|oxidoreductase, acting on the CH-CH group of donors (EC:3.5.2.2); K00207 dihydropyrimidine dehydrogenase (NADP+) [EC:1.3.1.2]	[F]	Nucleotide transport and metabolism	Dihydroorotate dehydrogenase	Dihydropyrimidine dehydrogenase (NADP(+)), chloroplastic {ECO:0000303|PubMed:19413687} (Precursor) OS=Arabidopsis thaliana (Mouse-ear cress) PE=1 SV=1	PREDICTED: dihydropyrimidine dehydrogenase [NADP(+)] [Cucumis melo]
Cla012443	[E]	Amino acid transport and metabolism	Molecular Function: aspartate kinase activity (GO:0004072);; Molecular Function: homoserine dehydrogenase activity (GO:0004412);; Biological Process: cellular amino acid biosynthetic process (GO:0008652);; Cellular Component: chloroplast (GO:0009507);; Biological Process: phosphorylation (GO:0016310);; Molecular Function: amino acid binding (GO:0016597);; Molecular Function: NADP binding (GO:0050…	K12524|0.0|rcu:RCOM_0742100|aspartate kinase, putative (EC:2.7.2.4 1.1.1.3); K12524 bifunctional aspartokinase / homoserine dehydrogenase 1 [EC:2.7.2.4 1.1.1.3]	--	--	Amino acid kinase family;; ACT domain;; ACT domain	Homoserine dehydrogenase (Precursor) GN=T16H5.70 OS=Arabidopsis thaliana (Mouse-ear cress) PE=1 SV=1	PREDICTED: bifunctional aspartokinase/homoserine dehydrogenase 1, chloroplastic-like [Cucumis melo]
Cla005776	[M]	Cell wall/membrane/envelope biogenesis	--	K10999|0.0|vvi:100248512|hypothetical protein LOC100248512; K10999 cellulose synthase A [EC:2.4.1.12]	--	--	Cellulose synthase;; Zinc-binding RING-finger;; Glycosyltransferase like family 2;; Glycosyl transferase family group 2;; RING/Ubox like zinc-binding domain	Cellulose synthase A catalytic subunit 7 [UDP-forming] GN=T10B6.80 OS=Arabidopsis thaliana (Mouse-ear cress) PE=1 SV=1	PREDICTED: cellulose synthase A catalytic subunit 7 [UDP-forming] [Cucumis melo]
Cla001688	--	--	Molecular Function: carboxypeptidase activity (GO:0004180);; Biological Process: metabolic process (GO:0008152);;	K09646|1e-178|vvi:100267109|hypothetical protein LOC100267109; K09646 serine carboxypeptidase 1 [EC:3.4.16.-]	[O]	Posttranslational modification, protein turnover, chaperones	Serine carboxypeptidase	Serine carboxypeptidase-like 51 (Precursor) GN=SCPL51 OS=Arabidopsis thaliana (Mouse-ear cress) PE=2 SV=2	PREDICTED: LOW QUALITY PROTEIN: serine carboxypeptidase-like 51 [Cucumis melo]
Cla016847	[E]	Amino acid transport and metabolism	Molecular Function: threonine synthase activity (GO:0004795);; Biological Process: cellular amino acid metabolic process (GO:0006520);; Molecular Function: pyridoxal phosphate binding (GO:0030170);;	K01733|0.0|rcu:RCOM_1046290|threonine synthase, putative (EC:4.2.3.1); K01733 threonine synthase [EC:4.2.3.1]	--	--	Pyridoxal-phosphate dependent enzyme	Threonine synthase, chloroplastic (Precursor) OS=Solanum tuberosum (Potato) PE=2 SV=1	PREDICTED: threonine synthase, chloroplastic-like [Cucumis melo]
Cla000716	[LKJ]	--	--	--	[J]	Translation, ribosomal structure and biogenesis	--	DEAD-box ATP-dependent RNA helicase 34 GN=RH34 OS=Arabidopsis thaliana (Mouse-ear cress) PE=2 SV=2	PREDICTED: eukaryotic initiation factor 4A isoform X1 [Cucumis melo]
Cla001772	--	--	Biological Process: metabolic process (GO:0008152);; Molecular Function: acetylglucosaminyltransferase activity (GO:0008375);; Cellular Component: membrane (GO:0016020);;	--	--	--	Core-2/I-Branching enzyme	--	PREDICTED: uncharacterized protein LOC101204769 [Cucumis sativus]
Cla016115	[E]	Amino acid transport and metabolism	Biological Process: maltose metabolic process (GO:0000023);; Molecular Function: 3-isopropylmalate dehydratase activity (GO:0003861);; Molecular Function: aconitate hydratase activity (GO:0003994);; Biological Process: gluconeogenesis (GO:0006094);; Biological Process: glycolytic process (GO:0006096);; Biological Process: tricarboxylic acid cycle (GO:0006099);; Biological Process: leucine biosynt…	K01703|0.0|rcu:RCOM_1217310|3-isopropylmalate dehydratase, putative (EC:4.2.1.33); K01703 3-isopropylmalate/(R)-2-methylmalate dehydratase large subunit [EC:4.2.1.33 4.2.1.35]	[E]	Amino acid transport and metabolism	Aconitase family (aconitate hydratase)	3-isopropylmalate dehydratase large subunit (Precursor) GN=IIL1 OS=Arabidopsis thaliana (Mouse-ear cress) PE=1 SV=1	PREDICTED: 3-isopropylmalate dehydratase large subunit [Cucumis melo]
Cla010593	[R]	General function prediction only	Molecular Function: phosphoric diester hydrolase activity (GO:0008081);; Biological Process: metabolic process (GO:0008152);; Cellular Component: chloroplast (GO:0009507);; Molecular Function: metal ion binding (GO:0046872);;	K07023|1e-112|rcu:RCOM_1464460|catalytic, putative; K07023 putative hydrolases of HD superfamily	[R]	General function prediction only	HD domain;; HD domain	--	PREDICTED: HD domain-containing protein 2 [Cucumis sativus]
Cla014310	[O]	Posttranslational modification, protein turnover, chaperones	Molecular Function: metal ion binding (GO:0046872);;	--	[O]	Posttranslational modification, protein turnover, chaperones	Ring finger domain;; Zinc finger, C3HC4 type (RING finger)	E3 ubiquitin-protein ligase RHA2A GN=RHA2A OS=Arabidopsis thaliana (Mouse-ear cress) PE=1 SV=1	E3 ubiquitin-protein ligase Arkadia [Morus notabilis]
Cla016671	[GEPR]	--	Cellular Component: chloroplast (GO:0009507);; Cellular Component: integral component of membrane (GO:0016021);; Biological Process: transmembrane transport (GO:0055085);;	--	[G]	Carbohydrate transport and metabolism	Major Facilitator Superfamily	Probable anion transporter 6, chloroplastic (Precursor) GN=F5O24.270 OS=Arabidopsis thaliana (Mouse-ear cress) PE=2 SV=1	PREDICTED: probable anion transporter 6, chloroplastic isoform X2 [Cucumis melo]
Cla007837	--	--	Biological Process: gravitropism (GO:0009630);; Biological Process: photomorphogenesis (GO:0009640);; Biological Process: response to high light intensity (GO:0009644);; Biological Process: protein deneddylation (GO:0010388);; Biological Process: response to hydrogen peroxide (GO:0042542);;	--	[S]	Function unknown	Uncharacterized conserved protein (DUF2363)	--	PREDICTED: CCR4-NOT transcription complex subunit 11 isoform X2 [Cucumis sativus]
Cla018937	--	--	Molecular Function: peroxidase activity (GO:0004601);; Molecular Function: prostaglandin-endoperoxide synthase activity (GO:0004666);; Biological Process: response to oxidative stress (GO:0006979);; Molecular Function: heme binding (GO:0020037);; Molecular Function: dioxygenase activity (GO:0051213);; Biological Process: oxidation-reduction process (GO:0055114);;	--	[R]	General function prediction only	Animal haem peroxidase	Alpha-dioxygenase 2 (Precursor) GN=F25P22.10 OS=Arabidopsis thaliana (Mouse-ear cress) PE=2 SV=1	PREDICTED: alpha-dioxygenase 2 [Cucumis melo]
Cla008131	[T]	Signal transduction mechanisms	--	--	[TR]	--	Calcineurin-like phosphoesterase	Uncharacterized protein At1g18480 GN=At1g18480 OS=Arabidopsis thaliana (Mouse-ear cress) PE=2 SV=1	PREDICTED: uncharacterized protein At1g18480 [Cucumis melo]
Cla015229	--	--	Cellular Component: mitochondrion (GO:0005739);;	--	--	--	--	--	PREDICTED: uncharacterized protein LOC103499911 [Cucumis melo]
Cla008546	[V]	Defense mechanisms	--	--	[R]	General function prediction only	MatE;; Polysaccharide biosynthesis C-terminal domain	MATE efflux family protein 1 GN=F11M15.20 OS=Arabidopsis thaliana (Mouse-ear cress) PE=2 SV=2	PREDICTED: MATE efflux family protein 1 [Cucumis sativus]
Cla004470	--	--	--	--	[I]	Lipid transport and metabolism	CRAL/TRIO, N-terminal domain;; CRAL/TRIO domain	Phosphatidylinositol/phosphatidylcholine transfer protein SFH9 GN=SFH9 OS=Arabidopsis thaliana (Mouse-ear cress) PE=2 SV=1	PREDICTED: phosphatidylinositol/phosphatidylcholine transfer protein SFH9 isoform X2 [Cucumis melo]
Cla001218	--	--	Cellular Component: integral component of membrane (GO:0016021);;	--	--	--	Plant phosphoribosyltransferase C-terminal;; C2 domain	Protein QUIRKY {ECO:0000303|PubMed:19180193} OS=Arabidopsis thaliana (Mouse-ear cress) PE=2 SV=1	PREDICTED: uncharacterized protein LOC103497726 [Cucumis melo]
Cla008434	--	--	--	--	--	--	No apical meristem (NAM) protein	NAC domain-containing protein 78 {ECO:0000303|PubMed:15029955} GN=T32M21.10 OS=Arabidopsis thaliana (Mouse-ear cress) PE=2 SV=2	PREDICTED: NAC domain-containing protein 19 [Cucumis melo]
Cla000908	--	--	--	K05759|2e-82|pop:POPTR_548926|hypothetical protein; K05759 profilin	[Z]	Cytoskeleton	Profilin	Profilin-3 OS=Hevea brasiliensis (Para rubber tree) PE=1 SV=1	Profilin 3 family protein [Populus trichocarpa]
Cla012298	--	--	--	--	--	--	SOUL heme-binding protein;; Uncharacterized conserved protein (DUF2358)	Heme-binding-like protein At3g10130, chloroplastic (Precursor) GN=At3g10130 OS=Arabidopsis thaliana (Mouse-ear cress) PE=2 SV=1	PREDICTED: uncharacterized protein LOC103501513 [Cucumis melo]
Cla011041	--	--	--	--	--	--	Late embryogenesis abundant protein	Protein YLS9 GN=F11F19.11 OS=Arabidopsis thaliana (Mouse-ear cress) PE=2 SV=1	PREDICTED: protein YLS9-like [Cucumis sativus]
Cla022120	[O]	Posttranslational modification, protein turnover, chaperones	--	--	[O]	Posttranslational modification, protein turnover, chaperones	Ring finger domain;; RING-H2 zinc finger;; Zinc finger, C3HC4 type (RING finger);; Zinc finger, C3HC4 type (RING finger);; Zinc finger, C3HC4 type (RING finger);; zinc-RING finger domain;; Anaphase-promoting complex subunit 11 RING-H2 finger	RING-H2 finger protein ATL11 (Precursor) GN=ATL11 OS=Arabidopsis thaliana (Mouse-ear cress) PE=2 SV=2	PREDICTED: RING-H2 finger protein ATL11-like [Cucumis melo]
Cla011356	--	--	Biological Process: defense response (GO:0006952);; Biological Process: signal transduction (GO:0007165);; Biological Process: cellular response to organic substance (GO:0071310);;	--	--	--	Development and cell death domain	B2 protein OS=Daucus carota (Wild carrot) PE=2 SV=1	PREDICTED: probable serine/threonine-protein kinase clkA isoform X1 [Cucumis melo]
MSTRG.14879	--	--	Molecular Function: nucleic acid binding (GO:0003676);; Molecular Function: transcription factor activity, sequence-specific DNA binding (GO:0003700);; Cellular Component: nucleus (GO:0005634);; Biological Process: regulation of transcription, DNA-templated (GO:0006355);; Molecular Function: zinc ion binding (GO:0008270);;	--	--	--	--	Zinc finger protein 2 GN=ZFP2 OS=Arabidopsis thaliana (Mouse-ear cress) PE=2 SV=1	PREDICTED: zinc finger protein 7 [Cucumis sativus]
Cla013152	--	--	--	--	--	--	--	--	PREDICTED: uncharacterized protein LOC101208221 [Cucumis sativus]
Cla012716	[RTKL]	--	Molecular Function: protein serine/threonine kinase activity (GO:0004674);; Molecular Function: ATP binding (GO:0005524);; Biological Process: protein phosphorylation (GO:0006468);;	--	--	--	Protein kinase domain;; Protein tyrosine kinase;; D-mannose binding lectin	G-type lectin S-receptor-like serine/threonine-protein kinase SD2-5 (Precursor) GN=SD25 OS=Arabidopsis thaliana (Mouse-ear cress) PE=1 SV=1	PREDICTED: G-type lectin S-receptor-like serine/threonine-protein kinase SD2-5 [Cucumis sativus]
Cla017163	[R]	General function prediction only	--	--	[R]	General function prediction only	WD domain, G-beta repeat	COMPASS-like H3K4 histone methylase component WDR5A {ECO:0000303|PubMed:19567704} OS=Arabidopsis thaliana (Mouse-ear cress) PE=1 SV=1	PREDICTED: WD repeat-containing protein 55 homolog [Cucumis melo]
Cla005020	[M]	Cell wall/membrane/envelope biogenesis	--	K01001|0.0|vvi:100252210|hypothetical protein LOC100252210; K01001 UDP-N-acetylglucosamine--dolichyl-phosphate N-acetylglucosaminephosphotransferase [EC:2.7.8.15]	[G]	Carbohydrate transport and metabolism	Glycosyl transferase family 4	--	PREDICTED: UDP-N-acetylglucosamine--dolichyl-phosphate N-acetylglucosaminephosphotransferase-like [Cucumis melo]
Cla005941	--	--	--	--	[GMW]	--	Exostosin family	Xyloglucan galactosyltransferase KATAMARI1 GN=F11A3.8 OS=Arabidopsis thaliana (Mouse-ear cress) PE=1 SV=1	PREDICTED: xyloglucan galactosyltransferase KATAMARI1 [Cucumis sativus]
Cla023040	--	--	--	--	[KR]	--	--	Bet1-like protein At1g29060 GN=At1g29060 OS=Arabidopsis thaliana (Mouse-ear cress) PE=2 SV=1	PREDICTED: bet1-like protein At1g29060 [Cucumis melo]
Cla015599	--	--	--	--	[S]	Function unknown	RWD domain	--	PREDICTED: RWD domain-containing protein 1 isoform X1 [Cucumis melo]
Cla020047	[H]	Coenzyme transport and metabolism	Molecular Function: FMN adenylyltransferase activity (GO:0003919);; Biological Process: riboflavin biosynthetic process (GO:0009231);;	--	--	--	FAD synthetase	FAD synthetase 2, chloroplastic (Precursor) GN=RIBF2 OS=Arabidopsis thaliana (Mouse-ear cress) PE=1 SV=1	PREDICTED: FAD synthetase 2, chloroplastic-like [Cucumis melo]
Cla011421	--	--	Cellular Component: membrane (GO:0016020);; Biological Process: metabolic process (GO:0044710);;	--	--	--	--	--	hypothetical protein Csa_5G152830 [Cucumis sativus]
Cla014107	[R]	General function prediction only	Molecular Function: catalytic activity (GO:0003824);; Biological Process: metabolic process (GO:0008152);;	K05310|1e-149|vvi:100245333|hypothetical protein LOC100245333; K05310 ethanolaminephosphotransferase [EC:2.7.-.-]	[T]	Signal transduction mechanisms	Type I phosphodiesterase / nucleotide pyrophosphatase	--	PREDICTED: GPI ethanolamine phosphate transferase 2 isoform X6 [Cucumis sativus]
Cla019583	[O]	Posttranslational modification, protein turnover, chaperones	Biological Process: protein polyubiquitination (GO:0000209);; Biological Process: mitotic cell cycle (GO:0000278);; Cellular Component: nucleus (GO:0005634);; Cellular Component: cytosol (GO:0005829);; Biological Process: DNA repair (GO:0006281);; Biological Process: RNA processing (GO:0006396);; Biological Process: ubiquitin-dependent protein catabolic process (GO:0006511);; Biological Process: …	K10609|0.0|vvi:100233055|CUL4; cullin 4; K10609 cullin 4	[D]	Cell cycle control, cell division, chromosome partitioning	Cullin family;; Cullin protein neddylation domain	Cullin-4 GN=CUL4 OS=Arabidopsis thaliana (Mouse-ear cress) PE=1 SV=1	PREDICTED: cullin-4 [Cucumis melo]
Cla007156	--	--	--	--	--	--	Family of unknown function (DUF716)	Extensin (Precursor) GN=HRGPNT3 OS=Nicotiana tabacum (Common tobacco) PE=2 SV=1	PREDICTED: uncharacterized protein LOC103491701 [Cucumis melo]
Cla022219	--	--	Cellular Component: vacuolar membrane (GO:0005774);; Cellular Component: Golgi apparatus (GO:0005794);; Cellular Component: plasma membrane (GO:0005886);; Biological Process: ER to Golgi vesicle-mediated transport (GO:0006888);; Cellular Component: ER membrane protein complex (GO:0072546);;	--	[S]	Function unknown	Protein of unknown function (DUF1620);; PQQ-like domain;; PQQ enzyme repeat	--	PREDICTED: ER membrane protein complex subunit 1 [Cucumis melo]
Cla020019	[S]	Function unknown	Cellular Component: integral component of membrane (GO:0016021);;	--	[R]	General function prediction only	Proteolipid membrane potential modulator	UPF0057 membrane protein At2g24040 GN=At2g24040 OS=Arabidopsis thaliana (Mouse-ear cress) PE=3 SV=1	PREDICTED: UPF0057 membrane protein At4g30660 [Cucumis melo]
Cla008855	--	--	Biological Process: photosynthesis (GO:0015979);;	--	--	--	Domain of unknown function (DUF1995)	--	PREDICTED: protein LOW PSII ACCUMULATION 3, chloroplastic isoform X2 [Cucumis melo]
Cla017955	--	--	--	--	[O]	Posttranslational modification, protein turnover, chaperones	--	--	PREDICTED: E3 ubiquitin-protein ligase Hakai [Cucumis sativus]
Cla016225	[O]	Posttranslational modification, protein turnover, chaperones	Molecular Function: zinc ion binding (GO:0008270);;	--	[O]	Posttranslational modification, protein turnover, chaperones	Ring finger domain;; RING-H2 zinc finger;; Zinc finger, C3HC4 type (RING finger);; Zinc finger, C3HC4 type (RING finger);; Zinc finger, C3HC4 type (RING finger);; Anaphase-promoting complex subunit 11 RING-H2 finger	E3 ubiquitin-protein ligase Os04g0590900 OS=Oryza sativa subsp. japonica (Rice) PE=2 SV=2	PREDICTED: E3 ubiquitin-protein ligase Os04g0590900-like [Cucumis melo]
Cla022680	[G]	Carbohydrate transport and metabolism	--	--	[G]	Carbohydrate transport and metabolism	Glycosyl hydrolases family 32 N-terminal domain;; Glycosyl hydrolases family 32 C terminal	Beta-fructofuranosidase, insoluble isoenzyme CWINV3 (Precursor) GN=T7N22.6 OS=Arabidopsis thaliana (Mouse-ear cress) PE=1 SV=2	PREDICTED: LOW QUALITY PROTEIN: beta-fructofuranosidase, insoluble isoenzyme CWINV3-like [Cucumis melo]
Cla018958	--	--	--	--	--	--	Protein of unknown function (DUF789)	--	PREDICTED: uncharacterized protein LOC103494138 isoform X1 [Cucumis melo]
Cla010170	--	--	Molecular Function: nucleotide binding (GO:0000166);; Molecular Function: nucleic acid binding (GO:0003676);; Biological Process: postreplication repair (GO:0006301);;	--	--	--	RNA recognition motif (a.k.a. RRM, RBD, or RNP domain);; RNA recognition motif. (a.k.a. RRM, RBD, or RNP domain)	Binding partner of ACD11 1 {ECO:0000303|PubMed:18845362} OS=Arabidopsis thaliana (Mouse-ear cress) PE=1 SV=1	PREDICTED: uncharacterized protein LOC101221355 [Cucumis sativus]
Cla017889	--	--	Biological Process: metabolic process (GO:0008152);; Molecular Function: acetylglucosaminyltransferase activity (GO:0008375);; Cellular Component: membrane (GO:0016020);; Molecular Function: protein xylosyltransferase activity (GO:0030158);;	--	[G]	Carbohydrate transport and metabolism	Core-2/I-Branching enzyme	--	PREDICTED: xylosyltransferase [Cucumis sativus]
Cla009618	[K]	Transcription	--	K03010|0.0|rcu:RCOM_0936370|DNA-directed RNA polymerase II subunit, putative; K03010 DNA-directed RNA polymerase II subunit RPB2 [EC:2.7.7.6]	[K]	Transcription	RNA polymerase Rpb2, domain 6;; RNA polymerase beta subunit;; RNA polymerase Rpb2, domain 2;; RNA polymerase Rpb2, domain 7;; RNA polymerase Rpb2, domain 4;; RNA polymerase Rpb2, domain 5	DNA-directed RNA polymerase II subunit RPB2 GN=RPB2 OS=Solanum lycopersicum (Tomato) PE=2 SV=1	PREDICTED: DNA-directed RNA polymerase II subunit RPB2 isoform X1 [Cucumis melo]
Cla020010	[E]	Amino acid transport and metabolism	Molecular Function: aminopeptidase activity (GO:0004177);; Cellular Component: cytoplasm (GO:0005737);; Biological Process: proteolysis (GO:0006508);; Molecular Function: metalloexopeptidase activity (GO:0008235);; Molecular Function: manganese ion binding (GO:0030145);;	K01255|0.0|vvi:100250183|hypothetical protein LOC100250183; K01255 leucyl aminopeptidase [EC:3.4.11.1]	[R]	General function prediction only	Cytosol aminopeptidase family, catalytic domain;; Cytosol aminopeptidase family, N-terminal domain	Leucine aminopeptidase 3, chloroplastic (Precursor) GN=At4g30920 OS=Arabidopsis thaliana (Mouse-ear cress) PE=2 SV=2	PREDICTED: leucine aminopeptidase 3, chloroplastic [Cucumis sativus]
Cla002349	--	--	--	--	--	--	--	--	PREDICTED: protein BOLA4, chloroplastic/mitochondrial [Cucumis sativus]
Cla009050	[R]	General function prediction only	--	--	[Y]	Nuclear structure	Iron only hydrogenase large subunit, C-terminal domain;; Iron hydrogenase small subunit	--	hypothetical protein Csa_1G181420 [Cucumis sativus]
Cla019284	--	--	Cellular Component: integral component of membrane (GO:0016021);;	--	--	--	Protein of unknown function (DUF3339)	--	PREDICTED: uncharacterized protein LOC101212373 [Cucumis sativus]
Cla013347	--	--	Molecular Function: nucleotide binding (GO:0000166);; Biological Process: proteolysis (GO:0006508);; Molecular Function: omega peptidase activity (GO:0008242);;	--	[R]	General function prediction only	Josephin	Josephin-like protein GN=At2g29640 OS=Arabidopsis thaliana (Mouse-ear cress) PE=2 SV=1	PREDICTED: josephin-like protein [Cucumis melo]
Cla015119	[E]	Amino acid transport and metabolism	Molecular Function: L-aspartate:2-oxoglutarate aminotransferase activity (GO:0004069);; Biological Process: biosynthetic process (GO:0009058);; Molecular Function: pyridoxal phosphate binding (GO:0030170);; Molecular Function: L-phenylalanine:2-oxoglutarate aminotransferase activity (GO:0080130);;	--	[E]	Amino acid transport and metabolism	Aminotransferase class I and II;; DegT/DnrJ/EryC1/StrS aminotransferase family;; Cys/Met metabolism PLP-dependent enzyme	Bifunctional aspartate aminotransferase and glutamate/aspartate-prephenate aminotransferase (Precursor) GN=T26C19.9 OS=Arabidopsis thaliana (Mouse-ear cress) PE=1 SV=2	PREDICTED: kynurenine--oxoglutarate transaminase-like [Cucumis sativus]
Cla008150	[U]	Intracellular trafficking, secretion, and vesicular transport	--	--	[U]	Intracellular trafficking, secretion, and vesicular transport	RanBP1 domain;; WH1 domain	Ran-binding protein 1 homolog a GN=F10K1.15 OS=Arabidopsis thaliana (Mouse-ear cress) PE=1 SV=1	PREDICTED: ran-binding protein 1 homolog a-like [Cucumis melo]
Cla022993	[R]	General function prediction only	--	K08869|0.0|rcu:RCOM_0205150|Ubiquinone biosynthesis protein coq-8, putative; K08869 aarF domain-containing kinase	[R]	General function prediction only	Beta-lactamase;; ABC1 family;; Lipopolysaccharide core biosynthesis protein (WaaY)	Putative ABC1 protein At2g40090 (Precursor) GN=At2g40090 OS=Arabidopsis thaliana (Mouse-ear cress) PE=2 SV=2	PREDICTED: uncharacterized protein LOC103503727 [Cucumis melo]
Cla005918	--	--	--	--	[S]	Function unknown	SRR1	Protein SENSITIVITY TO RED LIGHT REDUCED 1 GN=SRR1 OS=Arabidopsis thaliana (Mouse-ear cress) PE=2 SV=2	PREDICTED: protein SENSITIVITY TO RED LIGHT REDUCED 1 [Cucumis melo]
Cla000978	[C]	Energy production and conversion	--	--	[C]	Energy production and conversion	NifU-like N terminal domain	Iron-sulfur cluster assembly protein 1 (Precursor) GN=ISU1 OS=Arabidopsis thaliana (Mouse-ear cress) PE=2 SV=1	PREDICTED: iron-sulfur cluster assembly protein 1-like [Cucumis melo]
Cla006682	[R]	General function prediction only	--	K00475|1e-152|vvi:100253950|hypothetical protein LOC100253950	[QR]	--	non-haem dioxygenase in morphine synthesis N-terminal;; 2OG-Fe(II) oxygenase superfamily	Naringenin,2-oxoglutarate 3-dioxygenase GN=F24M12.280 OS=Arabidopsis thaliana (Mouse-ear cress) PE=1 SV=1	PREDICTED: naringenin,2-oxoglutarate 3-dioxygenase-like [Cucumis melo]
Cla023461	--	--	--	--	--	--	TLR4 regulator and MIR-interacting MSAP	--	PREDICTED: protein canopy homolog 1 isoform X1 [Cucumis melo]
Cla023049	--	--	--	K01051|0.0|rcu:RCOM_1179060|Pectinesterase-2 precursor, putative (EC:3.1.1.11); K01051 pectinesterase [EC:3.1.1.11]	--	--	Pectinesterase;; Plant invertase/pectin methylesterase inhibitor	Pectinesterase 20 (Precursor) GN=T30B22.15 OS=Arabidopsis thaliana (Mouse-ear cress) PE=2 SV=2	PREDICTED: probable pectinesterase/pectinesterase inhibitor 20 [Cucumis sativus]
Cla013319	--	--	Molecular Function: metalloendopeptidase activity (GO:0004222);; Molecular Function: ATP binding (GO:0005524);; Biological Process: proteolysis (GO:0006508);; Molecular Function: zinc ion binding (GO:0008270);; Cellular Component: integral component of membrane (GO:0016021);;	K08956|0.0|vvi:100250187|hypothetical protein LOC100250187; K08956 AFG3 family protein [EC:3.4.24.-]	[O]	Posttranslational modification, protein turnover, chaperones	Peptidase family M41;; ATPase family associated with various cellular activities (AAA);; FtsH Extracellular	ATP-dependent zinc metalloprotease FTSH 10, mitochondrial (Precursor) GN=FTSH10 OS=Arabidopsis thaliana (Mouse-ear cress) PE=1 SV=1	PREDICTED: ATP-dependent zinc metalloprotease FTSH 10, mitochondrial [Cucumis melo]
Cla018562	[R]	General function prediction only	Molecular Function: nucleotide binding (GO:0000166);; Molecular Function: nucleic acid binding (GO:0003676);;	--	[R]	General function prediction only	RNA recognition motif. (a.k.a. RRM, RBD, or RNP domain);; RNA recognition motif (a.k.a. RRM, RBD, or RNP domain);; RNA recognition motif. (a.k.a. RRM, RBD, or RNP domain)	Glycine-rich RNA-binding protein 3, mitochondrial (Precursor) GN=MAF19_30 OS=Arabidopsis thaliana (Mouse-ear cress) PE=2 SV=1	PREDICTED: glycine-rich RNA-binding protein 3, mitochondrial-like [Cucumis sativus]
Cla005417	[O]	Posttranslational modification, protein turnover, chaperones	--	--	[O]	Posttranslational modification, protein turnover, chaperones	Cleavage inducing molecular chaperone;; DnaJ domain	Chaperone protein dnaJ 49 OS=Arabidopsis thaliana (Mouse-ear cress) PE=2 SV=2	PREDICTED: uncharacterized protein LOC101216675 [Cucumis sativus]
Cla016012	[R]	General function prediction only	Biological Process: polyamine catabolic process (GO:0006598);; Biological Process: response to wounding (GO:0009611);; Biological Process: coumarin biosynthetic process (GO:0009805);; Biological Process: lignin biosynthetic process (GO:0009809);; Biological Process: positive regulation of flavonoid biosynthetic process (GO:0009963);; Biological Process: cysteine biosynthetic process (GO:0019344);…	K00588|1e-167|pop:POPTR_649581|CAM1; trans-caffeoyl-coa 3-o-methyltransferase (EC:2.1.1.104); K00588 caffeoyl-CoA O-methyltransferase [EC:2.1.1.104]	[Q]	Secondary metabolites biosynthesis, transport and catabolism	O-methyltransferase;; Methyltransferase domain;; Methyltransferase domain	Caffeoyl-CoA O-methyltransferase OS=Populus tremuloides (Quaking aspen) PE=2 SV=1	PREDICTED: caffeoyl-CoA O-methyltransferase 5 [Cucumis sativus]
Cla003470	[O]	Posttranslational modification, protein turnover, chaperones	--	--	[O]	Posttranslational modification, protein turnover, chaperones	DnaJ C terminal domain	DnaJ protein homolog 1 (Precursor; Fragment) GN=DNAJ1 OS=Allium porrum (Leek) PE=2 SV=1	PREDICTED: dnaJ homolog subfamily B member 1 [Cucumis melo]
Cla021482	[R]	General function prediction only	--	--	[R]	General function prediction only	RNA recognition motif. (a.k.a. RRM, RBD, or RNP domain);; RNA recognition motif (a.k.a. RRM, RBD, or RNP domain);; RNA recognition motif. (a.k.a. RRM, RBD, or RNP domain)	28 kDa ribonucleoprotein, chloroplastic OS=Spinacia oleracea (Spinach) PE=1 SV=1	PREDICTED: 28 kDa ribonucleoprotein, chloroplastic [Cucumis melo]
Cla023164	--	--	--	--	--	--	--	--	hypothetical protein Csa_4G364020 [Cucumis sativus]
Cla014142	--	--	Cellular Component: mitochondrial inner membrane (GO:0005743);; Cellular Component: chloroplast envelope (GO:0009941);; Cellular Component: integral component of membrane (GO:0016021);; Biological Process: transmembrane transport (GO:0055085);;	--	[C]	Energy production and conversion	Mitochondrial carrier protein	Probable mitochondrial adenine nucleotide transporter BTL3 GN=At5g64970 OS=Arabidopsis thaliana (Mouse-ear cress) PE=2 SV=1	PREDICTED: probable mitochondrial adenine nucleotide transporter BTL3 [Cucumis melo]
Cla002359	[G]	Carbohydrate transport and metabolism	--	K01835|1e-86|rcu:RCOM_1498100|phosphoglucomutase, putative (EC:5.4.2.2); K01835 phosphoglucomutase [EC:5.4.2.2]	[G]	Carbohydrate transport and metabolism	Phosphoglucomutase/phosphomannomutase, alpha/beta/alpha domain I	Phosphoglucomutase, chloroplastic (Precursor) GN=PGMP OS=Pisum sativum (Garden pea) PE=2 SV=1	PREDICTED: phosphoglucomutase, chloroplastic [Cucumis melo]
Cla020002	[GR]	--	Molecular Function: superoxide dismutase activity (GO:0004784);; Cellular Component: extracellular region (GO:0005576);; Biological Process: removal of superoxide radicals (GO:0019430);; Molecular Function: manganese ion binding (GO:0030145);; Molecular Function: nutrient reservoir activity (GO:0045735);; Biological Process: oxidation-reduction process (GO:0055114);;	--	--	--	Cupin;; Cupin domain	Germin-like protein 5-1 (Precursor) OS=Oryza sativa subsp. japonica (Rice) PE=2 SV=1	PREDICTED: germin-like protein 5-1 [Cucumis sativus]
Cla008140	--	--	--	--	[S]	Function unknown	Rab3 GTPase-activating protein catalytic subunit	--	PREDICTED: rab3 GTPase-activating protein catalytic subunit [Cucumis melo]
Cla006733	--	--	--	--	--	--	--	--	PREDICTED: uncharacterized protein LOC103498828 [Cucumis melo]
Cla000388	--	--	--	--	--	--	Protein of unknown function (DUF1675)	Ninja-family protein AFP2 GN=AFP2 OS=Arabidopsis thaliana (Mouse-ear cress) PE=1 SV=1	PREDICTED: ninja-family protein AFP3-like [Cucumis sativus]
Cla005459	--	--	--	--	--	--	Protein of unknown function (DUF1218)	--	PREDICTED: uncharacterized protein LOC105435192 [Cucumis sativus]
Cla006834	[R]	General function prediction only	--	--	[O]	Posttranslational modification, protein turnover, chaperones	TPR repeat;; Tetratricopeptide repeat;; Tetratricopeptide repeat;; DnaJ domain;; Tetratricopeptide repeat;; Tetratricopeptide repeat;; Tetratricopeptide repeat;; Tetratricopeptide repeat;; Tetratricopeptide repeat	TPR repeat-containing thioredoxin TTL4 GN=TTL4 OS=Arabidopsis thaliana (Mouse-ear cress) PE=2 SV=1	PREDICTED: uncharacterized protein LOC103502440 [Cucumis melo]
Cla000861	[R]	General function prediction only	Molecular Function: nucleotide binding (GO:0000166);; Molecular Function: nucleic acid binding (GO:0003676);;	--	[R]	General function prediction only	RNA recognition motif. (a.k.a. RRM, RBD, or RNP domain);; RNA recognition motif (a.k.a. RRM, RBD, or RNP domain)	Oligouridylate-binding protein 1A GN=UBP1A OS=Arabidopsis thaliana (Mouse-ear cress) PE=1 SV=1	PREDICTED: LOW QUALITY PROTEIN: RNA-binding protein 42 [Cucumis melo]
Cla022644	--	--	Molecular Function: transcription factor activity, sequence-specific DNA binding (GO:0003700);; Biological Process: regulation of transcription, DNA-templated (GO:0006355);; Molecular Function: sequence-specific DNA binding (GO:0043565);;	--	--	--	Basic region leucine zipper;; bZIP transcription factor	Basic leucine zipper 43 {ECO:0000303|PubMed:11906833} GN=At5g38800 OS=Arabidopsis thaliana (Mouse-ear cress) PE=1 SV=1	PREDICTED: ocs element-binding factor 1 [Cucumis melo]
Cla006491	[E]	Amino acid transport and metabolism	--	--	[I]	Lipid transport and metabolism	GDSL-like Lipase/Acylhydrolase;; GDSL-like Lipase/Acylhydrolase family	GDSL esterase/lipase At5g62930 GN=At5g62930 OS=Arabidopsis thaliana (Mouse-ear cress) PE=2 SV=3	PREDICTED: GDSL esterase/lipase At5g62930 isoform X2 [Cucumis sativus]
Cla022081	[G]	Carbohydrate transport and metabolism	--	--	--	--	Glycosyl hydrolase family 3 N terminal domain;; Glycosyl hydrolase family 3 C-terminal domain;; Fibronectin type III-like domain	Probable beta-D-xylosidase 7 (Precursor) GN=BXL7 OS=Arabidopsis thaliana (Mouse-ear cress) PE=2 SV=2	PREDICTED: probable beta-D-xylosidase 7 [Cucumis sativus]
Cla003245	--	--	--	--	--	--	Protein of unknown function (DUF3754)	--	conserved hypothetical protein [Ricinus communis]
Cla006213	[S]	Function unknown	--	--	[S]	Function unknown	Per1-like	--	PREDICTED: post-GPI attachment to proteins factor 3 [Cucumis melo]
Cla017065	--	--	--	--	--	--	GDSL/SGNH-like Acyl-Esterase family found in Pmr5 and Cas1p	Protein ALTERED XYLOGLUCAN 4-like GN=MMG15.18 OS=Arabidopsis thaliana (Mouse-ear cress) PE=2 SV=1	PREDICTED: protein ALTERED XYLOGLUCAN 4-like [Cucumis melo]
Cla022526	--	--	--	K01723|0.0|pop:POPTR_644172|CYP74A1; cytochrome P450 allene oxide synthase (EC:4.2.1.92); K01723 hydroperoxide dehydratase [EC:4.2.1.92]	--	--	Cytochrome P450	Allene oxide synthase, chloroplastic (Precursor) GN=CYP74A OS=Linum usitatissimum (Flax) PE=1 SV=1	PREDICTED: allene oxide synthase [Cucumis melo]
Cla019168	[S]	Function unknown	Cellular Component: mitochondrion (GO:0005739);; Biological Process: myo-inositol hexakisphosphate biosynthetic process (GO:0010264);;	--	--	--	Protein of unknown function, DUF393	Uncharacterized protein At5g50100, mitochondrial (Precursor) GN=At5g50100 OS=Arabidopsis thaliana (Mouse-ear cress) PE=2 SV=1	PREDICTED: uncharacterized protein At5g50100, mitochondrial [Cucumis melo]
Cla000735	--	--	--	--	[GMW]	--	Exostosin family	Probable glycosyltransferase At5g03795 GN=At5g03795 OS=Arabidopsis thaliana (Mouse-ear cress) PE=3 SV=2	PREDICTED: probable glycosyltransferase At5g03795 [Cucumis melo]
Cla011095	[E]	Amino acid transport and metabolism	Molecular Function: 5-methyltetrahydropteroyltriglutamate-homocysteine S-methyltransferase activity (GO:0003871);; Molecular Function: zinc ion binding (GO:0008270);; Biological Process: methionine biosynthetic process (GO:0009086);; Biological Process: methylation (GO:0032259);;	K00549|0.0|vvi:100248500|hypothetical protein LOC100248500; K00549 5-methyltetrahydropteroyltriglutamate--homocysteine methyltransferase [EC:2.1.1.14]	[E]	Amino acid transport and metabolism	Cobalamin-independent synthase, Catalytic domain;; Cobalamin-independent synthase, N-terminal domain	5-methyltetrahydropteroyltriglutamate--homocysteine methyltransferase GN=METE OS=Catharanthus roseus (Madagascar periwinkle) PE=2 SV=1	PREDICTED: 5-methyltetrahydropteroyltriglutamate--homocysteine methyltransferase [Cucumis melo]
Cla018447	--	--	--	--	--	--	Probable lipid transfer	Non-specific lipid transfer protein-like 1 (Precursor) GN=B1246D11.7 OS=Oryza sativa subsp. japonica (Rice) PE=1 SV=1	PREDICTED: lipid transfer-like protein VAS isoform X1 [Cucumis melo]
MSTRG.16327	--	--	Biological Process: proteolysis (GO:0006508);; Molecular Function: peptidase activity (GO:0008233);;	--	--	--	--	Uncharacterized membrane protein At1g16860 GN=At1g16860 OS=Arabidopsis thaliana (Mouse-ear cress) PE=1 SV=1	PREDICTED: uncharacterized membrane protein At1g16860-like [Cucumis melo]
Cla007146	--	--	--	--	[YU]	--	--	--	PREDICTED: uncharacterized protein LOC103491690 isoform X2 [Cucumis melo]
Cla008370	[TD]	--	--	K07178|0.0|vvi:100244003|hypothetical protein LOC100244003; K07178 RIO kinase 1 [EC:2.7.11.1]	[TD]	--	RIO1 family;; Phosphotransferase enzyme family	--	PREDICTED: serine/threonine-protein kinase RIO1-like [Cucumis sativus]
Cla009049	--	--	--	--	--	--	Domain of unknown function (DUF588)	CASP-like protein 2B1 GN=RCOM_0864260 OS=Ricinus communis (Castor bean) PE=2 SV=1	PREDICTED: CASP-like protein RCOM_0864260 [Cucumis melo]
MSTRG.8356	--	--	--	--	[I]	Lipid transport and metabolism	--	--	hypothetical protein THAOC_30154, partial [Thalassiosira oceanica]
Cla006683	--	--	--	K12825|0.0|vvi:100242352|hypothetical protein LOC100242352; K12825 splicing factor 3A subunit 1	[A]	RNA processing and modification	Pre-mRNA splicing factor PRP21 like protein;; Surp module;; Ubiquitin family	Probable splicing factor 3A subunit 1 GN=At1g14650 OS=Arabidopsis thaliana (Mouse-ear cress) PE=1 SV=2	PREDICTED: probable splicing factor 3A subunit 1 [Cucumis sativus]
Cla006999	--	--	--	--	--	--	--	--	PREDICTED: uncharacterized protein LOC103498988 [Cucumis melo]
Cla013045	--	--	Biological Process: lipid catabolic process (GO:0016042);; Molecular Function: hydrolase activity (GO:0016787);;	--	[U]	Intracellular trafficking, secretion, and vesicular transport	Patatin-like phospholipase	--	PREDICTED: patatin-like phospholipase domain-containing protein 2 [Cucumis sativus]
Cla021575	--	--	--	--	--	--	--	Photosynthetic NDH subunit of subcomplex B 5, chloroplastic {ECO:0000303|PubMed:21785130} (Precursor) OS=Arabidopsis thaliana (Mouse-ear cress) PE=2 SV=1	PREDICTED: uncharacterized protein LOC103483655 [Cucumis melo]
Cla014965	--	--	Cellular Component: chloroplast (GO:0009507);;	--	--	--	--	Uncharacterized protein At4g13200, chloroplastic (Precursor) GN=At4g13200 OS=Arabidopsis thaliana (Mouse-ear cress) PE=2 SV=2	PREDICTED: uncharacterized protein At4g13200, chloroplastic [Cucumis melo]
Cla007613	--	--	--	--	--	--	--	Protein PROTON GRADIENT REGULATION 5, chloroplastic (Precursor) GN=PGR5 OS=Arabidopsis thaliana (Mouse-ear cress) PE=1 SV=1	PREDICTED: protein PROTON GRADIENT REGULATION 5, chloroplastic [Cucumis sativus]
Cla013396	--	--	Biological Process: lipid metabolic process (GO:0006629);; Molecular Function: hydrolase activity, acting on ester bonds (GO:0016788);;	--	--	--	GDSL-like Lipase/Acylhydrolase	GDSL esterase/lipase At2g30310 (Precursor) GN=At2g30310 OS=Arabidopsis thaliana (Mouse-ear cress) PE=2 SV=1	PREDICTED: GDSL esterase/lipase At1g06990 [Cucumis melo]
Cla013338	--	--	Cellular Component: mitochondrial inner membrane (GO:0005743);; Cellular Component: Golgi apparatus (GO:0005794);; Cellular Component: plasma membrane (GO:0005886);; Biological Process: glucose catabolic process (GO:0006007);; Biological Process: mitochondrial transport (GO:0006839);; Biological Process: response to stress (GO:0006950);; Biological Process: photorespiration (GO:0009853);; Cellula…	--	[C]	Energy production and conversion	Mitochondrial carrier protein	Mitochondrial uncoupling protein 2 GN=K19M22.16 OS=Arabidopsis thaliana (Mouse-ear cress) PE=2 SV=1	PREDICTED: mitochondrial uncoupling protein 2 [Cucumis sativus]
Cla004245	[E]	Amino acid transport and metabolism	Molecular Function: iron ion binding (GO:0005506);; Biological Process: gluconeogenesis (GO:0006094);; Biological Process: glycolytic process (GO:0006096);; Cellular Component: chloroplast stroma (GO:0009570);; Biological Process: response to salt stress (GO:0009651);; Molecular Function: FMN binding (GO:0010181);; Molecular Function: glutamate synthase (NADH) activity (GO:0016040);; Biological P…	K00264|0.0|vvi:100246868|similar to GLT1 (NADH-dependent glutamate synthase 1 gene); K00264 glutamate synthase (NADPH/NADH) [EC:1.4.1.13 1.4.1.14]	[E]	Amino acid transport and metabolism	Conserved region in glutamate synthase;; Glutamine amidotransferases class-II;; Glutamate synthase central domain;; GXGXG motif;; Dihydroprymidine dehydrogenase domain II, 4Fe-4S cluster;; Pyridine nucleotide-disulphide oxidoreductase;; Pyridine nucleotide-disulphide oxidoreductase;; NAD(P)-binding Rossmann-like domain;; Pyridine nucleotide-disulphide oxidoreductase;; Flavin containing amine oxid…	Glutamate synthase [NADH], amyloplastic (Precursor) OS=Medicago sativa (Alfalfa) PE=1 SV=1	PREDICTED: glutamate synthase [NADH], amyloplastic isoform X1 [Cucumis melo]
Cla022741	--	--	--	--	--	--	Protein of unknown function (DUF707)	--	PREDICTED: uncharacterized protein LOC103487723 [Cucumis melo]
Cla011051	--	--	--	K13206|1e-45|vvi:100241506|hypothetical protein LOC100241506; K13206 coiled-coil domain-containing protein 55	[S]	Function unknown	Coiled-coil domain-containing protein 55 (DUF2040)	--	PREDICTED: nuclear speckle splicing regulatory protein 1-like [Cucumis sativus]
Cla022906	--	--	--	K12183|0.0|vvi:100252147|hypothetical protein LOC100252147; K12183 ESCRT-I complex subunit TSG101	[OU]	--	UEV domain;; Vps23 core domain;; Ubiquitin-conjugating enzyme	Protein ELC GN=T2E22.28 OS=Arabidopsis thaliana (Mouse-ear cress) PE=1 SV=1	PREDICTED: protein ELC-like [Cucumis melo]
Cla015836	--	--	--	--	--	--	--	Protein NUCLEAR FUSION DEFECTIVE 4 {ECO:0000303|PubMed:16698901} OS=Arabidopsis thaliana (Mouse-ear cress) PE=3 SV=1	hypothetical protein Csa_7G011800 [Cucumis sativus]
Cla010331	--	--	--	--	--	--	ZF-HD protein dimerisation region	Mini zinc finger protein 2 GN=MIF2 OS=Arabidopsis thaliana (Mouse-ear cress) PE=1 SV=1	PREDICTED: mini zinc finger protein 2 [Cucumis melo]
Cla003412	--	--	--	--	--	--	Double-stranded RNA binding motif	Double-stranded RNA-binding protein 2 GN=DRB2 OS=Arabidopsis thaliana (Mouse-ear cress) PE=1 SV=1	PREDICTED: double-stranded RNA-binding protein 2 [Cucumis sativus]
Cla011832	[R]	General function prediction only	Biological Process: RNA methylation (GO:0001510);; Molecular Function: GTP binding (GO:0005525);; Cellular Component: nucleolus (GO:0005730);; Cellular Component: plasmodesma (GO:0009506);; Biological Process: maintenance of inflorescence meristem identity (GO:0010077);; Biological Process: negative regulation of transcription, DNA-templated (GO:0045892);; Biological Process: floral organ morphog…	K14538|0.0|vvi:100242583|hypothetical protein LOC100242583; K14538 nuclear GTP-binding protein	[R]	General function prediction only	GNL3L/Grn1 putative GTPase;; 50S ribosome-binding GTPase;; Ferrous iron transport protein B;; Elongation factor Tu GTP binding domain	Guanine nucleotide-binding protein-like NSN1 {ECO:0000305} OS=Arabidopsis thaliana (Mouse-ear cress) PE=2 SV=1	PREDICTED: guanine nucleotide-binding protein-like 3 homolog [Cucumis melo]
Cla009639	--	--	--	--	--	--	--	Uncharacterized protein At3g17950 GN=Y-3 OS=Arabidopsis thaliana (Mouse-ear cress) PE=1 SV=1	PREDICTED: uncharacterized protein LOC103484500 [Cucumis melo]
Cla011346	[J]	Translation, ribosomal structure and biogenesis	Molecular Function: copper ion binding (GO:0005507);; Biological Process: translation (GO:0006412);; Molecular Function: methyltransferase activity (GO:0008168);; Biological Process: methylation (GO:0032259);;	--	[J]	Translation, ribosomal structure and biogenesis	Mitochondrial small ribosomal subunit Rsm22;; Methyltransferase domain	--	PREDICTED: methyltransferase-like protein 17, mitochondrial [Cucumis sativus]
Cla007609	[M]	Cell wall/membrane/envelope biogenesis	--	--	--	--	Mycolic acid cyclopropane synthetase;; Methyltransferase domain;; Methyltransferase domain;; Methyltransferase domain;; Methyltransferase domain;; Methyltransferase domain;; Methyltransferase small domain;; Methyltransferase domain;; Methyltransferase domain;; Nodulation protein S (NodS)	(S)-tetrahydroprotoberberine N-methyltransferase OS=Eschscholzia californica (California poppy) PE=1 SV=1	PREDICTED: uncharacterized protein LOC103499444 isoform X1 [Cucumis melo]
Cla000453	--	--	--	K12878|2e-99|vvi:100262610|hypothetical protein LOC100262610; K12878 THO complex subunit 1	[Y]	Nuclear structure	THO complex subunit 1 transcription elongation factor	THO complex subunit 1 GN=MYH9.7 OS=Arabidopsis thaliana (Mouse-ear cress) PE=1 SV=1	PREDICTED: THO complex subunit 1 isoform X4 [Cucumis sativus]
Cla001773	--	--	--	--	--	--	IQ calmodulin-binding motif	Protein IQ-DOMAIN 1 GN=IQD1 OS=Arabidopsis thaliana (Mouse-ear cress) PE=1 SV=1	PREDICTED: protein IQ-DOMAIN 1 [Cucumis melo]
Cla019758	--	--	--	--	--	--	Protein of unknown function (DUF640)	Protein LIGHT-DEPENDENT SHORT HYPOCOTYLS 6 GN=F10K1.20 OS=Arabidopsis thaliana (Mouse-ear cress) PE=1 SV=1	PREDICTED: protein LIGHT-DEPENDENT SHORT HYPOCOTYLS 4-like [Cucumis melo]
Cla017777	--	--	Molecular Function: transferase activity (GO:0016740);; Molecular Function: lyase activity (GO:0016829);;	--	--	--	Thaumatin family	Thaumatin-like protein 1a (Precursor) GN=TL1 OS=Malus domestica (Apple) PE=1 SV=1	PREDICTED: thaumatin-like protein 1b [Cucumis melo]
Cla020800	[R]	General function prediction only	Molecular Function: magnesium ion binding (GO:0000287);; Molecular Function: GTPase activity (GO:0003924);; Molecular Function: GTP binding (GO:0005525);; Biological Process: transcription, DNA-templated (GO:0006351);;	--	[Z]	Cytoskeleton	CTLH/CRA C-terminal to LisH motif domain;; 50S ribosome-binding GTPase;; GTP1/OBG;; Ferrous iron transport protein B	Probable GTP-binding protein OBGC2 GN=OSJNBa0052F07.17 OS=Oryza sativa subsp. japonica (Rice) PE=2 SV=1	PREDICTED: probable GTP-binding protein OBGC2 isoform X1 [Cucumis melo]
Cla004797	--	--	--	--	[S]	Function unknown	--	--	PREDICTED: selenoprotein O [Cucumis sativus]
Cla020096	--	--	--	--	[K]	Transcription	SAC3/GANP/Nin1/mts3/eIF-3 p25 family;; COP9 signalosome, subunit CSN8	--	PREDICTED: leukocyte receptor cluster member 8 homolog isoform X1 [Cucumis sativus]
Cla021358	[V]	Defense mechanisms	Molecular Function: ATP binding (GO:0005524);; Biological Process: metabolic process (GO:0008152);; Cellular Component: integral component of membrane (GO:0016021);; Molecular Function: ATPase activity, coupled to transmembrane movement of substances (GO:0042626);; Biological Process: transmembrane transport (GO:0055085);;	--	[Q]	Secondary metabolites biosynthesis, transport and catabolism	ABC transporter transmembrane region;; ABC transporter;; AAA domain;; Miro-like protein;; P-loop containing region of AAA domain;; 50S ribosome-binding GTPase;; Type II/IV secretion system protein;; Domain of unknown function DUF87	ABC transporter C family member 9 GN=T2O9.140 OS=Arabidopsis thaliana (Mouse-ear cress) PE=2 SV=2	PREDICTED: putative ABC transporter C family member 15 isoform X1 [Cucumis melo]
Cla007600	--	--	--	K13347|1e-115|vvi:100266478|hypothetical protein LOC100266478	[R]	General function prediction only	Mpv17 / PMP22 family	Peroxisomal membrane protein PMP22 GN=PMP22 OS=Arabidopsis thaliana (Mouse-ear cress) PE=1 SV=1	PREDICTED: peroxisomal membrane protein PMP22 [Cucumis sativus]
Cla001251	[HC]	--	Molecular Function: squalene monooxygenase activity (GO:0004506);; Cellular Component: integral component of membrane (GO:0016021);; Molecular Function: flavin adenine dinucleotide binding (GO:0050660);; Biological Process: oxidation-reduction process (GO:0055114);;	K00511|0.0|pop:POPTR_831444|hypothetical protein; K00511 squalene monooxygenase [EC:1.14.99.7]	[I]	Lipid transport and metabolism	Squalene epoxidase;; FAD binding domain;; FAD dependent oxidoreductase;; FAD binding domain;; Glucose inhibited division protein A;; NAD(P)-binding Rossmann-like domain;; Pyridine nucleotide-disulphide oxidoreductase;; Thi4 family	Squalene monooxygenase OS=Panax ginseng (Korean ginseng) PE=2 SV=1	PREDICTED: squalene monooxygenase-like [Cucumis sativus]
Cla006665	--	--	--	--	--	--	GRAS domain family	Scarecrow-like protein 6 GN=SCL6 OS=Arabidopsis thaliana (Mouse-ear cress) PE=1 SV=1	PREDICTED: scarecrow-like protein 6 [Cucumis sativus]
Cla020234	[R]	General function prediction only	Biological Process: regulation of gene expression (GO:0010468);; Molecular Function: transferase activity (GO:0016740);; Cellular Component: PcG protein complex (GO:0031519);; Biological Process: macromolecule methylation (GO:0043414);; Biological Process: cellular process (GO:0044763);; Biological Process: system development (GO:0048731);; Biological Process: nucleic acid metabolic process (GO:0…	K11430|0.0|vvi:100249229|hypothetical protein LOC100249229; K11430 enhancer of zeste [EC:2.1.1.43]	[K]	Transcription	SET domain	Histone-lysine N-methyltransferase CLF GN=At2g23380 OS=Arabidopsis thaliana (Mouse-ear cress) PE=1 SV=2	PREDICTED: histone-lysine N-methyltransferase CLF [Cucumis sativus]
Cla011512	[LR]	--	Biological Process: metabolic process (GO:0008152);; Cellular Component: chloroplast stroma (GO:0009570);; Molecular Function: metal ion binding (GO:0046872);; Molecular Function: ADP-ribose pyrophosphohydrolase activity (GO:0080041);; Molecular Function: ADP-glucose pyrophosphohydrolase activity (GO:0080042);;	--	[L]	Replication, recombination and repair	NUDIX domain	Nudix hydrolase 14, chloroplastic (Precursor) GN=F16J13.50 OS=Arabidopsis thaliana (Mouse-ear cress) PE=1 SV=2	PREDICTED: nudix hydrolase 14, chloroplastic [Cucumis melo]
Cla016857	--	--	--	--	--	--	Stress responsive A/B Barrel Domain	Probable protein Pop3 GN=At3g17210 OS=Arabidopsis thaliana (Mouse-ear cress) PE=1 SV=1	PREDICTED: uncharacterized protein LOC105434531 [Cucumis sativus]
Cla002592	--	--	--	--	--	--	--	--	PREDICTED: uncharacterized protein LOC101211051 [Cucumis sativus]
Cla023031	--	--	--	--	[K]	Transcription	Homeobox associated leucine zipper	Homeobox-leucine zipper protein ATHB-5 GN=ATHB-5 OS=Arabidopsis thaliana (Mouse-ear cress) PE=1 SV=1	PREDICTED: homeobox-leucine zipper protein ATHB-6-like [Cucumis sativus]
Cla005431	--	--	--	--	[Q]	Secondary metabolites biosynthesis, transport and catabolism	Flavin containing amine oxidoreductase;; NAD(P)-binding Rossmann-like domain;; FAD dependent oxidoreductase;; Pyridine nucleotide-disulphide oxidoreductase;; FAD binding domain;; Pyridine nucleotide-disulphide oxidoreductase;; Pyridine nucleotide-disulphide oxidoreductase;; HI0933-like protein;; Glucose inhibited division protein A	Probable polyamine oxidase 2 GN=PAO2 OS=Arabidopsis thaliana (Mouse-ear cress) PE=2 SV=1	PREDICTED: probable polyamine oxidase 2 [Cucumis melo]
Cla001975	--	--	Cellular Component: plasma membrane (GO:0005886);;	--	--	--	Late embryogenesis abundant protein	--	PREDICTED: uncharacterized protein LOC103489700 isoform X1 [Cucumis melo]
Cla012663	[R]	General function prediction only	--	--	[R]	General function prediction only	WD domain, G-beta repeat;; Nucleoporin Nup120/160	COMPASS-like H3K4 histone methylase component WDR5B {ECO:0000303|PubMed:19567704} OS=Arabidopsis thaliana (Mouse-ear cress) PE=1 SV=1	PREDICTED: F-box/WD repeat-containing protein 7-like [Cucumis sativus]
Cla010576	--	--	Molecular Function: protein dimerization activity (GO:0046983);;	--	--	--	Helix-loop-helix DNA-binding domain	Transcription factor bHLH10 GN=F16D14.6 OS=Arabidopsis thaliana (Mouse-ear cress) PE=2 SV=1	PREDICTED: transcription factor bHLH91-like [Cucumis sativus]
MSTRG.20155	--	--	Cellular Component: chloroplast (GO:0009507);; Cellular Component: integral component of membrane (GO:0016021);;	--	--	--	Domain of unknown function (DUF4516)	--	hypothetical protein Csa_5G517080 [Cucumis sativus]
Cla013690	--	--	--	--	[S]	Function unknown	AMMECR1	Uncharacterized protein At2g38710 GN=At2g38710 OS=Arabidopsis thaliana (Mouse-ear cress) PE=2 SV=1	PREDICTED: uncharacterized protein At2g38710 [Cucumis melo]
Cla005621	[R]	General function prediction only	--	--	[QR]	--	non-haem dioxygenase in morphine synthesis N-terminal;; 2OG-Fe(II) oxygenase superfamily	Probable 2-oxoglutarate-dependent dioxygenase At3g49630 GN=At3g49630 OS=Arabidopsis thaliana (Mouse-ear cress) PE=3 SV=1	PREDICTED: 1-aminocyclopropane-1-carboxylate oxidase-like isoform X1 [Cucumis melo]
Cla002331	--	--	--	--	[T]	Signal transduction mechanisms	BAG domain	BAG family molecular chaperone regulator 1 GN=BAG1 OS=Arabidopsis thaliana (Mouse-ear cress) PE=1 SV=1	PREDICTED: BAG family molecular chaperone regulator 2-like [Cucumis sativus]
Cla006270	[G]	Carbohydrate transport and metabolism	--	--	[G]	Carbohydrate transport and metabolism	Trehalose-phosphatase	Trehalose-phosphate phosphatase A GN=TPPA OS=Arabidopsis thaliana (Mouse-ear cress) PE=1 SV=1	PREDICTED: trehalose-phosphate phosphatase A [Cucumis melo]
Cla013153	[OU]	--	Molecular Function: serine-type endopeptidase activity (GO:0004252);; Molecular Function: ATP binding (GO:0005524);; Biological Process: proteolysis (GO:0006508);; Cellular Component: chloroplast thylakoid (GO:0009534);; Cellular Component: chloroplastic endopeptidase Clp complex (GO:0009840);; Cellular Component: chloroplast envelope (GO:0009941);;	K01358|1e-166|pop:POPTR_854979|hypothetical protein; K01358 ATP-dependent Clp protease, protease subunit [EC:3.4.21.92]	[O]	Posttranslational modification, protein turnover, chaperones	Clp protease	ATP-dependent Clp protease proteolytic subunit 3, chloroplastic (Precursor) OS=Arabidopsis thaliana (Mouse-ear cress) PE=1 SV=1	PREDICTED: ATP-dependent Clp protease proteolytic subunit 3, chloroplastic [Cucumis melo]
Cla013800	--	--	--	--	--	--	Protein of unknown function (DUF1475)	--	PREDICTED: uncharacterized protein LOC101218847 isoform X2 [Cucumis sativus]
Cla011966	--	--	--	K10896|7e-78|rcu:RCOM_0685890|protein with unknown function; K10896 fanconi anemia group M protein [EC:3.6.4.13]	[R]	General function prediction only	--	--	PREDICTED: Fanconi anemia group M protein isoform X2 [Cucumis melo]
Cla004257	[O]	Posttranslational modification, protein turnover, chaperones	Molecular Function: ATP binding (GO:0005524);; Cellular Component: mitochondrion (GO:0005739);; Biological Process: protein folding (GO:0006457);; Biological Process: proteolysis (GO:0006508);; Molecular Function: peptidase activity (GO:0008233);; Biological Process: chlorophyll catabolic process (GO:0015996);; Molecular Function: nucleoside-triphosphatase activity (GO:0017111);; Molecular Functi…	K03544|0.0|vvi:100264001|hypothetical protein LOC100264001; K03544 ATP-dependent Clp protease ATP-binding subunit ClpX	[O]	Posttranslational modification, protein turnover, chaperones	AAA domain (Cdc48 subfamily);; C-terminal, D2-small domain, of ClpB protein;; ATPase family associated with various cellular activities (AAA);; AAA domain (dynein-related subfamily);; Magnesium chelatase, subunit ChlI	Katanin p60 ATPase-containing subunit A1 {ECO:0000255|HAMAP-Rule:MF_03023} GN=At1g80350 OS=Arabidopsis thaliana (Mouse-ear cress) PE=1 SV=1	PREDICTED: ATP-dependent Clp protease ATP-binding subunit clpX-like, mitochondrial [Cucumis sativus]
Cla006264	--	--	--	--	--	--	Plant invertase/pectin methylesterase inhibitor	21 kDa protein (Precursor) OS=Daucus carota (Wild carrot) PE=2 SV=1	PREDICTED: 21 kDa protein-like [Cucumis melo]
Cla007130	--	--	--	--	[S]	Function unknown	Vitamin B6 photo-protection and homoeostasis	Protein root UVB sensitive 1, chloroplastic {ECO:0000303|PubMed:19075229} (Precursor) OS=Arabidopsis thaliana (Mouse-ear cress) PE=1 SV=1	hypothetical protein Csa_3G257050 [Cucumis sativus]
Cla008000	[G]	Carbohydrate transport and metabolism	--	--	[G]	Carbohydrate transport and metabolism	Glycosyl hydrolases family 31	Alpha-xylosidase 1 (Precursor) GN=At1g68560 OS=Arabidopsis thaliana (Mouse-ear cress) PE=1 SV=1	PREDICTED: alpha-xylosidase 1 [Cucumis sativus]
Cla022334	[F]	Nucleotide transport and metabolism	Molecular Function: adenine phosphoribosyltransferase activity (GO:0003999);; Cellular Component: cytoplasm (GO:0005737);; Biological Process: adenine salvage (GO:0006168);; Biological Process: nucleoside metabolic process (GO:0009116);;	K00759|1e-109|pop:POPTR_669073|adenine phosphoribosyltransferase (EC:2.4.2.7); K00759 adenine phosphoribosyltransferase [EC:2.4.2.7]	[F]	Nucleotide transport and metabolism	Phosphoribosyl transferase domain	Adenine phosphoribosyltransferase 5 GN=APT5 OS=Arabidopsis thaliana (Mouse-ear cress) PE=1 SV=1	PREDICTED: adenine phosphoribosyltransferase 2-like [Cucumis melo]
Cla021289	--	--	--	--	[U]	Intracellular trafficking, secretion, and vesicular transport	Beige/BEACH domain;; PH domain associated with Beige/BEACH;; WD domain, G-beta repeat	COMPASS-like H3K4 histone methylase component WDR5B {ECO:0000303|PubMed:19567704} OS=Arabidopsis thaliana (Mouse-ear cress) PE=1 SV=1	PREDICTED: uncharacterized protein LOC103483329 [Cucumis melo]
Cla014345	[CE]	--	Molecular Function: magnesium ion binding (GO:0000287);; Molecular Function: isocitrate dehydrogenase (NAD+) activity (GO:0004449);; Biological Process: tricarboxylic acid cycle (GO:0006099);; Molecular Function: NAD binding (GO:0051287);;	K00030|0.0|rcu:RCOM_0519460|isocitrate dehydrogenase, putative (EC:1.1.1.41); K00030 isocitrate dehydrogenase (NAD+) [EC:1.1.1.41]	[E]	Amino acid transport and metabolism	Isocitrate/isopropylmalate dehydrogenase	Isocitrate dehydrogenase [NAD] regulatory subunit 1, mitochondrial (Precursor) GN=IDH1 OS=Arabidopsis thaliana (Mouse-ear cress) PE=2 SV=2	PREDICTED: isocitrate dehydrogenase [NAD] regulatory subunit 1, mitochondrial [Cucumis melo]
Cla012748	[O]	Posttranslational modification, protein turnover, chaperones	Molecular Function: ATP binding (GO:0005524);; Biological Process: protein folding (GO:0006457);; Biological Process: response to heat (GO:0009408);; Cellular Component: chloroplast thylakoid membrane (GO:0009535);; Cellular Component: chloroplast envelope (GO:0009941);; Biological Process: thylakoid membrane organization (GO:0010027);; Biological Process: carotenoid biosynthetic process (GO:0016…	K03686|0.0|vvi:100268143|hypothetical protein LOC100268143; K03686 molecular chaperone DnaJ	[O]	Posttranslational modification, protein turnover, chaperones	DnaJ C terminal domain;; DnaJ domain;; DnaJ central domain	Chaperone protein dnaJ 1, mitochondrial (Precursor) GN=ATJ1 OS=Arabidopsis thaliana (Mouse-ear cress) PE=2 SV=2	PREDICTED: dnaJ homolog subfamily A member 2 [Cucumis melo]
Cla018733	--	--	Molecular Function: transcription factor activity, sequence-specific DNA binding (GO:0003700);; Biological Process: regulation of transcription, DNA-templated (GO:0006355);; Molecular Function: sequence-specific DNA binding (GO:0043565);;	--	--	--	WRKY DNA -binding domain	Probable WRKY transcription factor 32 GN=WRKY32 OS=Arabidopsis thaliana (Mouse-ear cress) PE=2 SV=1	PREDICTED: probable WRKY transcription factor 32 [Cucumis melo]
Cla014870	[R]	General function prediction only	Biological Process: sodium ion transport (GO:0006814);; Molecular Function: bile acid:sodium symporter activity (GO:0008508);; Cellular Component: chloroplast envelope (GO:0009941);; Biological Process: bile acid and bile salt transport (GO:0015721);; Cellular Component: integral component of membrane (GO:0016021);;	K03453|0.0|pop:POPTR_573210|bile acid:Na+ symporter family protein; K03453 bile acid:Na+ symporter, BASS family	[P]	Inorganic ion transport and metabolism	Sodium Bile acid symporter family	Probable sodium/metabolite cotransporter BASS3, chloroplastic (Precursor) GN=MWL2.2 OS=Arabidopsis thaliana (Mouse-ear cress) PE=2 SV=1	PREDICTED: probable sodium/metabolite cotransporter BASS3, chloroplastic [Cucumis sativus]
Cla020699	[E]	Amino acid transport and metabolism	--	--	[O]	Posttranslational modification, protein turnover, chaperones	Prolyl oligopeptidase family;; Alpha/beta hydrolase family;; alpha/beta hydrolase fold;; Dienelactone hydrolase family;; Acetyl xylan esterase (AXE1)	--	PREDICTED: uncharacterized protein LOC103493518 [Cucumis melo]
Cla017972	[E]	Amino acid transport and metabolism	--	K13508|0.0|pop:POPTR_560888|glycerol-3-phosphate acyltransferase (EC:2.3.1.51); K13508 glycerol-3-phosphate acyltransferase [EC:2.3.1.15]	--	--	haloacid dehalogenase-like hydrolase;; Acyltransferase	Glycerol-3-phosphate 2-O-acyltransferase 6 GN=GPAT6 OS=Arabidopsis thaliana (Mouse-ear cress) PE=1 SV=1	PREDICTED: glycerol-3-phosphate 2-O-acyltransferase 6 [Cucumis melo]
Cla020338	--	--	--	--	--	--	F-box domain;; FBD	F-box/FBD/LRR-repeat protein At1g13570 GN=At1g13570 OS=Arabidopsis thaliana (Mouse-ear cress) PE=2 SV=1	PREDICTED: F-box/FBD/LRR-repeat protein At1g13570 [Cucumis sativus]
Cla001165	[R]	General function prediction only	Cellular Component: membrane (GO:0016020);;	--	[P]	Inorganic ion transport and metabolism	Sodium Bile acid symporter family	Probable sodium/metabolite cotransporter BASS6, chloroplastic (Precursor) OS=Arabidopsis thaliana (Mouse-ear cress) PE=2 SV=1	PREDICTED: probable sodium/metabolite cotransporter BASS5, chloroplastic isoform X1 [Cucumis sativus]
Cla015962	[O]	Posttranslational modification, protein turnover, chaperones	Biological Process: maltose metabolic process (GO:0000023);; Biological Process: phosphatidylglycerol biosynthetic process (GO:0006655);; Cellular Component: chloroplast thylakoid membrane (GO:0009535);; Biological Process: leaf morphogenesis (GO:0009965);; Biological Process: thylakoid membrane organization (GO:0010027);; Cellular Component: integral component of membrane (GO:0016021);; Biologic…	K07399|0.0|vvi:100265915|hypothetical protein LOC100265915; K07399 cytochrome c biogenesis protein	--	--	ResB-like family	Cytochrome c biogenesis protein CCS1, chloroplastic (Precursor) GN=CCS1 OS=Arabidopsis thaliana (Mouse-ear cress) PE=1 SV=1	PREDICTED: cytochrome c biogenesis protein CCS1, chloroplastic [Cucumis melo]
Cla005604	--	--	--	--	--	--	--	--	hypothetical protein Csa_3G017240 [Cucumis sativus]
Cla018200	--	--	Molecular Function: metalloendopeptidase activity (GO:0004222);; Molecular Function: ATP binding (GO:0005524);; Biological Process: proteolysis (GO:0006508);; Molecular Function: zinc ion binding (GO:0008270);; Molecular Function: microtubule-severing ATPase activity (GO:0008568);; Cellular Component: integral component of membrane (GO:0016021);; Biological Process: cell division (GO:0051301);;	K08956|1e-139|rcu:RCOM_0761610|Mitochondrial respiratory chain complexes assembly protein AFG3, putative (EC:3.6.4.3); K08956 AFG3 family protein [EC:3.4.24.-]	[O]	Posttranslational modification, protein turnover, chaperones	Peptidase family M41	ATP-dependent zinc metalloprotease FTSH 3, mitochondrial (Precursor) OS=Oryza sativa subsp. japonica (Rice) PE=3 SV=1	PREDICTED: ATP-dependent zinc metalloprotease FTSH 10, mitochondrial-like isoform X2 [Cucumis melo]
Cla013714	--	--	--	--	[U]	Intracellular trafficking, secretion, and vesicular transport	--	Exocyst complex component SEC6 GN=SEC6 OS=Arabidopsis thaliana (Mouse-ear cress) PE=1 SV=1	hypothetical protein L484_006858 [Morus notabilis]
Cla013813	--	--	Molecular Function: transcription factor activity, sequence-specific DNA binding (GO:0003700);; Biological Process: regulation of transcription, DNA-templated (GO:0006355);; Molecular Function: sequence-specific DNA binding (GO:0043565);;	K14432|1e-85|pop:POPTR_651568|hypothetical protein; K14432 ABA responsive element binding factor	--	--	bZIP transcription factor;; Basic region leucine zipper	G-box-binding factor 4 GN=F21M11.10 OS=Arabidopsis thaliana (Mouse-ear cress) PE=1 SV=1	PREDICTED: G-box-binding factor 4 [Cucumis sativus]
Cla016845	--	--	Cellular Component: ribosome (GO:0005840);;	--	--	--	--	60S ribosomal protein L18a-like protein GN=At1g29970 OS=Arabidopsis thaliana (Mouse-ear cress) PE=2 SV=2	PREDICTED: uncharacterized protein LOC103498658 [Cucumis melo]
Cla020690	[P]	Inorganic ion transport and metabolism	--	--	[P]	Inorganic ion transport and metabolism	Heme oxygenase	Probable inactive heme oxygenase 2, chloroplastic (Precursor) GN=HO2 OS=Arabidopsis thaliana (Mouse-ear cress) PE=2 SV=2	PREDICTED: probable inactive heme oxygenase 2, chloroplastic [Cucumis sativus]
MSTRG.2119	--	--	Molecular Function: transporter activity (GO:0005215);; Cellular Component: intracellular (GO:0005622);; Biological Process: transport (GO:0006810);; Biological Process: response to wounding (GO:0009611);; Biological Process: coumarin biosynthetic process (GO:0009805);;	--	[I]	Lipid transport and metabolism	CRAL/TRIO, N-terminal domain	--	PREDICTED: CRAL-TRIO domain-containing protein C23B6.04c-like [Cucumis melo]
Cla010852	--	--	Molecular Function: methyltransferase activity (GO:0008168);; Biological Process: response to water deprivation (GO:0009414);; Biological Process: response to chitin (GO:0010200);; Biological Process: methylation (GO:0032259);; Biological Process: hyperosmotic salinity response (GO:0042538);;	--	[R]	General function prediction only	Putative methyltransferase	--	PREDICTED: uncharacterized protein LOC103494545 [Cucumis melo]
Cla009098	[K]	Transcription	--	--	[K]	Transcription	Myb-like DNA-binding domain	--	PREDICTED: uncharacterized protein LOC101216268 [Cucumis sativus]
Cla008838	[R]	General function prediction only	Biological Process: pattern specification process (GO:0007389);; Biological Process: meristem development (GO:0048507);;	--	[R]	General function prediction only	Alpha/beta hydrolase family;; Alpha/beta hydrolase family;; alpha/beta hydrolase fold	Guanine nucleotide-binding protein subunit gamma 3 (Precursor) GN=GG3 OS=Arabidopsis thaliana (Mouse-ear cress) PE=2 SV=1	PREDICTED: alpha/beta hydrolase domain-containing protein 17B [Cucumis sativus]
Cla006447	[O]	Posttranslational modification, protein turnover, chaperones	--	--	[O]	Posttranslational modification, protein turnover, chaperones	Glutaredoxin	Monothiol glutaredoxin-S15, mitochondrial {ECO:0000303|PubMed:15170506} (Precursor) OS=Arabidopsis thaliana (Mouse-ear cress) PE=1 SV=2	PREDICTED: monothiol glutaredoxin-S15, mitochondrial [Cucumis melo]
Cla013809	[H]	Coenzyme transport and metabolism	Biological Process: cellular biosynthetic process (GO:0044249);; Biological Process: cellular carbohydrate metabolic process (GO:0044262);; Biological Process: obsolete single-organism biosynthetic process (GO:0044711);; Biological Process: carbohydrate metabolic process (GO:0044723);; Biological Process: cellular process (GO:0044763);; Biological Process: organic substance biosynthetic process (…	K01934|1e-172|rcu:RCOM_0959760|catalytic, putative; K01934 5-formyltetrahydrofolate cyclo-ligase [EC:6.3.3.2]	[H]	Coenzyme transport and metabolism	5-formyltetrahydrofolate cyclo-ligase family	5-formyltetrahydrofolate cyclo-ligase-like protein COG0212 (Precursor) GN=COG0212 OS=Arabidopsis thaliana (Mouse-ear cress) PE=2 SV=1	PREDICTED: LOW QUALITY PROTEIN: 5-formyltetrahydrofolate cyclo-ligase-like protein COG0212 [Cucumis sativus]
Cla019567	--	--	Biological Process: transcription, DNA-templated (GO:0006351);; Biological Process: multicellular organism development (GO:0007275);; Biological Process: regulation of gene expression (GO:0010468);; Biological Process: regulation of primary metabolic process (GO:0080090);; Biological Process: regulation of cellular macromolecule biosynthetic process (GO:2000112);;	--	--	--	TCP family transcription factor	Transcription factor TCP2 GN=TCP2 OS=Arabidopsis thaliana (Mouse-ear cress) PE=2 SV=1	PREDICTED: transcription factor TCP2-like [Cucumis melo]
Cla013096	--	--	Cellular Component: endoplasmic reticulum membrane (GO:0005789);; Cellular Component: integral component of membrane (GO:0016021);;	--	[U]	Intracellular trafficking, secretion, and vesicular transport	Reticulon	Reticulon-like protein B11 GN=RTNLB11 OS=Arabidopsis thaliana (Mouse-ear cress) PE=2 SV=1	PREDICTED: reticulon-like protein B11 isoform X1 [Cucumis melo]
Cla008009	--	--	--	--	--	--	--	--	PREDICTED: selenoprotein K [Cucumis melo]
Cla015266	[O]	Posttranslational modification, protein turnover, chaperones	--	K03686|0.0|vvi:100259686|hypothetical protein LOC100259686; K03686 molecular chaperone DnaJ	[O]	Posttranslational modification, protein turnover, chaperones	DnaJ C terminal domain;; DnaJ domain;; DnaJ central domain	Chaperone protein dnaJ 1, mitochondrial (Precursor) GN=ATJ1 OS=Arabidopsis thaliana (Mouse-ear cress) PE=2 SV=2	PREDICTED: chaperone protein dnaJ 1, mitochondrial [Cucumis sativus]
Cla012088	--	--	Molecular Function: nucleic acid binding (GO:0003676);;	--	[A]	RNA processing and modification	R3H domain;; SUZ domain	--	PREDICTED: cAMP-regulated phosphoprotein 21 [Cucumis sativus]
Cla011426	--	--	Biological Process: protein ubiquitination (GO:0016567);;	--	--	--	--	BTB/POZ domain-containing protein At1g63850 GN=At1g63850 OS=Arabidopsis thaliana (Mouse-ear cress) PE=1 SV=1	PREDICTED: BTB/POZ domain-containing protein At1g63850 [Cucumis melo]
Cla008486	--	--	--	--	--	--	--	Probable ATP synthase 24 kDa subunit, mitochondrial (Precursor) GN=At2g21870 OS=Arabidopsis thaliana (Mouse-ear cress) PE=1 SV=1	PREDICTED: probable ATP synthase 24 kDa subunit, mitochondrial [Cucumis melo]
Cla012284	[O]	Posttranslational modification, protein turnover, chaperones	Molecular Function: ATP binding (GO:0005524);; Cellular Component: nucleus (GO:0005634);; Cellular Component: cytosol (GO:0005829);; Cellular Component: plasma membrane (GO:0005886);; Biological Process: ubiquitin-dependent protein catabolic process (GO:0006511);; Molecular Function: peptidase activity (GO:0008233);; Cellular Component: proteasome regulatory particle, base subcomplex (GO:0008540)…	K03066|0.0|ath:AT5G19990|RPT6A; RPT6A (REGULATORY PARTICLE TRIPLE-A ATPASE 6A); ATPase; K03066 26S proteasome regulatory subunit T6	[O]	Posttranslational modification, protein turnover, chaperones	ATPase family associated with various cellular activities (AAA);; AAA domain (Cdc48 subfamily);; AAA domain (dynein-related subfamily);; Holliday junction DNA helicase ruvB N-terminus	26S protease regulatory subunit 8 homolog A GN=F28I16.140 OS=Arabidopsis thaliana (Mouse-ear cress) PE=1 SV=1	PREDICTED: 26S protease regulatory subunit 8 homolog A [Cucumis melo]
Cla008070	--	--	Molecular Function: zinc ion binding (GO:0008270);;	--	[P]	Inorganic ion transport and metabolism	WLM domain;; Zn-finger in Ran binding protein and others;; Protein of unknown function DUF45	--	PREDICTED: LOW QUALITY PROTEIN: DNA damage response protein WSS1-like [Cucumis melo]
Cla008364	--	--	--	--	[R]	General function prediction only	Putative integral membrane protein conserved region (DUF2404)	--	PREDICTED: uncharacterized protein LOC103482740 [Cucumis melo]
Cla018279	[M]	Cell wall/membrane/envelope biogenesis	Cellular Component: membrane (GO:0016020);;	--	--	--	Fasciclin domain	Fasciclin-like arabinogalactan protein 11 (Precursor) GN=FLA11 OS=Arabidopsis thaliana (Mouse-ear cress) PE=2 SV=2	PREDICTED: fasciclin-like arabinogalactan protein 11 [Cucumis melo]
Cla015632	--	--	--	--	[R]	General function prediction only	Optic atrophy 3 protein (OPA3)	--	PREDICTED: OPA3-like protein [Cucumis sativus]
Cla003257	--	--	--	--	[R]	General function prediction only	Reticulon	Reticulon-like protein B22 GN=RTNLB22 OS=Arabidopsis thaliana (Mouse-ear cress) PE=2 SV=1	PREDICTED: reticulon-like protein B22 isoform X2 [Cucumis melo]
Cla004718	--	--	--	--	--	--	--	--	hypothetical protein Csa_5G497040 [Cucumis sativus]
Cla002315	--	--	--	--	--	--	--	Protein IDA (Precursor) GN=IDA OS=Arabidopsis thaliana (Mouse-ear cress) PE=2 SV=1	hypothetical protein Csa_5G577390 [Cucumis sativus]
Cla011262	[O]	Posttranslational modification, protein turnover, chaperones	Cellular Component: mitochondrial inner membrane presequence translocase complex (GO:0005744);; Biological Process: intracellular protein transport (GO:0006886);; Molecular Function: P-P-bond-hydrolysis-driven protein transmembrane transporter activity (GO:0015450);; Cellular Component: integral component of membrane (GO:0016021);; Biological Process: protein transmembrane transport (GO:0071806);;	--	[U]	Intracellular trafficking, secretion, and vesicular transport	Tim17/Tim22/Tim23/Pmp24 family	Mitochondrial import inner membrane translocase subunit TIM17-2 GN=TIM17-2 OS=Arabidopsis thaliana (Mouse-ear cress) PE=1 SV=2	PREDICTED: mitochondrial import inner membrane translocase subunit TIM17-2-like [Cucumis melo]
Cla000614	[U]	Intracellular trafficking, secretion, and vesicular transport	--	--	[U]	Intracellular trafficking, secretion, and vesicular transport	Sec1 family	SEC1 family transport protein SLY1 GN=SLY1 OS=Arabidopsis thaliana (Mouse-ear cress) PE=1 SV=1	PREDICTED: SEC1 family transport protein SLY1-like [Cucumis sativus]
Cla007720	--	--	--	--	--	--	Thylakoid formation protein	Protein THYLAKOID FORMATION1, chloroplastic (Precursor) GN=THF1 OS=Solanum tuberosum (Potato) PE=2 SV=1	PREDICTED: protein THYLAKOID FORMATION1, chloroplastic [Cucumis melo]
Cla007664	--	--	--	--	[G]	Carbohydrate transport and metabolism	Galactosyltransferase;; Domain of unknown function (DUF4094)	Probable beta-1,3-galactosyltransferase 2 GN=B3GALT2 OS=Arabidopsis thaliana (Mouse-ear cress) PE=2 SV=1	PREDICTED: probable beta-1,3-galactosyltransferase 2 [Cucumis sativus]
Cla014809	--	--	Cellular Component: nucleus (GO:0005634);; Biological Process: regulation of transcription, DNA-templated (GO:0006355);; Biological Process: auxin-activated signaling pathway (GO:0009734);; Molecular Function: protein dimerization activity (GO:0046983);;	--	--	--	AUX/IAA family	Auxin-induced protein AUX28 GN=AUX28 OS=Glycine max (Soybean) PE=2 SV=1	PREDICTED: auxin-induced protein AUX28-like [Cucumis melo]
Cla017292	[R]	General function prediction only	--	K14005|0.0|vvi:100263684|hypothetical protein LOC100263684; K14005 protein transport protein SEC31	[U]	Intracellular trafficking, secretion, and vesicular transport	WD domain, G-beta repeat;; Sec23-binding domain of Sec16;; Steroid receptor RNA activator (SRA1)	Protein transport protein SEC31 homolog B {ECO:0000305} OS=Arabidopsis thaliana (Mouse-ear cress) PE=1 SV=1	PREDICTED: protein transport protein SEC31 homolog B [Cucumis sativus]
Cla018455	[R]	General function prediction only	Molecular Function: transporter activity (GO:0005215);; Cellular Component: cytoplasm (GO:0005737);; Biological Process: regulation of cell size (GO:0008361);; Biological Process: nucleotide biosynthetic process (GO:0009165);; Cellular Component: plant-type cell wall (GO:0009505);; Cellular Component: plasmodesma (GO:0009506);; Biological Process: response to nematode (GO:0009624);; Biological Pr…	K13947|0.0|vvi:100249181|hypothetical protein LOC100249181; K13947 auxin efflux carrier family	--	--	Membrane transport protein	Auxin efflux carrier component 1 GN=PIN1 OS=Arabidopsis thaliana (Mouse-ear cress) PE=1 SV=1	PREDICTED: auxin efflux carrier component 1-like isoform X1 [Cucumis sativus]
Cla004272	--	--	Molecular Function: exonuclease activity (GO:0004527);; Biological Process: nucleobase-containing compound metabolic process (GO:0006139);;	K09122|3e-62|vvi:100255486|hypothetical protein LOC100255486; K09122 hypothetical protein	[L]	Replication, recombination and repair	3'-5' exonuclease	--	PREDICTED: exonuclease mut-7 homolog [Cucumis sativus]
Cla012475	--	--	--	--	[T]	Signal transduction mechanisms	--	--	PREDICTED: phosducin-like protein 3 [Cucumis sativus]
Cla023359	--	--	--	K06692|1e-52|pop:POPTR_742950|hypothetical protein; K06692 26S proteasome non-ATPase regulatory subunit 5	[O]	Posttranslational modification, protein turnover, chaperones	Proteasome non-ATPase 26S subunit	--	PREDICTED: uncharacterized protein LOC101213054 [Cucumis sativus]
Cla022868	--	--	--	K02267|3e-39|ath:AT5G57815|cytochrome c oxidase subunit 6b, putative; K02267 cytochrome c oxidase subunit VIb [EC:1.9.3.1]	[C]	Energy production and conversion	Cytochrome oxidase c subunit VIb	Cytochrome c oxidase subunit 6b-2 GN=COX6B-2 OS=Arabidopsis thaliana (Mouse-ear cress) PE=2 SV=1	PREDICTED: cytochrome c oxidase subunit 6b-2 [Cucumis melo]
Cla008857	--	--	Molecular Function: lipid binding (GO:0008289);;	--	--	--	Protein of unknown function (DUF1336);; START domain	Protein ENHANCED DISEASE RESISTANCE 2 GN=EDR2 OS=Arabidopsis thaliana (Mouse-ear cress) PE=2 SV=1	PREDICTED: protein ENHANCED DISEASE RESISTANCE 2 [Cucumis melo]
Cla009179	--	--	--	--	[D]	Cell cycle control, cell division, chromosome partitioning	--	Cyclin-T1-5 GN=CYCT1-5 OS=Arabidopsis thaliana (Mouse-ear cress) PE=1 SV=2	PREDICTED: LOW QUALITY PROTEIN: cyclin-T1-5 [Cucumis melo]
Cla014813	--	--	Biological Process: lipid metabolic process (GO:0006629);; Molecular Function: hydrolase activity (GO:0016787);;	--	[I]	Lipid transport and metabolism	Lipase (class 3)	Phospholipase A1-Igamma1, chloroplastic (Precursor) GN=At1g06800 OS=Arabidopsis thaliana (Mouse-ear cress) PE=1 SV=2	PREDICTED: phospholipase A1-Igamma1, chloroplastic-like isoform X3 [Cucumis melo]
Cla015537	[O]	Posttranslational modification, protein turnover, chaperones	Molecular Function: threonine-type endopeptidase activity (GO:0004298);; Cellular Component: nucleus (GO:0005634);; Cellular Component: cytoplasm (GO:0005737);; Biological Process: ubiquitin-dependent protein catabolic process (GO:0006511);; Cellular Component: proteasome core complex, alpha-subunit complex (GO:0019773);;	K02730|1e-150|rcu:RCOM_0391800|proteasome subunit alpha type, putative (EC:3.4.25.1); K02730 20S proteasome subunit alpha 1 [EC:3.4.25.1]	[O]	Posttranslational modification, protein turnover, chaperones	Proteasome subunit	Proteasome subunit alpha type-6 GN=PAA1 OS=Glycine max (Soybean) PE=1 SV=2	PREDICTED: proteasome subunit alpha type-6 [Cucumis melo]
Cla013057	--	--	Molecular Function: transcription factor activity, sequence-specific DNA binding (GO:0003700);; Biological Process: regulation of transcription, DNA-templated (GO:0006355);; Molecular Function: sequence-specific DNA binding (GO:0043565);;	K13114|0.0|vvi:100245237|hypothetical protein LOC100245237; K13114 pinin	[Z]	Cytoskeleton	pinin/SDK/memA/ protein conserved region	--	PREDICTED: pinin [Cucumis sativus]
MSTRG.14478	--	--	--	--	--	--	--	Lysine-rich arabinogalactan protein 19 (Precursor) GN=AGP19 OS=Arabidopsis thaliana (Mouse-ear cress) PE=2 SV=2	PREDICTED: lysine-rich arabinogalactan protein 19 [Cucumis melo]
Cla011786	[OC]	--	Biological Process: carbohydrate metabolic process (GO:0005975);; Biological Process: glycerol ether metabolic process (GO:0006662);; Biological Process: cellular aromatic compound metabolic process (GO:0006725);; Molecular Function: protein disulfide oxidoreductase activity (GO:0015035);; Biological Process: regulation of metabolic process (GO:0019222);; Biological Process: cellular nitrogen com…	--	[O]	Posttranslational modification, protein turnover, chaperones	Thioredoxin;; Thioredoxin-like domain;; Thioredoxin-like;; Thioredoxin;; Redoxin	Thioredoxin M4, chloroplastic (Precursor) GN=At3g15360 OS=Arabidopsis thaliana (Mouse-ear cress) PE=2 SV=2	PREDICTED: thioredoxin-like [Cucumis sativus]
Cla001408	--	--	Biological Process: metabolic process (GO:0008152);; Molecular Function: hydrolase activity (GO:0016787);;	--	--	--	X8 domain	Glucan endo-1,3-beta-glucosidase 12 (Precursor) GN=At4g29360 OS=Arabidopsis thaliana (Mouse-ear cress) PE=1 SV=1	PREDICTED: glucan endo-1,3-beta-glucosidase 12 [Cucumis sativus]
Cla018122	[Q]	Secondary metabolites biosynthesis, transport and catabolism	Molecular Function: copper ion binding (GO:0005507);; Biological Process: lignin catabolic process (GO:0046274);; Cellular Component: apoplast (GO:0048046);; Molecular Function: hydroquinone:oxygen oxidoreductase activity (GO:0052716);; Biological Process: oxidation-reduction process (GO:0055114);;	--	[Q]	Secondary metabolites biosynthesis, transport and catabolism	Multicopper oxidase;; Multicopper oxidase;; Multicopper oxidase	Laccase-4 (Precursor) GN=F16M14.1 OS=Arabidopsis thaliana (Mouse-ear cress) PE=2 SV=2	PREDICTED: laccase-4-like [Cucumis sativus]
Cla017919	[S]	Function unknown	Biological Process: metabolic process (GO:0008152);; Molecular Function: kinase activity (GO:0016301);;	--	--	--	Leucine Rich repeats (2 copies);; Leucine rich repeat;; Leucine Rich Repeat;; Protein kinase domain;; Protein tyrosine kinase;; Leucine rich repeat N-terminal domain;; Leucine Rich repeat;; Leucine rich repeat	Probable LRR receptor-like serine/threonine-protein kinase At3g47570 (Precursor) GN=At3g47570 OS=Arabidopsis thaliana (Mouse-ear cress) PE=2 SV=1	PREDICTED: probable LRR receptor-like serine/threonine-protein kinase At3g47570 [Vitis vinifera]
MSTRG.14957	--	--	Cellular Component: mitochondrial respiratory chain complex I (GO:0005747);; Biological Process: photorespiration (GO:0009853);;	--	--	--	--	--	Pre T-cell antigen receptor alpha [Theobroma cacao]
Cla017594	[R]	General function prediction only	Molecular Function: magnesium ion binding (GO:0000287);; Biological Process: sucrose biosynthetic process (GO:0005986);; Biological Process: dephosphorylation (GO:0016311);; Molecular Function: sucrose-phosphate phosphatase activity (GO:0050307);;	K07024|0.0|vvi:100258115|hypothetical protein LOC100258115	--	--	Sucrose-6F-phosphate phosphohydrolase;; Sucrose-6-phosphate phosphohydrolase C-terminal;; haloacid dehalogenase-like hydrolase;; Eukaryotic phosphomannomutase	Sucrose-phosphatase 1 GN=SPP1 OS=Nicotiana tabacum (Common tobacco) PE=2 SV=1	PREDICTED: sucrose-phosphatase 1 [Cucumis melo]
Cla007093	--	--	--	--	[D]	Cell cycle control, cell division, chromosome partitioning	RNA recognition motif 2;; RNA recognition motif. (a.k.a. RRM, RBD, or RNP domain);; RNA recognition motif. (a.k.a. RRM, RBD, or RNP domain);; RNA recognition motif (a.k.a. RRM, RBD, or RNP domain)	Protein MEI2-like 4 OS=Oryza sativa subsp. japonica (Rice) PE=2 SV=1	PREDICTED: protein MEI2-like 4 isoform X1 [Cucumis melo]
Cla022971	[R]	General function prediction only	--	K13272|5e-22|vvi:100233134|FAOMT, OMT3.1; anthocyanin O-methyltransferase	[Q]	Secondary metabolites biosynthesis, transport and catabolism	O-methyltransferase	Flavonoid 3&apos;,5&apos;-methyltransferase GN=FAOMT OS=Vitis vinifera (Grape) PE=1 SV=1	PREDICTED: putative caffeoyl-CoA O-methyltransferase At1g67980 [Cucumis melo]
Cla003161	[D]	Cell cycle control, cell division, chromosome partitioning	--	K06669|0.0|vvi:100257283|hypothetical protein LOC100257283; K06669 structural maintenance of chromosome 3 (chondroitin sulfate proteoglycan 6)	[D]	Cell cycle control, cell division, chromosome partitioning	RecF/RecN/SMC N terminal domain;; SMC proteins Flexible Hinge Domain;; AAA domain	Structural maintenance of chromosomes protein 3 GN=T22O13.6 OS=Arabidopsis thaliana (Mouse-ear cress) PE=2 SV=1	PREDICTED: structural maintenance of chromosomes protein 3 isoform X1 [Cucumis melo]
Cla008847	--	--	Molecular Function: protein serine/threonine/tyrosine kinase activity (GO:0004712);; Biological Process: protein phosphorylation (GO:0006468);; Biological Process: protein transport (GO:0015031);; Cellular Component: integral component of membrane (GO:0016021);;	--	[U]	Intracellular trafficking, secretion, and vesicular transport	SCAMP family	Secretory carrier-associated membrane protein 4 GN=SCAMP4 OS=Arabidopsis thaliana (Mouse-ear cress) PE=2 SV=1	PREDICTED: secretory carrier-associated membrane protein 4 [Cucumis melo]
Cla005277	--	--	--	--	--	--	Protease inhibitor/seed storage/LTP family	2S albumin large chain (Precursor) OS=Cucurbita maxima (Pumpkin) PE=1 SV=1	PREDICTED: 2S albumin-like [Cucumis sativus]
Cla001943	--	--	Cellular Component: vacuolar membrane (GO:0005774);; Cellular Component: endoplasmic reticulum (GO:0005783);; Cellular Component: plasma membrane (GO:0005886);;	--	--	--	SMP-30/Gluconolaconase/LRE-like region	Leucine-rich repeat extensin-like protein 5 (Precursor) GN=LRX5 OS=Arabidopsis thaliana (Mouse-ear cress) PE=2 SV=2	PREDICTED: uncharacterized protein LOC103495097 [Cucumis melo]
Cla021577	--	--	--	--	--	--	FAE1/Type III polyketide synthase-like protein;; 3-Oxoacyl-[acyl-carrier-protein (ACP)] synthase III C terminal;; Chalcone and stilbene synthases, C-terminal domain;; Chalcone and stilbene synthases, N-terminal domain	3-ketoacyl-CoA synthase 19 GN=KCS19 OS=Arabidopsis thaliana (Mouse-ear cress) PE=2 SV=1	PREDICTED: 3-ketoacyl-CoA synthase 19-like [Cucumis melo]
Cla021399	--	--	Molecular Function: nucleic acid binding (GO:0003676);; Molecular Function: 3'-5' exonuclease activity (GO:0008408);; Biological Process: nucleic acid phosphodiester bond hydrolysis (GO:0090305);;	--	[R]	General function prediction only	3'-5' exonuclease	Werner Syndrome-like exonuclease GN=F18A5.260 OS=Arabidopsis thaliana (Mouse-ear cress) PE=1 SV=1	PREDICTED: Werner Syndrome-like exonuclease isoform X1 [Cucumis sativus]
Cla000582	--	--	--	--	--	--	MYB-CC type transfactor, LHEQLE motif;; Myb-like DNA-binding domain	Myb family transcription factor APL GN=APL OS=Arabidopsis thaliana (Mouse-ear cress) PE=2 SV=2	PREDICTED: myb family transcription factor APL [Cucumis sativus]
Cla021428	--	--	Biological Process: organelle organization (GO:0006996);; Cellular Component: endomembrane system (GO:0012505);; Cellular Component: membrane (GO:0016020);; Cellular Component: intracellular membrane-bounded organelle (GO:0043231);; Cellular Component: cytoplasmic part (GO:0044444);; Biological Process: cellular process (GO:0044763);; Biological Process: intracellular transport (GO:1902582);;	--	--	--	--	--	PREDICTED: uncharacterized protein LOC103483489 [Cucumis melo]
Cla022521	--	--	--	--	--	--	Glycosyl transferase family 8	Probable galacturonosyltransferase-like 1 GN=F18O14.2 OS=Arabidopsis thaliana (Mouse-ear cress) PE=2 SV=1	PREDICTED: probable galacturonosyltransferase-like 1 [Cucumis melo]
Cla022255	--	--	Biological Process: metabolic process (GO:0008152);; Molecular Function: hydrolase activity, acting on ester bonds (GO:0016788);;	--	[S]	Function unknown	--	--	PREDICTED: putative peptidyl-tRNA hydrolase PTRHD1 isoform X2 [Cucumis sativus]
Cla004273	[S]	Function unknown	Molecular Function: nucleic acid binding (GO:0003676);; Molecular Function: 3'-5' exonuclease activity (GO:0008408);; Biological Process: nucleic acid phosphodiester bond hydrolysis (GO:0090305);;	K09122|1e-134|vvi:100255486|hypothetical protein LOC100255486; K09122 hypothetical protein	[L]	Replication, recombination and repair	Mut7-C RNAse domain	--	PREDICTED: exonuclease mut-7 homolog [Cucumis melo]
Cla001297	--	--	--	--	--	--	--	--	hypothetical protein Csa_7G066260 [Cucumis sativus]
Cla012217	--	--	Molecular Function: phospholipid binding (GO:0005543);;	--	[TU]	--	ANTH domain	Probable clathrin assembly protein At4g32285 GN=At4g32285 OS=Arabidopsis thaliana (Mouse-ear cress) PE=1 SV=2	PREDICTED: putative clathrin assembly protein At2g25430 isoform X1 [Cucumis melo]
Cla010461	--	--	--	--	--	--	--	--	hypothetical protein Csa_1G181290 [Cucumis sativus]
Cla020616	--	--	Molecular Function: 3-beta-hydroxy-delta5-steroid dehydrogenase activity (GO:0003854);; Cellular Component: cytosol (GO:0005829);; Biological Process: steroid metabolic process (GO:0008202);; Biological Process: response to wounding (GO:0009611);; Biological Process: xylem and phloem pattern formation (GO:0010051);; Molecular Function: 3-oxo-5-beta-steroid 4-dehydrogenase activity (GO:0047568);; …	--	--	--	NADH(P)-binding;; NAD dependent epimerase/dehydratase family	3-oxo-Delta(4,5)-steroid 5-beta-reductase GN=T22A6.50 OS=Arabidopsis thaliana (Mouse-ear cress) PE=1 SV=1	PREDICTED: 3-oxo-Delta(4,5)-steroid 5-beta-reductase [Cucumis melo]
Cla011101	[J]	Translation, ribosomal structure and biogenesis	Molecular Function: aminoacyl-tRNA hydrolase activity (GO:0004045);; Cellular Component: mitochondrion (GO:0005739);; Biological Process: mRNA processing (GO:0006397);; Biological Process: heme biosynthetic process (GO:0006783);; Biological Process: RNA splicing (GO:0008380);; Cellular Component: intracellular ribonucleoprotein complex (GO:0030529);;	--	[J]	Translation, ribosomal structure and biogenesis	Peptidyl-tRNA hydrolase	Peptidyl-tRNA hydrolase, mitochondrial (Precursor) GN=At5g19830 OS=Arabidopsis thaliana (Mouse-ear cress) PE=2 SV=1	PREDICTED: peptidyl-tRNA hydrolase, mitochondrial isoform X1 [Cucumis melo]
Cla020319	--	--	Molecular Function: serine-type endopeptidase activity (GO:0004252);; Biological Process: proteolysis (GO:0006508);; Molecular Function: serine-type exopeptidase activity (GO:0070008);;	--	--	--	BSD domain	--	PREDICTED: uncharacterized protein LOC101210244 [Cucumis sativus]
Cla010651	--	--	--	--	--	--	Late embryogenesis abundant protein	--	PREDICTED: uncharacterized protein LOC103501566 [Cucumis melo]
Cla023179	--	--	--	--	[O]	Posttranslational modification, protein turnover, chaperones	Xylanase inhibitor N-terminal;; Eukaryotic aspartyl protease;; Xylanase inhibitor C-terminal	Aspartic proteinase Asp1 (Precursor) GN=OsJ_031884 OS=Oryza sativa subsp. japonica (Rice) PE=2 SV=1	PREDICTED: aspartic proteinase Asp1-like [Cucumis melo]
Cla010501	[S]	Function unknown	--	--	[T]	Signal transduction mechanisms	TraB family	--	PREDICTED: traB domain-containing protein [Cucumis sativus]
Cla012168	[O]	Posttranslational modification, protein turnover, chaperones	Molecular Function: threonine-type endopeptidase activity (GO:0004298);; Cellular Component: nucleus (GO:0005634);; Cellular Component: vacuolar membrane (GO:0005774);; Cellular Component: cytosol (GO:0005829);; Biological Process: gluconeogenesis (GO:0006094);; Biological Process: glycolytic process (GO:0006096);; Biological Process: water transport (GO:0006833);; Biological Process: hyperosmoti…	K02727|1e-174|vvi:100251722|hypothetical protein LOC100251722; K02727 20S proteasome subunit alpha 7 [EC:3.4.25.1]	[O]	Posttranslational modification, protein turnover, chaperones	Proteasome subunit;; Proteasome subunit A N-terminal signature	Proteasome subunit alpha type-3 GN=PAG1 OS=Spinacia oleracea (Spinach) PE=2 SV=1	PREDICTED: proteasome subunit alpha type-3 [Cucumis melo]
Cla013010	--	--	Molecular Function: magnesium ion binding (GO:0000287);; Molecular Function: ATP binding (GO:0005524);; Cellular Component: cytosol (GO:0005829);; Biological Process: myo-inositol hexakisphosphate biosynthetic process (GO:0010264);; Biological Process: inositol trisphosphate metabolic process (GO:0032957);; Molecular Function: inositol tetrakisphosphate 1-kinase activity (GO:0047325);; Molecular …	K00913|1e-112|vvi:100256264|hypothetical protein LOC100256264; K00913 inositol-1,3,4-trisphosphate 5/6-kinase / inositol-tetrakisphosphate 1-kinase [EC:2.7.1.159 2.7.1.134]	--	--	Inositol 1, 3, 4-trisphosphate 5/6-kinase	Inositol-tetrakisphosphate 1-kinase 1 GN=ITPK1 OS=Arabidopsis thaliana (Mouse-ear cress) PE=1 SV=1	PREDICTED: inositol-tetrakisphosphate 1-kinase 1-like [Cucumis sativus]
Cla011564	[F]	Nucleotide transport and metabolism	Molecular Function: adenine phosphoribosyltransferase activity (GO:0003999);; Cellular Component: cytoplasm (GO:0005737);; Biological Process: adenine salvage (GO:0006168);; Biological Process: nucleoside metabolic process (GO:0009116);;	K00759|7e-37|vvi:100264315|hypothetical protein LOC100264315; K00759 adenine phosphoribosyltransferase [EC:2.4.2.7]	[F]	Nucleotide transport and metabolism	--	Adenine phosphoribosyltransferase 3 GN=APT3 OS=Arabidopsis thaliana (Mouse-ear cress) PE=1 SV=1	PREDICTED: adenine phosphoribosyltransferase 3-like [Cucumis sativus]
[truncated: 3,040 more rows]
