# Supplementary material for: Transcriptome Analysis Reveals the Genes Related to Water-Melon Fruit Expansion under Low-Light Stress
Source: Plants (Basel). 2023 Feb 18;12(4):935. doi: 10.3390/plants12040935 (PMC9958833; doi:10.3390/plants12040935)
Supplement: Supplementary file 1 [file plants-12-00935-s001.zip › Table S3 The genes and annotation in module ‘lavenderblush1’.xls]

#gene_id	COG_class	COG_class_annotation	GO_annotation	KEGG_annotation	KOG_class	KOG_class_annotation	Pfam_annotation	Swissprot_annotation	nr_annotation
Cla021521	[RTKL]	--	--	--	[T]	Signal transduction mechanisms	Protein kinase domain;; Protein tyrosine kinase	Phosphoenolpyruvate carboxylase kinase 2 GN=PPCK2 OS=Arabidopsis thaliana (Mouse-ear cress) PE=1 SV=2	PREDICTED: phosphoenolpyruvate carboxylase kinase 1-like [Cucumis melo]
Cla019039	--	--	Biological Process: response to stress (GO:0006950);; Biological Process: metabolic process (GO:0008152);; Molecular Function: hydrolase activity (GO:0016787);;	--	--	--	Universal stress protein family	--	PREDICTED: uncharacterized protein LOC103494065 [Cucumis melo]
Cla001461	--	--	Molecular Function: iron ion binding (GO:0005506);; Molecular Function: electron carrier activity (GO:0009055);; Biological Process: photosynthesis (GO:0015979);; Molecular Function: heme binding (GO:0020037);; Cellular Component: integral component of thylakoid membrane (GO:0031361);;	--	--	--	--	--	hypothetical protein Csa_4G442580 [Cucumis sativus]
Cla008938	[J]	Translation, ribosomal structure and biogenesis	Molecular Function: nucleotidyltransferase activity (GO:0016779);;	--	[J]	Translation, ribosomal structure and biogenesis	Poly A polymerase head domain;; Probable RNA and SrmB- binding site of polymerase A	--	PREDICTED: uncharacterized protein LOC101212579 isoform X2 [Cucumis sativus]
MSTRG.9486	[C]	Energy production and conversion	Molecular Function: binding (GO:0005488);;	--	[C]	Energy production and conversion	--	ATP synthase subunit beta, chloroplastic {ECO:0000255|HAMAP-Rule:MF_01347} OS=Ipomoea batatas (Sweet potato) PE=3 SV=2	PREDICTED: uncharacterized protein LOC101495307 [Cicer arietinum]
Cla018139	[KAD]	--	Molecular Function: DNA binding (GO:0003677);; Molecular Function: chromatin binding (GO:0003682);;	K09422|1e-175|vvi:100256309|hypothetical protein LOC100256309; K09422 myb proto-oncogene protein, plant	[K]	Transcription	Myb-like DNA-binding domain;; Myb-like DNA-binding domain	Transcription factor MYB44 GN=K8K14.2 OS=Arabidopsis thaliana (Mouse-ear cress) PE=2 SV=1	PREDICTED: transcription factor MYB86 [Cucumis sativus]
Cla011323	[RTKL]	--	Molecular Function: protein kinase activity (GO:0004672);; Molecular Function: ATP binding (GO:0005524);; Biological Process: protein phosphorylation (GO:0006468);; Biological Process: defense response (GO:0006952);; Cellular Component: membrane (GO:0016020);;	--	--	--	Protein kinase domain;; Protein tyrosine kinase;; LysM domain	LysM domain receptor-like kinase 4 (Precursor) GN=LYK4 OS=Arabidopsis thaliana (Mouse-ear cress) PE=1 SV=1	PREDICTED: lysM domain receptor-like kinase 4 [Cucumis melo]
Cla021086	--	--	Biological Process: intracellular protein transport (GO:0006886);; Molecular Function: zinc ion binding (GO:0008270);; Biological Process: vesicle-mediated transport (GO:0016192);;	--	--	--	--	--	PREDICTED: vacuolar protein sorting-associated protein 8 homolog [Cucumis melo]
Cla009710	--	--	--	--	--	--	Plant protein of unknown function (DUF641)	--	PREDICTED: uncharacterized protein LOC103484433 [Cucumis melo]
Cla008383	--	--	--	--	--	--	--	DNA-binding protein RHL1 GN=F11A17.7 OS=Arabidopsis thaliana (Mouse-ear cress) PE=1 SV=1	PREDICTED: DNA-binding protein RHL1 [Cucumis melo]
Cla021470	--	--	--	--	--	--	Glycosyl hydrolase family 14	Beta-amylase 1, chloroplastic (Precursor) GN=F14O13.12 OS=Arabidopsis thaliana (Mouse-ear cress) PE=1 SV=1	PREDICTED: beta-amylase 1, chloroplastic-like [Cucumis melo]
Cla013290	[B]	Chromatin structure and dynamics	Cellular Component: nucleosome (GO:0000786);; Molecular Function: DNA binding (GO:0003677);; Cellular Component: nucleolus (GO:0005730);; Cellular Component: mitochondrion (GO:0005739);; Cellular Component: vacuolar membrane (GO:0005774);; Cellular Component: Golgi apparatus (GO:0005794);; Cellular Component: cytosol (GO:0005829);; Cellular Component: plasma membrane (GO:0005886);; Biological Pro…	K11254|8e-70|ppp:PHYPADRAFT_152862|HFO1503; histone H4; K11254 histone H4	[B]	Chromatin structure and dynamics	Core histone H2A/H2B/H3/H4;; TATA box binding protein associated factor (TAF)	Histone H4 OS=Glycine max (Soybean) PE=3 SV=1	histone H4 [Arabidopsis thaliana]
Cla018195	--	--	--	K09562|0.0|vvi:100261411|hypothetical protein LOC100261411; K09562 hsp70-interacting protein	[O]	Posttranslational modification, protein turnover, chaperones	HEAT repeat;; HEAT repeats;; V-ATPase subunit H;; Armadillo/beta-catenin-like repeat;; Nucleotide exchange factor Fes1	ARM REPEAT PROTEIN INTERACTING WITH ABF2 GN=ARIA OS=Arabidopsis thaliana (Mouse-ear cress) PE=1 SV=2	PREDICTED: hsp70-binding protein 1-like [Cucumis melo]
MSTRG.4487	--	--	--	--	--	--	--	Thaumatin-like protein (Precursor) OS=Oryza sativa subsp. japonica (Rice) PE=2 SV=1	PREDICTED: thaumatin-like protein [Cucumis sativus]
Cla010063	--	--	Molecular Function: enzyme inhibitor activity (GO:0004857);; Molecular Function: pectinesterase activity (GO:0030599);; Biological Process: negative regulation of catalytic activity (GO:0043086);;	--	--	--	Plant invertase/pectin methylesterase inhibitor	--	PREDICTED: uncharacterized protein LOC101212847 [Cucumis sativus]
Cla016752	--	--	Cellular Component: chromatin silencing complex (GO:0005677);; Biological Process: DNA methylation (GO:0006306);; Biological Process: chromatin silencing (GO:0006342);; Biological Process: photomorphogenesis (GO:0009640);; Biological Process: embryo development ending in seed dormancy (GO:0009793);; Biological Process: seed germination (GO:0009845);; Biological Process: regulation of flower devel…	--	--	--	Fibronectin type III domain	VIN3-like protein 1 GN=MXP5.1 OS=Arabidopsis thaliana (Mouse-ear cress) PE=1 SV=1	PREDICTED: VIN3-like protein 1 isoform X3 [Cucumis melo]
Cla023128	--	--	--	--	--	--	VQ motif	VQ motif-containing protein 22 {ECO:0000303|PubMed:22535423} OS=Arabidopsis thaliana (Mouse-ear cress) PE=2 SV=1	PREDICTED: spindle pole body component 97-like [Cucumis melo]
Cla005308	[L]	Replication, recombination and repair	--	--	[A]	RNA processing and modification	Helicase associated domain (HA2);; Helicase conserved C-terminal domain;; DEAD/DEAH box helicase	Probable pre-mRNA-splicing factor ATP-dependent RNA helicase GN=At3g26560 OS=Arabidopsis thaliana (Mouse-ear cress) PE=1 SV=2	PREDICTED: putative ATP-dependent RNA helicase DHX33 [Cucumis melo]
Cla014979	--	--	--	--	--	--	--	Glycine-rich cell wall structural protein (Precursor) GN=At3g17050 OS=Arabidopsis thaliana (Mouse-ear cress) PE=3 SV=2	PREDICTED: glycine-rich cell wall structural protein 1 [Cucumis sativus]
Cla017136	--	--	--	--	--	--	Surfeit locus protein 2 (SURF2)	--	PREDICTED: surfeit locus protein 2 [Cucumis sativus]
Cla011687	--	--	Molecular Function: prenylcysteine oxidase activity (GO:0001735);; Cellular Component: lysosome (GO:0005764);; Cellular Component: vacuolar membrane (GO:0005774);; Biological Process: abscisic acid-activated signaling pathway (GO:0009738);; Molecular Function: lyase activity (GO:0016829);; Biological Process: prenylated protein catabolic process (GO:0030327);; Biological Process: prenylcysteine c…	K05906|0.0|vvi:100268071|hypothetical protein LOC100268071; K05906 prenylcysteine oxidase [EC:1.8.3.5]	--	--	Prenylcysteine lyase;; NAD(P)-binding Rossmann-like domain;; Flavin containing amine oxidoreductase	Farnesylcysteine lyase (Precursor) GN=FLCY OS=Arabidopsis thaliana (Mouse-ear cress) PE=1 SV=1	PREDICTED: farnesylcysteine lyase [Cucumis melo]
Cla017198	--	--	Biological Process: signal transduction (GO:0007165);; Biological Process: response to hormone (GO:0009725);; Biological Process: cellular response to acid chemical (GO:0071229);; Biological Process: cellular response to organic substance (GO:0071310);; Biological Process: cellular response to oxygen-containing compound (GO:1901701);;	--	--	--	Domain of unknown function (DUF4228)	--	PREDICTED: uncharacterized protein LOC105435015 [Cucumis sativus]
Cla019106	--	--	Molecular Function: nucleic acid binding (GO:0003676);; Molecular Function: endonuclease activity (GO:0004519);; Biological Process: nucleic acid phosphodiester bond hydrolysis (GO:0090305);;	--	--	--	--	--	PREDICTED: uncharacterized protein LOC103493997 [Cucumis melo]
Cla008437	--	--	--	--	--	--	GDP-fucose protein O-fucosyltransferase	Uncharacterized protein At1g04910 GN=At1g04910 OS=Arabidopsis thaliana (Mouse-ear cress) PE=2 SV=1	PREDICTED: uncharacterized protein At1g04910 [Cucumis sativus]
Cla002408	--	--	--	--	--	--	--	--	PREDICTED: uncharacterized protein LOC101211813 [Cucumis sativus]
Cla004348	[RTKL]	--	--	--	[T]	Signal transduction mechanisms	Protein kinase domain;; Protein tyrosine kinase;; Regulator of chromosome condensation (RCC1) repeat	Putative serine/threonine-protein kinase-like protein CCR3 (Precursor) GN=F27K19.130 OS=Arabidopsis thaliana (Mouse-ear cress) PE=2 SV=1	PREDICTED: putative serine/threonine-protein kinase-like protein CCR3 [Cucumis melo]
Cla015021	--	--	Biological Process: gene silencing by RNA (GO:0031047);;	--	--	--	XH domain;; XS domain;; XS zinc finger domain	Factor of DNA methylation 1 {ECO:0000303|PubMed:22302148} OS=Arabidopsis thaliana (Mouse-ear cress) PE=1 SV=1	PREDICTED: putative leucine-rich repeat-containing protein DDB_G0290503 isoform X2 [Cucumis melo]
Cla008972	--	--	Molecular Function: GTPase activity (GO:0003924);; Molecular Function: calcium ion binding (GO:0005509);; Molecular Function: GTP binding (GO:0005525);; Cellular Component: cytoplasm (GO:0005737);; Cellular Component: plasma membrane (GO:0005886);; Biological Process: endocytosis (GO:0006897);; Biological Process: metabolic process (GO:0008152);; Cellular Component: plasmodesma (GO:0009506);; Cel…	--	[TU]	--	Dynamin family;; 50S ribosome-binding GTPase;; EF-hand domain pair;; EF hand;; Cytoskeletal-regulatory complex EF hand;; Elongation factor Tu GTP binding domain	EH domain-containing protein 1 {ECO:0000303|PubMed:18547399} OS=Arabidopsis thaliana (Mouse-ear cress) PE=1 SV=1	PREDICTED: EH domain-containing protein 1 [Cucumis melo]
Cla012564	[RTKL]	--	Biological Process: MAPK cascade (GO:0000165);; Molecular Function: signal transducer, downstream of receptor, with serine/threonine kinase activity (GO:0004702);; Molecular Function: MAP kinase kinase activity (GO:0004708);; Molecular Function: protein binding (GO:0005515);; Molecular Function: ATP binding (GO:0005524);; Cellular Component: mitochondrion (GO:0005739);; Biological Process: protei…	K13413|1e-173|ath:AT3G21220|ATMKK5; ATMKK5 (ARABIDOPSIS THALIANA MITOGEN-ACTIVATED PROTEIN KINASE KINASE 5); MAP kinase kinase/ kinase (EC:2.7.12.2); K13413 mitogen-activated protein kinase kinase 4/5, plant [EC:2.7.12.2]	[T]	Signal transduction mechanisms	Protein kinase domain;; Protein tyrosine kinase	Mitogen-activated protein kinase kinase 5 GN=MXL8.8 OS=Arabidopsis thaliana (Mouse-ear cress) PE=1 SV=2	PREDICTED: mitogen-activated protein kinase kinase 5-like [Cucumis melo]
Cla020883	--	--	Biological Process: chlorophyll catabolic process (GO:0015996);;	--	--	--	Protein of unknown function (DUF1230)	Uncharacterized protein ycf36 GN=ycf36 OS=Cyanophora paradoxa PE=3 SV=1	PREDICTED: uncharacterized protein ycf36 [Cucumis melo]
Cla007733	[RTKL]	--	Molecular Function: protein kinase activity (GO:0004672);; Molecular Function: ATP binding (GO:0005524);; Biological Process: protein phosphorylation (GO:0006468);; Cellular Component: membrane (GO:0016020);;	--	--	--	Protein tyrosine kinase;; Protein kinase domain;; Leucine Rich Repeat;; Leucine rich repeat;; Leucine Rich repeats (2 copies)	Protein STRUBBELIG-RECEPTOR FAMILY 3 (Precursor) GN=SRF3 OS=Arabidopsis thaliana (Mouse-ear cress) PE=2 SV=1	PREDICTED: protein STRUBBELIG-RECEPTOR FAMILY 3 isoform X2 [Cucumis sativus]
Cla010408	[MG]	--	--	--	[V]	Defense mechanisms	3-beta hydroxysteroid dehydrogenase/isomerase family;; NADH(P)-binding;; NAD dependent epimerase/dehydratase family;; NmrA-like family	Cinnamoyl-CoA reductase 1 GN=T24D18.5 OS=Arabidopsis thaliana (Mouse-ear cress) PE=1 SV=1	PREDICTED: cinnamoyl-CoA reductase 1-like [Cucumis melo]
Cla009239	[T]	Signal transduction mechanisms	Molecular Function: protein serine/threonine phosphatase activity (GO:0004722);; Biological Process: protein dephosphorylation (GO:0006470);; Molecular Function: metal ion binding (GO:0046872);;	--	[T]	Signal transduction mechanisms	Protein phosphatase 2C	Probable protein phosphatase 2C 42 GN=At3g17090 OS=Arabidopsis thaliana (Mouse-ear cress) PE=2 SV=1	PREDICTED: probable protein phosphatase 2C 42 isoform X1 [Cucumis melo]
Cla014970	[OC]	--	Cellular Component: spliceosomal complex (GO:0005681);; Biological Process: mitotic cell cycle (GO:0007067);;	--	[AD]	--	Mitosis protein DIM1	Thioredoxin-like protein YLS8 GN=YLS8 OS=Arabidopsis thaliana (Mouse-ear cress) PE=2 SV=1	PREDICTED: thioredoxin-like protein 4B [Cucumis sativus]
Cla004132	[M]	Cell wall/membrane/envelope biogenesis	--	K00820|0.0|rcu:RCOM_1077800|glucosamine-fructose-6-phosphate aminotransferase, putative (EC:2.6.1.16); K00820 glucosamine--fructose-6-phosphate aminotransferase (isomerizing) [EC:2.6.1.16]	[M]	Cell wall/membrane/envelope biogenesis	SIS domain;; Glutamine amidotransferases class-II;; Glutamine amidotransferase domain;; Glutamine amidotransferase domain;; Glutamine amidotransferases class-II	Glutamine--fructose-6-phosphate aminotransferase [isomerizing] {ECO:0000255|HAMAP-Rule:MF_00164} OS=Cyanidium caldarium PE=3 SV=3	PREDICTED: glutamine--fructose-6-phosphate aminotransferase [isomerizing] 2 [Cucumis melo]
Cla022788	--	--	--	--	[T]	Signal transduction mechanisms	Oxysterol-binding protein	Oxysterol-binding protein-related protein 4C GN=ORP4C OS=Arabidopsis thaliana (Mouse-ear cress) PE=2 SV=1	PREDICTED: oxysterol-binding protein-related protein 4B-like [Cucumis sativus]
Cla019030	--	--	Molecular Function: protein dimerization activity (GO:0046983);;	--	--	--	Helix-loop-helix DNA-binding domain	Transcription factor BIM1 GN=T22D6.70 OS=Arabidopsis thaliana (Mouse-ear cress) PE=1 SV=2	PREDICTED: transcription factor BIM1 [Cucumis melo]
Cla012101	--	--	--	--	--	--	Small acidic protein family	DEAD-box ATP-dependent RNA helicase 42 GN=F9H16.10 OS=Arabidopsis thaliana (Mouse-ear cress) PE=1 SV=2	PREDICTED: arginine/serine-rich coiled-coil protein 2 isoform X3 [Cucumis melo]
Cla011866	[R]	General function prediction only	Molecular Function: GMP synthase (glutamine-hydrolyzing) activity (GO:0003922);; Biological Process: glutamine metabolic process (GO:0006541);; Molecular Function: transferase activity (GO:0016740);; Molecular Function: hydrolase activity (GO:0016787);;	--	--	--	Peptidase C26;; Glutamine amidotransferase class-I	--	PREDICTED: uncharacterized protein LOC103485446 [Cucumis melo]
Cla013900	[R]	General function prediction only	--	--	[R]	General function prediction only	TPR repeat;; Tetratricopeptide repeat;; Tetratricopeptide repeat;; Tetratricopeptide repeat;; Tetratricopeptide repeat;; Tetratricopeptide repeat;; Tetratricopeptide repeat	Hsp70-Hsp90 organizing protein GN=HOP OS=Triticum aestivum (Wheat) PE=1 SV=1	PREDICTED: tetratricopeptide repeat protein 33 [Cucumis sativus]
Cla021479	--	--	--	--	--	--	AUX/IAA family	Auxin-responsive protein IAA13 GN=IAA13 OS=Arabidopsis thaliana (Mouse-ear cress) PE=1 SV=2	PREDICTED: auxin-responsive protein IAA13 isoform X1 [Cucumis melo]
Cla013561	--	--	Cellular Component: 1,3-beta-D-glucan synthase complex (GO:0000148);; Molecular Function: 1,3-beta-D-glucan synthase activity (GO:0003843);; Cellular Component: Golgi apparatus (GO:0005794);; Biological Process: (1->3)-beta-D-glucan biosynthetic process (GO:0006075);; Biological Process: protein targeting to membrane (GO:0006612);; Biological Process: nucleotide transport (GO:0006862);; Biologica…	K11000|0.0|rcu:RCOM_1174510|transferase, transferring glycosyl groups, putative (EC:2.4.1.34); K11000 callose synthase [EC:2.4.1.-]	[M]	Cell wall/membrane/envelope biogenesis	1,3-beta-glucan synthase component;; 1,3-beta-glucan synthase subunit FKS1, domain-1	Callose synthase 12 OS=Arabidopsis thaliana (Mouse-ear cress) PE=2 SV=1	PREDICTED: callose synthase 12-like [Cucumis melo]
Cla018515	[R]	General function prediction only	Biological Process: lipid metabolic process (GO:0006629);; Molecular Function: hydrolase activity (GO:0016787);;	--	[I]	Lipid transport and metabolism	Partial alpha/beta-hydrolase lipase region;; Alpha/beta hydrolase family	Triacylglycerol lipase 2 (Precursor) GN=LIP2 OS=Arabidopsis thaliana (Mouse-ear cress) PE=2 SV=1	PREDICTED: uncharacterized protein LOC103496491 isoform X1 [Cucumis melo]
Cla012404	[R]	General function prediction only	Biological Process: mitotic cell cycle (GO:0000278);; Molecular Function: DNA binding (GO:0003677);; Molecular Function: RNA binding (GO:0003723);; Molecular Function: endoribonuclease activity (GO:0004521);; Molecular Function: calmodulin binding (GO:0005516);; Cellular Component: mRNA cleavage and polyadenylation specificity factor complex (GO:0005847);; Biological Process: response to oxidativ…	--	[TA]	--	YT521-B-like domain	30-kDa cleavage and polyadenylation specificity factor 30 {ECO:0000303|PubMed:18479511} OS=Arabidopsis thaliana (Mouse-ear cress) PE=1 SV=1	PREDICTED: cleavage and polyadenylation specificity factor CPSF30-like [Cucumis melo]
Cla010085	--	--	--	--	--	--	Protein of unknown function (DUF1645)	--	hypothetical protein [Cucumis melo subsp. melo]
Cla022543	[H]	Coenzyme transport and metabolism	--	K01719|1e-129|vvi:100250675|hypothetical protein LOC100250675; K01719 uroporphyrinogen-III synthase [EC:4.2.1.75]	--	--	Uroporphyrinogen-III synthase HemD	Uroporphyrinogen-III synthase, chloroplastic (Precursor) GN=T9J22.21 OS=Arabidopsis thaliana (Mouse-ear cress) PE=2 SV=2	PREDICTED: uroporphyrinogen-III synthase, chloroplastic [Cucumis sativus]
Cla005675	[G]	Carbohydrate transport and metabolism	--	--	[G]	Carbohydrate transport and metabolism	Trehalose-phosphatase	Probable trehalose-phosphate phosphatase F GN=T1P17.20 OS=Arabidopsis thaliana (Mouse-ear cress) PE=2 SV=1	PREDICTED: probable trehalose-phosphate phosphatase F [Cucumis melo]
Cla013979	[KAD]	--	Molecular Function: DNA binding (GO:0003677);; Molecular Function: chromatin binding (GO:0003682);;	K09422|1e-125|pop:POPTR_1083038|hypothetical protein; K09422 myb proto-oncogene protein, plant	[K]	Transcription	Myb-like DNA-binding domain;; Myb-like DNA-binding domain	Transcription factor MYB44 GN=K8K14.2 OS=Arabidopsis thaliana (Mouse-ear cress) PE=2 SV=1	PREDICTED: transcription factor MYB44-like [Cucumis sativus]
Cla007881	--	--	Cellular Component: endosome (GO:0005768);; Cellular Component: trans-Golgi network (GO:0005802);; Biological Process: metabolic process (GO:0008152);; Cellular Component: integral component of membrane (GO:0016021);; Molecular Function: transferase activity, transferring glycosyl groups (GO:0016757);; Molecular Function: metal ion binding (GO:0046872);;	--	[G]	Carbohydrate transport and metabolism	--	Inositol phosphorylceramide glucuronosyltransferase 1 {ECO:0000303|PubMed:25122154} OS=Arabidopsis thaliana (Mouse-ear cress) PE=1 SV=1	hypothetical protein Csa_2G078050 [Cucumis sativus]
Cla022968	--	--	--	--	[S]	Function unknown	ELMO/CED-12 family	--	PREDICTED: ELMO domain-containing protein A [Cucumis sativus]
Cla007665	--	--	--	--	[J]	Translation, ribosomal structure and biogenesis	3'-5' exonuclease;; HRDC domain	--	PREDICTED: uncharacterized protein LOC103442609 isoform X2 [Malus domestica]
Cla014913	--	--	--	--	--	--	VIT family	Membrane protein of ER body-like protein GN=MEBL OS=Arabidopsis thaliana (Mouse-ear cress) PE=2 SV=1	PREDICTED: uncharacterized protein LOC103497596 isoform X4 [Cucumis melo]
Cla016588	[H]	Coenzyme transport and metabolism	Molecular Function: ATP binding (GO:0005524);; Cellular Component: nucleus (GO:0005634);; Cellular Component: cytosol (GO:0005829);; Cellular Component: plasmodesma (GO:0009506);; Biological Process: embryo development ending in seed dormancy (GO:0009793);; Biological Process: protein sumoylation (GO:0016925);; Molecular Function: SUMO activating enzyme activity (GO:0019948);; Molecular Function:…	K10685|0.0|vvi:100253801|hypothetical protein LOC100253801; K10685 ubiquitin-like 1-activating enzyme E1 B [EC:6.3.2.19]	[O]	Posttranslational modification, protein turnover, chaperones	ThiF family;; Repeat in ubiquitin-activating (UBA) protein;; Ubiquitin/SUMO-activating enzyme ubiquitin-like domain;; Ubiquitin-activating enzyme active site	SUMO-activating enzyme subunit 2 GN=F3K23.23 OS=Arabidopsis thaliana (Mouse-ear cress) PE=1 SV=1	PREDICTED: SUMO-activating enzyme subunit 2 [Cucumis melo]
Cla000318	--	--	--	K14311|3e-41|vvi:100264071|hypothetical protein LOC100264071; K14311 nuclear pore complex protein Nup188	--	--	Protein of unknown function (DUF3414)	--	PREDICTED: uncharacterized protein LOC103497512 [Cucumis melo]
Cla019640	--	--	Molecular Function: metal ion binding (GO:0046872);;	--	[S]	Function unknown	Family of unknown function (DUF500);; FYVE zinc finger	--	PREDICTED: uncharacterized protein LOC101212249 [Cucumis sativus]
Cla020211	--	--	--	K13168|0.0|vvi:100267903|hypothetical protein LOC100267903; K13168 splicing factor, arginine/serine-rich 16	[A]	RNA processing and modification	Alternative splicing regulator	--	PREDICTED: CLK4-associating serine/arginine rich protein [Cucumis sativus]
Cla007455	[S]	Function unknown	--	--	--	--	Protein kinase domain;; Leucine Rich repeats (2 copies);; Protein tyrosine kinase;; Leucine rich repeat;; Leucine Rich Repeat;; Leucine Rich repeat;; Leucine rich repeat;; Leucine rich repeat N-terminal domain	LRR receptor-like serine/threonine-protein kinase ERECTA {ECO:0000303|PubMed:8624444} (Precursor) OS=Arabidopsis thaliana (Mouse-ear cress) PE=1 SV=1	PREDICTED: LRR receptor-like serine/threonine-protein kinase ERECTA [Cucumis melo]
Cla008292	--	--	--	--	--	--	--	--	hypothetical protein Csa_1G479110 [Cucumis sativus]
Cla018480	--	--	Biological Process: proteolysis (GO:0006508);; Molecular Function: peptidase activity (GO:0008233);;	--	--	--	Probable lipid transfer	Probable non-specific lipid-transfer protein AKCS9 (Precursor) OS=Vigna unguiculata (Cowpea) PE=2 SV=1	PREDICTED: non-specific lipid-transfer protein 2-like [Cucumis sativus]
Cla021746	[T]	Signal transduction mechanisms	Biological Process: response to molecule of fungal origin (GO:0002238);; Cellular Component: vacuole (GO:0005773);; Cellular Component: Golgi apparatus (GO:0005794);; Cellular Component: plasma membrane (GO:0005886);; Biological Process: response to stress (GO:0006950);; Biological Process: metabolic process (GO:0008152);; Molecular Function: hydrolase activity (GO:0016787);;	--	--	--	Universal stress protein family	Universal stress protein A-like protein GN=At3g01520 OS=Arabidopsis thaliana (Mouse-ear cress) PE=1 SV=2	PREDICTED: universal stress protein A-like protein [Cucumis sativus]
Cla003311	--	--	--	--	--	--	Fasciclin domain	Fasciclin-like arabinogalactan protein 1 (Precursor) GN=FLA1 OS=Arabidopsis thaliana (Mouse-ear cress) PE=1 SV=1	PREDICTED: fasciclin-like arabinogalactan protein 1 [Cucumis sativus]
Cla001571	--	--	Cellular Component: nucleus (GO:0005634);;	--	--	--	--	--	PREDICTED: uncharacterized protein LOC101206322 [Cucumis sativus]
Cla007270	[C]	Energy production and conversion	--	--	--	--	TLC ATP/ADP transporter	--	PREDICTED: uncharacterized protein LOC101212005 isoform X2 [Cucumis sativus]
Cla004108	--	--	--	--	[R]	General function prediction only	Bicoid-interacting protein 3 (Bin3);; Methyltransferase domain;; Methyltransferase domain;; Methyltransferase domain;; Methyltransferase domain;; Putative methyltransferase	Probable RNA methyltransferase At5g51130 GN=At5g51130 OS=Arabidopsis thaliana (Mouse-ear cress) PE=2 SV=1	PREDICTED: probable RNA methyltransferase At5g51130 [Cucumis melo]
Cla014909	[RTKL]	--	Molecular Function: protein serine/threonine kinase activity (GO:0004674);; Molecular Function: ATP binding (GO:0005524);; Biological Process: protein phosphorylation (GO:0006468);;	--	[R]	General function prediction only	Protein kinase domain;; Protein tyrosine kinase	Serine/threonine-protein kinase OXI1 GN=At3g25250 OS=Arabidopsis thaliana (Mouse-ear cress) PE=1 SV=1	PREDICTED: serine/threonine-protein kinase OXI1-like [Cucumis melo]
Cla015940	--	--	Molecular Function: kinase activity (GO:0016301);; Molecular Function: phosphotransferase activity, alcohol group as acceptor (GO:0016773);; Biological Process: phosphatidylinositol phosphorylation (GO:0046854);; Biological Process: phosphatidylinositol-mediated signaling (GO:0048015);;	K00888|0.0|pop:POPTR_556445|hypothetical protein; K00888 phosphatidylinositol 4-kinase [EC:2.7.1.67]	[T]	Signal transduction mechanisms	Phosphatidylinositol 3- and 4-kinase;; Phosphoinositide 3-kinase family, accessory domain (PIK domain)	Phosphatidylinositol 4-kinase alpha 1 GN=At1g49340 OS=Arabidopsis thaliana (Mouse-ear cress) PE=1 SV=2	PREDICTED: phosphatidylinositol 4-kinase alpha 1-like [Cucumis melo]
Cla023385	--	--	--	--	--	--	Protein of unknown function (DUF616)	--	PREDICTED: uncharacterized protein LOC103493486 [Cucumis melo]
Cla000056	--	--	--	--	--	--	--	--	PREDICTED: uncharacterized protein LOC103492365 [Cucumis melo]
MSTRG.12185	--	--	--	--	[L]	Replication, recombination and repair	DDE superfamily endonuclease	--	PREDICTED: uncharacterized protein LOC101203312 [Cucumis sativus]
Cla001336	--	--	--	--	--	--	PLAC8 family	--	hypothetical protein B456_009G174900 [Gossypium raimondii]
Cla018664	[KR]	--	Molecular Function: N-acetyltransferase activity (GO:0008080);; Biological Process: metabolic process (GO:0008152);;	--	[R]	General function prediction only	Acetyltransferase (GNAT) family;; Acetyltransferase (GNAT) domain;; Acetyltransferase (GNAT) domain	--	PREDICTED: N-alpha-acetyltransferase 40 [Cucumis melo]
Cla001842	--	--	Molecular Function: calcium ion binding (GO:0005509);; Molecular Function: calcium-dependent phospholipid binding (GO:0005544);;	--	[U]	Intracellular trafficking, secretion, and vesicular transport	Annexin	Annexin D2 GN=MXK3.27 OS=Arabidopsis thaliana (Mouse-ear cress) PE=1 SV=1	PREDICTED: annexin D2-like [Cucumis melo]
Cla010527	--	--	Cellular Component: vacuolar membrane (GO:0005774);; Cellular Component: integral component of membrane (GO:0016021);; Molecular Function: adenyl nucleotide binding (GO:0030554);;	--	[C]	Energy production and conversion	CBS domain	CBS domain-containing protein CBSX6 GN=CBSX6 OS=Arabidopsis thaliana (Mouse-ear cress) PE=1 SV=1	PREDICTED: CBS domain-containing protein CBSX6 [Cucumis melo]
Cla014299	--	--	--	--	--	--	--	--	PREDICTED: uncharacterized protein LOC103485143 [Cucumis melo]
Cla010478	[E]	Amino acid transport and metabolism	Molecular Function: G-protein coupled GABA receptor activity (GO:0004965);; Molecular Function: ionotropic glutamate receptor activity (GO:0004970);; Molecular Function: extracellular-glutamate-gated ion channel activity (GO:0005234);; Molecular Function: calcium channel activity (GO:0005262);; Cellular Component: plasma membrane (GO:0005886);; Biological Process: G-protein coupled receptor signa…	--	[PET]	--	Receptor family ligand binding region;; Ligand-gated ion channel;; Periplasmic binding protein;; Bacterial extracellular solute-binding proteins, family 3	Glutamate receptor 3.7 (Precursor) GN=T32F6.8 OS=Arabidopsis thaliana (Mouse-ear cress) PE=2 SV=2	PREDICTED: glutamate receptor 3.7-like [Cucumis melo]
Cla015418	--	--	--	--	--	--	--	--	PREDICTED: uncharacterized protein LOC101218908 isoform X1 [Cucumis sativus]
Cla006559	--	--	--	--	--	--	--	--	PREDICTED: uncharacterized protein LOC101208865 [Cucumis sativus]
Cla011127	[L]	Replication, recombination and repair	Biological Process: mitotic cell cycle (GO:0000278);; Molecular Function: damaged DNA binding (GO:0003684);; Molecular Function: ATP binding (GO:0005524);; Cellular Component: nucleus (GO:0005634);; Cellular Component: chromosome (GO:0005694);; Biological Process: DNA-dependent DNA replication (GO:0006261);; Biological Process: regulation of DNA replication (GO:0006275);; Biological Process: DNA …	K04482|0.0|vvi:100252629|hypothetical protein LOC100252629; K04482 DNA repair protein RAD51	[L]	Replication, recombination and repair	Rad51;; AAA domain;; Helix-hairpin-helix domain;; recA bacterial DNA recombination protein;; KaiC	DNA repair protein RAD51 homolog GN=RAD51 OS=Solanum lycopersicum (Tomato) PE=2 SV=1	PREDICTED: DNA repair protein RAD51 homolog [Cucumis sativus]
Cla003892	--	--	--	--	--	--	Cytidylyltransferase	--	PREDICTED: uncharacterized protein LOC103504595 [Cucumis melo]
Cla020865	[QR]	--	Molecular Function: transferase activity (GO:0016740);;	--	[R]	General function prediction only	Putative methyltransferase;; Methyltransferase small domain;; Methyltransferase domain;; Methyltransferase domain;; Methyltransferase domain;; Methyltransferase domain;; Methyltransferase domain;; Methyltransferase domain;; Methyltransferase domain;; Ribosomal protein L11 methyltransferase (PrmA);; Met-10+ like-protein	--	PREDICTED: uncharacterized protein LOC101211005 [Cucumis sativus]
Cla008187	[L]	Replication, recombination and repair	--	K12599|0.0|vvi:100253599|similar to ATP-dependent helicase; K12599 antiviral helicase SKI2 [EC:3.6.4.-]	[A]	RNA processing and modification	DEAD/DEAH box helicase;; Helicase conserved C-terminal domain	DEAD-box ATP-dependent RNA helicase ISE2, chloroplastic (Precursor) GN=F20P5.20 OS=Arabidopsis thaliana (Mouse-ear cress) PE=1 SV=2	PREDICTED: LOW QUALITY PROTEIN: helicase SKI2W [Cucumis melo]
Cla004090	--	--	--	--	--	--	SBP domain	Squamosa promoter-binding-like protein 13B GN=MFB16.6 OS=Arabidopsis thaliana (Mouse-ear cress) PE=3 SV=1	PREDICTED: squamosa promoter-binding-like protein 13A [Cucumis melo]
Cla009087	[K]	Transcription	--	K03015|1e-124|rcu:RCOM_0732550|DNA-directed RNA polymerase II 19 kD polypeptide rpb7, putative; K03015 DNA-directed RNA polymerase II subunit RPB7	[K]	Transcription	SHS2 domain found in N terminus of Rpb7p/Rpc25p/MJ0397;; S1 RNA binding domain	DNA-directed RNA polymerase II subunit RPB7 OS=Glycine max (Soybean) PE=2 SV=1	PREDICTED: DNA-directed RNA polymerase II subunit RPB7 [Cucumis sativus]
MSTRG.8291	--	--	Cellular Component: nucleus (GO:0005634);; Biological Process: regulation of transcription, DNA-templated (GO:0006355);;	K11293|1e-28|vvi:100264905|hypothetical protein LOC100264905; K11293 protein HIRA/HIR1	[DK]	--	--	Protein HIRA OS=Oryza sativa subsp. japonica (Rice) PE=2 SV=1	PREDICTED: protein HIRA isoform X2 [Cucumis melo]
Cla021409	--	--	Biological Process: defense response (GO:0006952);;	K13456|2e-44|vvi:100258114|hypothetical protein LOC100258114; K13456 RPM1-interacting protein 4	--	--	Cleavage site for pathogenic type III effector avirulence factor Avr	RPM1-interacting protein 4 GN=RIN4 OS=Arabidopsis thaliana (Mouse-ear cress) PE=1 SV=1	PREDICTED: RPM1-interacting protein 4 [Cucumis sativus]
Cla019509	--	--	--	--	--	--	Protein of unknown function (DUF506)	--	PREDICTED: uncharacterized protein LOC103486438 [Cucumis melo]
Cla019659	--	--	Biological Process: regulation of transcription, DNA-templated (GO:0006355);;	--	[K]	Transcription	HCNGP-like protein	--	PREDICTED: DNA ligase 1 [Cucumis melo]
Cla001852	--	--	--	--	[R]	General function prediction only	PPR repeat family;; PPR repeat;; PPR repeat;; Pentatricopeptide repeat domain	Pentatricopeptide repeat-containing protein At1g11900 GN=At1g11900 OS=Arabidopsis thaliana (Mouse-ear cress) PE=2 SV=1	PREDICTED: pentatricopeptide repeat-containing protein At1g11900 isoform X1 [Cucumis melo]
Cla022058	[LR]	--	--	--	[T]	Signal transduction mechanisms	NUDIX domain	Nudix hydrolase 16, mitochondrial (Precursor) GN=T2E22.9 OS=Arabidopsis thaliana (Mouse-ear cress) PE=2 SV=1	PREDICTED: nudix hydrolase 16, mitochondrial isoform X1 [Cucumis sativus]
Cla014912	--	--	--	--	--	--	--	--	PREDICTED: membrane protein of ER body-like protein isoform X4 [Cucumis sativus]
Cla009167	[G]	Carbohydrate transport and metabolism	--	K01807|1e-118|pop:POPTR_772185|hypothetical protein; K01807 ribose 5-phosphate isomerase A [EC:5.3.1.6]	[G]	Carbohydrate transport and metabolism	Ribose 5-phosphate isomerase A (phosphoriboisomerase A)	Probable ribose-5-phosphate isomerase 4, chloroplastic (Precursor) GN=RPI4 OS=Arabidopsis thaliana (Mouse-ear cress) PE=2 SV=1	PREDICTED: probable ribose-5-phosphate isomerase 4, chloroplastic [Cucumis sativus]
Cla015959	--	--	Molecular Function: double-stranded DNA binding (GO:0003690);; Cellular Component: mitochondrion (GO:0005739);; Biological Process: regulation of transcription, DNA-templated (GO:0006355);; Cellular Component: chloroplast (GO:0009507);; Biological Process: mRNA modification (GO:0016556);;	--	[KR]	--	mTERF	Leucine-rich repeat extensin-like protein 5 (Precursor) GN=LRX5 OS=Arabidopsis thaliana (Mouse-ear cress) PE=2 SV=2	PREDICTED: uncharacterized protein LOC103495186 [Cucumis melo]
Cla010433	--	--	Molecular Function: N,N-dimethylaniline monooxygenase activity (GO:0004499);; Molecular Function: flavin adenine dinucleotide binding (GO:0050660);; Molecular Function: NADP binding (GO:0050661);; Biological Process: oxidation-reduction process (GO:0055114);;	--	[Q]	Secondary metabolites biosynthesis, transport and catabolism	Flavin-binding monooxygenase-like	Probable flavin-containing monooxygenase 1 GN=FMO1 OS=Arabidopsis thaliana (Mouse-ear cress) PE=2 SV=1	PREDICTED: probable flavin-containing monooxygenase 1 [Cucumis melo]
Cla002869	[P]	Inorganic ion transport and metabolism	--	--	[O]	Posttranslational modification, protein turnover, chaperones	--	Metal tolerance protein B GN=F16P2.21 OS=Arabidopsis thaliana (Mouse-ear cress) PE=2 SV=1	PREDICTED: uncharacterized protein LOC103487165 [Cucumis melo]
Cla022542	[KAD]	--	--	--	[K]	Transcription	Myb-like DNA-binding domain;; Myb-like DNA-binding domain	Transcription factor MYB44 GN=K8K14.2 OS=Arabidopsis thaliana (Mouse-ear cress) PE=2 SV=1	PREDICTED: transcription factor MYB44-like [Cucumis melo]
Cla020089	[I]	Lipid transport and metabolism	Molecular Function: CDP-diacylglycerol-glycerol-3-phosphate 3-phosphatidyltransferase activity (GO:0008444);; Biological Process: phospholipid biosynthetic process (GO:0008654);; Cellular Component: integral component of membrane (GO:0016021);;	K00995|1e-119|rcu:RCOM_0744550|cdp-diacylglycerol--glycerol-3-phosphate 3-phosphatidyltransferase, putative (EC:2.7.8.5); K00995 CDP-diacylglycerol--glycerol-3-phosphate 3-phosphatidyltransferase [EC:2.7.8.5]	[I]	Lipid transport and metabolism	CDP-alcohol phosphatidyltransferase;; Apolipoprotein C-II	CDP-diacylglycerol--glycerol-3-phosphate 3-phosphatidyltransferase 1, chloroplastic (Precursor) GN=T16B24.7 OS=Arabidopsis thaliana (Mouse-ear cress) PE=1 SV=1	PREDICTED: CDP-diacylglycerol--glycerol-3-phosphate 3-phosphatidyltransferase 2 [Cucumis melo]
Cla011748	--	--	Molecular Function: structural molecule activity (GO:0005198);; Cellular Component: photosystem I (GO:0009522);; Cellular Component: photosystem II (GO:0009523);; Cellular Component: chloroplast thylakoid membrane (GO:0009535);; Biological Process: photosynthesis, light harvesting (GO:0009765);; Cellular Component: integral component of membrane (GO:0016021);; Molecular Function: chlorophyll bind…	K08914|0.0|vvi:100260599|hypothetical protein LOC100260599; K08914 light-harvesting complex II chlorophyll a/b binding protein 3	--	--	Chlorophyll A-B binding protein	Chlorophyll a-b binding protein 13, chloroplastic (Precursor) GN=CAB13 OS=Solanum lycopersicum (Tomato) PE=1 SV=1	PREDICTED: chlorophyll a-b binding protein 13, chloroplastic [Cucumis melo]
Cla021334	--	--	Molecular Function: DNA binding (GO:0003677);;	--	--	--	B3 DNA binding domain	B3 domain-containing protein Os04g0386900 GN=OSJNBa0044M19.12 OS=Oryza sativa subsp. japonica (Rice) PE=2 SV=3	PREDICTED: B3 domain-containing protein Os04g0386900-like [Cucumis sativus]
Cla006549	[RTKL]	--	--	--	[T]	Signal transduction mechanisms	Protein kinase domain;; Protein tyrosine kinase;; Wall-associated receptor kinase galacturonan-binding	Wall-associated receptor kinase-like 20 (Precursor) GN=WAKL20 OS=Arabidopsis thaliana (Mouse-ear cress) PE=2 SV=1	PREDICTED: wall-associated receptor kinase-like 20 [Cucumis sativus]
Cla009014	--	--	Biological Process: mRNA splicing, via spliceosome (GO:0000398);; Cellular Component: mitochondrial inner membrane presequence translocase complex (GO:0005744);; Biological Process: mitotic recombination (GO:0006312);; Biological Process: pyrimidine ribonucleotide biosynthetic process (GO:0009220);; Biological Process: embryo sac egg cell differentiation (GO:0009560);; Biological Process: photomo…	--	[S]	Function unknown	Pam16	--	PREDICTED: mitochondrial import inner membrane translocase subunit Tim16-like isoform X2 [Cucumis melo]
Cla020492	--	--	--	--	--	--	GDSL/SGNH-like Acyl-Esterase family found in Pmr5 and Cas1p;; PMR5 N terminal Domain	Protein trichome birefringence-like 36 GN=TBL36 OS=Arabidopsis thaliana (Mouse-ear cress) PE=2 SV=1	PREDICTED: protein trichome birefringence-like 36 [Cucumis melo]
Cla014126	[O]	Posttranslational modification, protein turnover, chaperones	Biological Process: defense response (GO:0006952);; Molecular Function: zinc ion binding (GO:0008270);; Biological Process: cellular metabolic process (GO:0044237);; Biological Process: cellular process (GO:0044763);; Biological Process: regulation of cellular process (GO:0050794);; Biological Process: cellular response to stimulus (GO:0051716);; Biological Process: organic substance metabolic pr…	--	[O]	Posttranslational modification, protein turnover, chaperones	Ring finger domain;; RING-H2 zinc finger;; Zinc finger, C3HC4 type (RING finger);; Zinc finger, C3HC4 type (RING finger);; Zinc finger, C3HC4 type (RING finger);; Anaphase-promoting complex subunit 11 RING-H2 finger	E3 ubiquitin-protein ligase RING1 GN=F12B17_270 OS=Arabidopsis thaliana (Mouse-ear cress) PE=1 SV=1	PREDICTED: E3 ubiquitin-protein ligase RING1-like [Cucumis sativus]
Cla018141	[RTKL]	--	Molecular Function: protein kinase activity (GO:0004672);; Molecular Function: ATP binding (GO:0005524);; Biological Process: protein phosphorylation (GO:0006468);;	--	--	--	Protein tyrosine kinase;; Protein kinase domain;; TPR repeat	Probable serine/threonine-protein kinase At5g41260 GN=At5g41260 OS=Arabidopsis thaliana (Mouse-ear cress) PE=1 SV=1	PREDICTED: probable serine/threonine-protein kinase At5g41260 [Cucumis melo]
Cla019041	--	--	Molecular Function: DNA binding (GO:0003677);; Cellular Component: nucleus (GO:0005634);;	--	--	--	SBP domain	Squamosa promoter-binding-like protein 6 GN=SPL6 OS=Arabidopsis thaliana (Mouse-ear cress) PE=2 SV=2	PREDICTED: squamosa promoter-binding-like protein 6 [Cucumis sativus]
MSTRG.12696	--	--	--	--	--	--	--	--	PREDICTED: uncharacterized protein LOC103500362 [Cucumis melo]
Cla008114	--	--	Molecular Function: peroxidase activity (GO:0004601);; Biological Process: response to oxidative stress (GO:0006979);; Molecular Function: heme binding (GO:0020037);; Molecular Function: metal ion binding (GO:0046872);; Biological Process: oxidation-reduction process (GO:0055114);;	K00430|1e-137|vvi:100263665|hypothetical protein LOC100263665	--	--	Peroxidase	Cationic peroxidase 1 (Precursor) GN=PNC1 OS=Arachis hypogaea (Peanut) PE=1 SV=2	PREDICTED: cationic peroxidase 1-like [Cucumis melo]
Cla006324	--	--	--	K12876|4e-43|vvi:100260882|hypothetical protein LOC100260882; K12876 RNA-binding protein 8A	[R]	General function prediction only	--	--	PREDICTED: RNA-binding protein 8A-B [Cucumis sativus]
Cla004723	[J]	Translation, ribosomal structure and biogenesis	--	--	[J]	Translation, ribosomal structure and biogenesis	Ribosomal protein S12/S23	40S ribosomal protein S23 GN=RPS23 OS=Fragaria ananassa (Strawberry) PE=2 SV=1	hypothetical protein CICLE_v10029532mg [Citrus clementina]
Cla015451	--	--	Molecular Function: Rho guanyl-nucleotide exchange factor activity (GO:0005089);; Biological Process: positive regulation of GTPase activity (GO:0043547);;	--	--	--	PRONE (Plant-specific Rop nucleotide exchanger)	Rop guanine nucleotide exchange factor 12 GN=F19K16.18 OS=Arabidopsis thaliana (Mouse-ear cress) PE=1 SV=1	PREDICTED: LOW QUALITY PROTEIN: rop guanine nucleotide exchange factor 12-like [Cucumis melo]
Cla016082	[O]	Posttranslational modification, protein turnover, chaperones	Molecular Function: zinc ion binding (GO:0008270);;	--	[O]	Posttranslational modification, protein turnover, chaperones	Ring finger domain;; Zinc finger, C3HC4 type (RING finger);; Zinc finger, C3HC4 type (RING finger);; Zinc finger, C3HC4 type (RING finger);; FANCL C-terminal domain	E3 ubiquitin-protein ligase AIP2 GN=AIP2 OS=Arabidopsis thaliana (Mouse-ear cress) PE=1 SV=1	PREDICTED: E3 ubiquitin-protein ligase RLIM [Cucumis sativus]
Cla022647	--	--	--	--	--	--	Protein of unknown function (DUF3054)	--	PREDICTED: uncharacterized protein LOC103487814 [Cucumis melo]
Cla018816	--	--	Molecular Function: hydrolase activity, hydrolyzing O-glycosyl compounds (GO:0004553);; Cellular Component: cell wall (GO:0005618);; Biological Process: cellular glucan metabolic process (GO:0006073);; Molecular Function: xyloglucan:xyloglucosyl transferase activity (GO:0016762);; Cellular Component: apoplast (GO:0048046);; Biological Process: cell wall organization (GO:0071555);;	K14504|1e-137|rcu:RCOM_1630040|hypothetical protein; K14504 xyloglucan:xyloglucosyl transferase TCH4 [EC:2.4.1.207]	--	--	Glycosyl hydrolases family 16;; Xyloglucan endo-transglycosylase (XET) C-terminus	Probable xyloglucan endotransglucosylase/hydrolase protein 23 (Precursor) GN=F14M19.90 OS=Arabidopsis thaliana (Mouse-ear cress) PE=2 SV=1	PREDICTED: probable xyloglucan endotransglucosylase/hydrolase protein 23 [Cucumis melo]
Cla017704	--	--	Cellular Component: nucleus (GO:0005634);; Biological Process: autophagy (GO:0006914);; Biological Process: fatty acid catabolic process (GO:0009062);; Biological Process: adaxial/abaxial axis specification (GO:0009943);; Biological Process: regulation of meristem growth (GO:0010075);; Biological Process: leaf vascular tissue pattern formation (GO:0010305);; Biological Process: leaf shaping (GO:0…	--	--	--	--	--	PREDICTED: uncharacterized protein LOC103486597 [Cucumis melo]
Cla001843	--	--	--	--	--	--	--	--	PREDICTED: uncharacterized protein LOC103495434 [Cucumis melo]
Cla019460	[U]	Intracellular trafficking, secretion, and vesicular transport	Molecular Function: SNAP receptor activity (GO:0005484);; Biological Process: intracellular protein transport (GO:0006886);; Cellular Component: membrane (GO:0016020);; Biological Process: vesicle-mediated transport (GO:0016192);; Biological Process: membrane fusion (GO:0061025);;	--	[U]	Intracellular trafficking, secretion, and vesicular transport	SNARE domain;; Syntaxin	Syntaxin-124 GN=SYP124 OS=Arabidopsis thaliana (Mouse-ear cress) PE=2 SV=1	PREDICTED: syntaxin-124 [Cucumis melo]
Cla017803	--	--	Molecular Function: aminopeptidase activity (GO:0004177);; Biological Process: proteolysis (GO:0006508);; Biological Process: isopentenyl diphosphate biosynthetic process, methylerythritol 4-phosphate pathway (GO:0019288);;	--	--	--	--	--	unknown protein [Arabidopsis thaliana]
Cla012046	[KR]	--	Cellular Component: nucleus (GO:0005634);; Biological Process: pentose-phosphate shunt (GO:0006098);; Molecular Function: N-acetyltransferase activity (GO:0008080);; Cellular Component: chloroplast (GO:0009507);; Biological Process: modulation by virus of host morphology or physiology (GO:0019048);;	--	--	--	Acetyltransferase (GNAT) family;; Acetyltransferase (GNAT) domain;; Acetyltransferase (GNAT) domain;; Acetyltransferase (GNAT) domain;; FR47-like protein	Acetyltransferase NSI GN=NSI OS=Arabidopsis thaliana (Mouse-ear cress) PE=1 SV=1	PREDICTED: acetyltransferase NSI [Cucumis melo]
Cla007445	[M]	Cell wall/membrane/envelope biogenesis	--	--	[M]	Cell wall/membrane/envelope biogenesis	Mechanosensitive ion channel	Mechanosensitive ion channel protein 10 GN=MSL10 OS=Arabidopsis thaliana (Mouse-ear cress) PE=1 SV=1	PREDICTED: mechanosensitive ion channel protein 10 [Cucumis sativus]
Cla022619	--	--	--	--	--	--	Family of unknown function (DUF566)	QWRF motif-containing protein 2 GN=QWRF2 OS=Arabidopsis thaliana (Mouse-ear cress) PE=2 SV=1	PREDICTED: QWRF motif-containing protein 2-like [Cucumis sativus]
Cla018093	--	--	--	--	--	--	Small hydrophilic plant seed protein	Protein SLE1 {ECO:0000303|Ref.1} OS=Glycine max (Soybean) PE=2 SV=1	PREDICTED: late embryogenesis abundant protein B19.3 [Cucumis melo]
Cla005333	[H]	Coenzyme transport and metabolism	--	K11996|0.0|vvi:100248765|hypothetical protein LOC100248765; K11996 adenylyltransferase and sulfurtransferase	[H]	Coenzyme transport and metabolism	ThiF family;; MoeZ/MoeB domain;; Rhodanese-like domain	Molybdopterin-synthase sulfurtransferase {ECO:0000255|HAMAP-Rule:MF_03049} GN=MCO15.8 OS=Arabidopsis thaliana (Mouse-ear cress) PE=2 SV=1	PREDICTED: adenylyltransferase and sulfurtransferase MOCS3 [Cucumis melo]
Cla017115	--	--	--	--	--	--	Protein of unknown function (DUF3730)	Protein RST1 GN=RST1 OS=Arabidopsis thaliana (Mouse-ear cress) PE=2 SV=2	PREDICTED: protein RST1 isoform X2 [Cucumis sativus]
Cla015189	--	--	Cellular Component: autophagosome membrane (GO:0000421);; Cellular Component: microtubule (GO:0005874);; Biological Process: autophagy (GO:0006914);; Biological Process: protein transport (GO:0015031);; Cellular Component: Cvt vesicle membrane (GO:0033110);; Biological Process: para-aminobenzoic acid metabolic process (GO:0046482);;	--	[Z]	Cytoskeleton	Autophagy protein Atg8 ubiquitin like;; Ubiquitin-like autophagy protein Apg12	Autophagy-related protein 8i GN=MQD17.3 OS=Arabidopsis thaliana (Mouse-ear cress) PE=2 SV=1	PREDICTED: autophagy-related protein 8i-like [Cucumis melo]
Cla016499	[RTKL]	--	--	--	[T]	Signal transduction mechanisms	Protein kinase domain;; Protein tyrosine kinase	Probable leucine-rich repeat receptor-like serine/threonine-protein kinase At5g15730 GN=At5g15730 OS=Arabidopsis thaliana (Mouse-ear cress) PE=2 SV=1	PREDICTED: probable leucine-rich repeat receptor-like serine/threonine-protein kinase At5g15730 isoform X1 [Cucumis melo]
Cla003893	[RTKL]	--	--	--	--	--	Protein kinase domain;; Protein tyrosine kinase;; Leucine Rich Repeat;; Leucine Rich repeats (2 copies);; Leucine rich repeat;; Leucine rich repeat N-terminal domain;; Leucine rich repeat;; Leucine Rich repeat	Probable inactive leucine-rich repeat receptor-like protein kinase At1g66830 (Precursor) GN=At1g66830 OS=Arabidopsis thaliana (Mouse-ear cress) PE=2 SV=1	PREDICTED: probable inactive leucine-rich repeat receptor-like protein kinase At1g66830 [Cucumis melo]
Cla008448	--	--	--	--	--	--	U-box domain;; Zinc-finger of the MIZ type in Nse subunit	U-box domain-containing protein 27 GN=PUB27 OS=Arabidopsis thaliana (Mouse-ear cress) PE=2 SV=1	PREDICTED: U-box domain-containing protein 27 [Cucumis melo]
Cla023087	--	--	--	--	[O]	Posttranslational modification, protein turnover, chaperones	Glycosyltransferase family 43	Probable beta-1,4-xylosyltransferase IRX9H GN=IRX9H OS=Arabidopsis thaliana (Mouse-ear cress) PE=2 SV=2	PREDICTED: probable beta-1,4-xylosyltransferase IRX9H [Cucumis sativus]
Cla019214	--	--	Biological Process: telomere maintenance (GO:0000723);; Biological Process: double-strand break repair (GO:0006302);; Biological Process: DNA recombination (GO:0006310);; Biological Process: meiosis I (GO:0007127);; Biological Process: regulation of chromosome organization (GO:0033044);; Biological Process: meiotic chromosome segregation (GO:0045132);;	--	[S]	Function unknown	Chromosome segregation protein Spc25	--	PREDICTED: uncharacterized protein LOC103502389 [Cucumis melo]
Cla021756	[Q]	Secondary metabolites biosynthesis, transport and catabolism	Biological Process: metabolic process (GO:0008152);; Molecular Function: hydrolase activity (GO:0016787);; Molecular Function: 5-oxopent-3-ene-1,2,5-tricarboxylate decarboxylase activity (GO:0018800);;	--	[R]	General function prediction only	Fumarylacetoacetate (FAA) hydrolase family	--	PREDICTED: acylpyruvase FAHD1, mitochondrial [Cucumis melo]
Cla015950	[GEPR]	--	Biological Process: carbohydrate transport (GO:0008643);; Cellular Component: integral component of membrane (GO:0016021);; Molecular Function: substrate-specific transmembrane transporter activity (GO:0022891);; Molecular Function: 2-alkenal reductase [NAD(P)] activity (GO:0032440);; Biological Process: transmembrane transport (GO:0055085);; Biological Process: oxidation-reduction process (GO:00…	--	[R]	General function prediction only	Sugar (and other) transporter;; Major Facilitator Superfamily	Polyol transporter 5 GN=PLT5 OS=Arabidopsis thaliana (Mouse-ear cress) PE=1 SV=2	PREDICTED: polyol transporter 5 [Cucumis melo]
Cla008919	--	--	Molecular Function: aspartic-type endopeptidase activity (GO:0004190);; Biological Process: proteolysis (GO:0006508);;	--	[O]	Posttranslational modification, protein turnover, chaperones	Xylanase inhibitor N-terminal;; Eukaryotic aspartyl protease;; Xylanase inhibitor C-terminal	Aspartic proteinase-like protein 1 (Precursor) GN=At5g10080 OS=Arabidopsis thaliana (Mouse-ear cress) PE=1 SV=1	PREDICTED: aspartic proteinase-like protein 1 isoform X2 [Cucumis melo]
Cla017671	[O]	Posttranslational modification, protein turnover, chaperones	Biological Process: protein peptidyl-prolyl isomerization (GO:0000413);; Molecular Function: peptidyl-prolyl cis-trans isomerase activity (GO:0003755);; Cellular Component: cytosol (GO:0005829);; Biological Process: protein folding (GO:0006457);;	K12733|1e-102|rcu:RCOM_1259280|Peptidyl-prolyl cis-trans isomerase cypE, putative (EC:5.2.1.8); K12733 peptidyl-prolyl cis-trans isomerase-like 1 [EC:5.2.1.8]	[O]	Posttranslational modification, protein turnover, chaperones	Cyclophilin type peptidyl-prolyl cis-trans isomerase/CLD	Peptidyl-prolyl cis-trans isomerase CYP18-2 GN=CYP18-2 OS=Arabidopsis thaliana (Mouse-ear cress) PE=2 SV=1	PREDICTED: peptidyl-prolyl cis-trans isomerase CYP18-2 [Cucumis sativus]
MSTRG.8568	--	--	Molecular Function: structural constituent of ribosome (GO:0003735);; Cellular Component: mitochondrion (GO:0005739);; Cellular Component: ribosome (GO:0005840);; Biological Process: translation (GO:0006412);;	K02928|2e-11|osa:4342366|Os07g0139600; K02928 large subunit ribosomal protein L41e	[J]	Translation, ribosomal structure and biogenesis	--	60S ribosomal protein L41 GN=RPL41 OS=Nicotiana tabacum (Common tobacco) PE=3 SV=1	Os07g0139600 [Oryza sativa Japonica Group]
Cla016328	[E]	Amino acid transport and metabolism	Molecular Function: 4-hydroxy-tetrahydrodipicolinate reductase (GO:0008839);; Biological Process: lysine biosynthetic process via diaminopimelate (GO:0009089);; Cellular Component: chloroplast (GO:0009507);; Biological Process: diaminopimelate biosynthetic process (GO:0019877);; Biological Process: oxidation-reduction process (GO:0055114);; Molecular Function: NADPH binding (GO:0070402);;	K00215|1e-176|ath:AT3G59890|dihydrodipicolinate reductase family protein (EC:1.3.1.26); K00215 dihydrodipicolinate reductase [EC:1.3.1.26]	--	--	Dihydrodipicolinate reductase, N-terminus;; Dihydrodipicolinate reductase, C-terminus	4-hydroxy-tetrahydrodipicolinate reductase 2, chloroplastic (Precursor) GN=DAPB2 OS=Arabidopsis thaliana (Mouse-ear cress) PE=2 SV=1	PREDICTED: 4-hydroxy-tetrahydrodipicolinate reductase 2, chloroplastic-like [Cucumis melo]
Cla011322	--	--	Molecular Function: magnesium ion binding (GO:0000287);; Molecular Function: glutathione synthase activity (GO:0004363);; Molecular Function: ATP binding (GO:0005524);; Cellular Component: cytosol (GO:0005829);; Biological Process: glutathione biosynthetic process (GO:0006750);; Biological Process: toxin catabolic process (GO:0009407);; Cellular Component: chloroplast (GO:0009507);; Biological Pr…	K21456|1e-12|vvi:100254472|hypothetical protein LOC100254472; K01920 glutathione synthase [EC:6.3.2.3]	[Q]	Secondary metabolites biosynthesis, transport and catabolism	--	Glutathione synthetase, chloroplastic (Precursor) GN=F21A20_90 OS=Arabidopsis thaliana (Mouse-ear cress) PE=2 SV=3	PREDICTED: glutathione synthetase, chloroplastic [Cucumis melo]
Cla019579	--	--	--	--	[R]	General function prediction only	Kelch motif;; Kelch motif;; F-box domain;; Galactose oxidase, central domain;; Galactose oxidase, central domain;; Kelch motif	F-box/kelch-repeat protein At1g30090 GN=At1g30090 OS=Arabidopsis thaliana (Mouse-ear cress) PE=2 SV=1	PREDICTED: F-box/kelch-repeat protein At1g30090 [Cucumis sativus]
Cla014736	--	--	Molecular Function: ubiquitin-protein transferase activity (GO:0004842);; Biological Process: mitochondrion organization (GO:0007005);; Molecular Function: zinc ion binding (GO:0008270);; Biological Process: protein ubiquitination (GO:0016567);; Molecular Function: ligase activity (GO:0016874);;	--	--	--	E3 Ubiquitin ligase	--	PREDICTED: mitochondrial ubiquitin ligase activator of nfkb 1-A [Cucumis melo]
Cla014380	[RTKL]	--	Molecular Function: protein serine/threonine kinase activity (GO:0004674);; Molecular Function: ATP binding (GO:0005524);; Biological Process: protein phosphorylation (GO:0006468);;	--	[R]	General function prediction only	Protein kinase domain;; Protein tyrosine kinase	Serine/threonine-protein kinase D6PKL2 GN=MCA23.7 OS=Arabidopsis thaliana (Mouse-ear cress) PE=1 SV=1	PREDICTED: serine/threonine-protein kinase D6PKL2-like [Cucumis sativus]
Cla014798	--	--	--	--	[S]	Function unknown	Beige/BEACH domain;; PH domain associated with Beige/BEACH;; WD domain, G-beta repeat;; Concanavalin A-like lectin/glucanases superfamily	--	PREDICTED: BEACH domain-containing protein lvsA [Cucumis sativus]
Cla009757	[U]	Intracellular trafficking, secretion, and vesicular transport	--	K09647|9e-84|rcu:RCOM_0633700|mitochondrial inner membrane protease subunit, putative; K09647 mitochondrial inner membrane protease subunit 1 [EC:3.4.99.-]	[O]	Posttranslational modification, protein turnover, chaperones	Peptidase S24-like;; Signal peptidase, peptidase S26	Probable thylakoidal processing peptidase 2, chloroplastic (Precursor) GN=TPP2 OS=Arabidopsis thaliana (Mouse-ear cress) PE=2 SV=1	PREDICTED: mitochondrial inner membrane protease subunit 1-like [Cucumis melo]
Cla005768	--	--	--	K09548|5e-55|pop:POPTR_831873|hypothetical protein; K09548 prefoldin subunit 1	[O]	Posttranslational modification, protein turnover, chaperones	Prefoldin subunit	--	PREDICTED: prefoldin subunit 1 isoform X1 [Cucumis sativus]
Cla012698	--	--	--	K11864|0.0|vvi:100253140|hypothetical protein LOC100253140; K11864 BRCA1/BRCA2-containing complex subunit 3	[O]	Posttranslational modification, protein turnover, chaperones	JAB1/Mov34/MPN/PAD-1 ubiquitin protease	--	PREDICTED: lys-63-specific deubiquitinase BRCC36 [Cucumis sativus]
Cla003337	--	--	--	--	[Z]	Cytoskeleton	Kinesin motor domain;; Calponin homology (CH) domain	Kinesin KP1 GN=KP1 OS=Arabidopsis thaliana (Mouse-ear cress) PE=1 SV=2	PREDICTED: kinesin KP1 [Cucumis melo]
Cla000786	--	--	--	--	--	--	Retinal tissue protein	--	PREDICTED: uncharacterized protein LOC101211824 isoform X1 [Cucumis sativus]
Cla012636	[RTKL]	--	Molecular Function: protein serine/threonine kinase activity (GO:0004674);; Molecular Function: ATP binding (GO:0005524);; Biological Process: protein phosphorylation (GO:0006468);;	--	--	--	Carbohydrate-binding protein of the ER;; Protein tyrosine kinase;; Protein kinase domain;; Leucine rich repeat;; Leucine Rich repeats (2 copies);; Leucine Rich repeat;; Leucine Rich Repeat	Putative leucine-rich repeat receptor-like protein kinase At2g19210 (Precursor) GN=At2g19210 OS=Arabidopsis thaliana (Mouse-ear cress) PE=3 SV=1	PREDICTED: putative leucine-rich repeat receptor-like protein kinase At2g19210 [Cucumis melo]
Cla001618	[TDBLU]	--	Biological Process: cytokinesis by cell plate formation (GO:0000911);; Molecular Function: regulatory region DNA binding (GO:0000975);; Molecular Function: protein serine/threonine kinase activity (GO:0004674);; Molecular Function: ATP binding (GO:0005524);; Cellular Component: nucleus (GO:0005634);; Cellular Component: cytoplasm (GO:0005737);; Biological Process: protein phosphorylation (GO:0006…	K07203|1e-149|rcu:RCOM_1704650|fkbp-rapamycin associated protein, putative (EC:2.7.11.1); K07203 FKBP12-rapamycin complex-associated protein	[L]	Replication, recombination and repair	FAT domain	Serine/threonine-protein kinase TOR GN=TOR OS=Arabidopsis thaliana (Mouse-ear cress) PE=1 SV=1	PREDICTED: serine/threonine-protein kinase TOR isoform X3 [Cucumis melo]
Cla013912	--	--	Cellular Component: integral component of membrane (GO:0016021);;	--	[E]	Amino acid transport and metabolism	Transmembrane amino acid transporter protein	Amino acid permease 3 GN=AAP3 OS=Arabidopsis thaliana (Mouse-ear cress) PE=1 SV=2	hypothetical protein Csa_6G381850 [Cucumis sativus]
Cla007025	--	--	--	--	--	--	Agglutinin;; Aerolysin toxin	--	PREDICTED: uncharacterized protein LOC101213433 [Cucumis sativus]
MSTRG.43	--	--	Molecular Function: hydrolase activity, hydrolyzing O-glycosyl compounds (GO:0004553);; Cellular Component: cell wall (GO:0005618);; Biological Process: cellular glucan metabolic process (GO:0006073);; Molecular Function: xyloglucan:xyloglucosyl transferase activity (GO:0016762);; Cellular Component: apoplast (GO:0048046);; Biological Process: cell wall organization (GO:0071555);;	--	--	--	Glycosyl hydrolases family 16;; Xyloglucan endo-transglycosylase (XET) C-terminus	Xyloglucan endotransglucosylase/hydrolase 2 {ECO:0000250|UniProtKB:Q38857} (Precursor) OS=Glycine max (Soybean) PE=2 SV=1	brassinosteroid-regulated protein BRU1-like precursor [Cucumis melo]
Cla004655	[K]	Transcription	--	K03132|1e-91|vvi:100258782|similar to TAF7 (TBP-ASSOCIATED FACTOR 7); general RNA polymerase II transcription factor; K03132 transcription initiation factor TFIID subunit 7	[K]	Transcription	TAFII55 protein conserved region	Transcription initiation factor TFIID subunit 7 GN=TAF7 OS=Arabidopsis thaliana (Mouse-ear cress) PE=1 SV=1	PREDICTED: transcription initiation factor TFIID subunit 7 [Cucumis melo]
Cla014216	[R]	General function prediction only	Molecular Function: ATP binding (GO:0005524);; Biological Process: metabolic process (GO:0008152);; Molecular Function: microtubule-severing ATPase activity (GO:0008568);;	--	[O]	Posttranslational modification, protein turnover, chaperones	Domain of unknown function (DUF3523);; ATPase family associated with various cellular activities (AAA);; Holliday junction DNA helicase ruvB N-terminus	Cell division cycle protein 48 homolog GN=CDC48 OS=Glycine max (Soybean) PE=1 SV=1	PREDICTED: LOW QUALITY PROTEIN: ATPase family AAA domain-containing protein 3 [Cucumis melo]
Cla017012	[KAD]	--	Molecular Function: DNA binding (GO:0003677);; Molecular Function: chromatin binding (GO:0003682);;	K09422|1e-111|pop:POPTR_835698|MYB081; hypothetical protein; K09422 myb proto-oncogene protein, plant	[K]	Transcription	Myb-like DNA-binding domain;; Myb-like DNA-binding domain	Myb-related protein 306 OS=Antirrhinum majus (Garden snapdragon) PE=2 SV=1	PREDICTED: myb-related protein 306-like [Cucumis melo]
Cla003925	[O]	Posttranslational modification, protein turnover, chaperones	--	K04078|1e-44|pop:POPTR_829690|hypothetical protein; K04078 chaperonin GroES	[O]	Posttranslational modification, protein turnover, chaperones	Chaperonin 10 Kd subunit	10 kDa chaperonin GN=CPN10 OS=Arabidopsis thaliana (Mouse-ear cress) PE=3 SV=1	hypothetical protein Csa_5G570400 [Cucumis sativus]
Cla010821	[RTKL]	--	Molecular Function: protein kinase activity (GO:0004672);; Biological Process: phosphorylation (GO:0016310);;	--	[T]	Signal transduction mechanisms	Protein tyrosine kinase;; Carbohydrate-binding protein of the ER;; Protein kinase domain;; Di-glucose binding within endoplasmic reticulum	Receptor-like protein kinase FERONIA (Precursor) GN=F26O13.190 OS=Arabidopsis thaliana (Mouse-ear cress) PE=1 SV=1	PREDICTED: receptor-like protein kinase FERONIA [Cucumis melo]
Cla009702	[RTKL]	--	--	--	--	--	Protein kinase domain;; Protein tyrosine kinase;; Leucine rich repeat;; Leucine Rich repeats (2 copies);; Leucine Rich Repeat;; Leucine rich repeat N-terminal domain	Probable LRR receptor-like serine/threonine-protein kinase At5g45780 (Precursor) GN=At5g45780 OS=Arabidopsis thaliana (Mouse-ear cress) PE=2 SV=1	PREDICTED: probable LRR receptor-like serine/threonine-protein kinase At5g45780 [Cucumis sativus]
Cla014354	[T]	Signal transduction mechanisms	Molecular Function: phosphatidylinositol-4,5-bisphosphate 5-phosphatase activity (GO:0004439);; Biological Process: dephosphorylation (GO:0016311);;	--	[I]	Lipid transport and metabolism	SacI homology domain	Phosphoinositide phosphatase SAC7 GN=F26O13.100 OS=Arabidopsis thaliana (Mouse-ear cress) PE=2 SV=1	PREDICTED: LOW QUALITY PROTEIN: phosphoinositide phosphatase SAC7-like [Cucumis melo]
Cla001059	--	--	--	--	[O]	Posttranslational modification, protein turnover, chaperones	Ring finger domain;; RING-H2 zinc finger;; Zinc finger, C3HC4 type (RING finger);; Anaphase-promoting complex subunit 11 RING-H2 finger	RING-H2 finger protein ATL46 GN=ATL46 OS=Arabidopsis thaliana (Mouse-ear cress) PE=2 SV=1	PREDICTED: RING-H2 finger protein ATL46-like [Cucumis melo]
Cla019920	[B]	Chromatin structure and dynamics	--	--	[B]	Chromatin structure and dynamics	Core histone H2A/H2B/H3/H4;; Histone-like transcription factor (CBF/NF-Y) and archaeal histone	Probable histone H2A.5 GN=At5g27670 OS=Arabidopsis thaliana (Mouse-ear cress) PE=1 SV=1	PREDICTED: probable histone H2A.5 [Cucumis melo]
Cla005545	--	--	--	--	[R]	General function prediction only	Leucine Rich repeats (2 copies);; Leucine rich repeat;; Leucine Rich Repeat;; Leucine Rich repeat;; Leucine rich repeat;; Leucine rich repeat N-terminal domain	Probable leucine-rich repeat receptor-like protein kinase At1g35710 (Precursor) GN=At1g35710 OS=Arabidopsis thaliana (Mouse-ear cress) PE=2 SV=1	PREDICTED: probable leucine-rich repeat receptor-like protein kinase At1g35710 [Cucumis sativus]
Cla006156	[J]	Translation, ribosomal structure and biogenesis	--	K01881|0.0|rcu:RCOM_1582810|prolyl-tRNA synthetase, putative (EC:6.1.1.15); K01881 prolyl-tRNA synthetase [EC:6.1.1.15]	[J]	Translation, ribosomal structure and biogenesis	Prolyl-tRNA synthetase, C-terminal;; Anticodon binding domain;; tRNA synthetase class II core domain (G, H, P, S and T)	--	PREDICTED: proline--tRNA ligase [Cucumis sativus]
Cla002953	[J]	Translation, ribosomal structure and biogenesis	--	K02872|1e-144|rcu:RCOM_1019840|60S ribosomal protein L13a, putative; K02872 large subunit ribosomal protein L13Ae	[J]	Translation, ribosomal structure and biogenesis	Ribosomal protein L13	60S ribosomal protein L13a-4 GN=RPL13AD OS=Arabidopsis thaliana (Mouse-ear cress) PE=2 SV=1	PREDICTED: 60S ribosomal protein L13a-4 [Cucumis melo]
Cla004794	[M]	Cell wall/membrane/envelope biogenesis	--	K03857|0.0|vvi:100256927|hypothetical protein LOC100256927; K03857 phosphatidylinositol glycan, class A [EC:2.4.1.198]	[MOI]	--	PIGA (GPI anchor biosynthesis);; Glycosyl transferases group 1;; Glycosyltransferase Family 4;; Glycosyl transferase 4-like domain;; Glycosyl transferases group 1	Sulfoquinovosyl transferase SQD2 {ECO:0000303|PubMed:11960029} (Precursor) OS=Arabidopsis thaliana (Mouse-ear cress) PE=1 SV=1	PREDICTED: phosphatidylinositol N-acetylglucosaminyltransferase subunit A [Cucumis sativus]
Cla020740	[K]	Transcription	--	--	--	--	Glycosyl transferase family 8	Probable galacturonosyltransferase-like 1 GN=F18O14.2 OS=Arabidopsis thaliana (Mouse-ear cress) PE=2 SV=1	PREDICTED: probable galacturonosyltransferase-like 1 [Cucumis melo]
Cla016955	--	--	Molecular Function: calmodulin binding (GO:0005516);;	--	--	--	Plant calmodulin-binding domain	--	PREDICTED: LOW QUALITY PROTEIN: probable GPI-anchored adhesin-like protein PGA55 [Cucumis melo]
Cla003723	--	--	--	--	[V]	Defense mechanisms	LBP / BPI / CETP family, N-terminal domain;; LBP / BPI / CETP family, C-terminal domain	Putative BPI/LBP family protein At1g04970 (Precursor) GN=At1g04970 OS=Arabidopsis thaliana (Mouse-ear cress) PE=2 SV=1	PREDICTED: putative BPI/LBP family protein At1g04970 [Cucumis melo]
Cla022801	--	--	--	--	--	--	Protein of unknown function (DUF632);; Protein of unknown function (DUF630)	Nucleosome assembly protein 1;4 GN=NAP1;4 OS=Nicotiana tabacum (Common tobacco) PE=1 SV=1	PREDICTED: uncharacterized protein LOC101219989 [Cucumis sativus]
Cla004016	--	--	--	--	--	--	--	--	PREDICTED: uncharacterized protein LOC103500208 [Cucumis melo]
Cla006858	[K]	Transcription	--	K03124|0.0|rcu:RCOM_0110800|transcription initiation factor iib, putative; K03124 transcription initiation factor TFIIB	[K]	Transcription	Transcription factor TFIIB repeat;; TFIIB zinc-binding;; Cyclin, N-terminal domain	Transcription initiation factor IIB-2 GN=TFIIB2 OS=Arabidopsis thaliana (Mouse-ear cress) PE=2 SV=1	PREDICTED: transcription initiation factor IIB-2 [Cucumis sativus]
Cla019631	[R]	General function prediction only	Molecular Function: protein kinase activity (GO:0004672);; Molecular Function: ATP binding (GO:0005524);; Biological Process: protein phosphorylation (GO:0006468);; Molecular Function: zinc ion binding (GO:0008270);;	--	--	--	WD domain, G-beta repeat;; zinc-RING finger domain;; Ring finger domain;; Zinc finger, C3HC4 type (RING finger)	Guanine nucleotide-binding protein subunit beta-like protein B GN=RACK1B OS=Arabidopsis thaliana (Mouse-ear cress) PE=2 SV=1	PREDICTED: uncharacterized protein LOC103487210 isoform X1 [Cucumis melo]
Cla018024	--	--	--	--	[R]	General function prediction only	PPR repeat family;; PPR repeat;; Pentatricopeptide repeat domain;; PPR repeat;; DYW family of nucleic acid deaminases;; Tetratricopeptide repeat;; Tetratricopeptide repeat	Putative pentatricopeptide repeat-containing protein At3g08820 OS=Arabidopsis thaliana (Mouse-ear cress) PE=3 SV=1	PREDICTED: putative pentatricopeptide repeat-containing protein At3g08820 [Cucumis melo]
Cla008163	--	--	--	K05857|0.0|pop:POPTR_815304|hypothetical protein; K05857 phospholipase C, delta [EC:3.1.4.11]	[T]	Signal transduction mechanisms	Phosphatidylinositol-specific phospholipase C, X domain;; Phosphatidylinositol-specific phospholipase C, Y domain;; C2 domain;; Phosphoinositide-specific phospholipase C, efhand-like	Phosphoinositide phospholipase C 4 GN=MZN1.19 OS=Arabidopsis thaliana (Mouse-ear cress) PE=2 SV=2	PREDICTED: phosphoinositide phospholipase C 4-like isoform X1 [Cucumis melo]
Cla018324	--	--	--	--	--	--	--	--	PREDICTED: uncharacterized protein LOC103500828 isoform X2 [Cucumis melo]
Cla002703	--	--	--	--	--	--	--	--	PREDICTED: uncharacterized protein LOC103499219 [Cucumis melo]
Cla013237	--	--	Molecular Function: protein dimerization activity (GO:0046983);;	--	--	--	Helix-loop-helix DNA-binding domain	Transcription factor BEE 1 OS=Arabidopsis thaliana (Mouse-ear cress) PE=2 SV=1	PREDICTED: transcription factor BEE 3-like isoform X4 [Cucumis sativus]
Cla021202	--	--	--	--	--	--	Late embryogenesis abundant protein	Desiccation protectant protein Lea14 homolog OS=Glycine max (Soybean) PE=2 SV=1	PREDICTED: desiccation protectant protein Lea14 homolog [Cucumis melo]
Cla018549	[L]	Replication, recombination and repair	Molecular Function: DNA binding (GO:0003677);; Molecular Function: DNA-directed DNA polymerase activity (GO:0003887);; Cellular Component: nucleus (GO:0005634);; Biological Process: DNA-dependent DNA replication (GO:0006261);; Biological Process: regulation of gene expression (GO:0010468);; Biological Process: histone lysine methylation (GO:0034968);; Biological Process: regulation of cell cycle …	K02321|0.0|rcu:RCOM_1081910|alpha DNA polymerase, putative; K02321 DNA polymerase alpha subunit B	[L]	Replication, recombination and repair	DNA polymerase alpha/epsilon subunit B;; DNA polymerase alpha subunit B N-terminal	--	PREDICTED: DNA polymerase alpha subunit B [Cucumis melo]
Cla006536	--	--	--	--	[O]	Posttranslational modification, protein turnover, chaperones	Ring finger domain;; Zinc finger, C3HC4 type (RING finger);; RING-H2 zinc finger;; Zinc finger, C3HC4 type (RING finger);; zinc-RING finger domain	E3 ubiquitin-protein ligase SDIR1 GN=SDIR1 OS=Arabidopsis thaliana (Mouse-ear cress) PE=1 SV=1	PREDICTED: E3 ubiquitin-protein ligase SDIR1 [Cucumis melo]
Cla018282	[RTKL]	--	Molecular Function: protein serine/threonine kinase activity (GO:0004674);; Molecular Function: ATP binding (GO:0005524);; Biological Process: protein phosphorylation (GO:0006468);; Cellular Component: integral component of membrane (GO:0016021);; Biological Process: brassinosteroid biosynthetic process (GO:0016132);; Molecular Function: protein homodimerization activity (GO:0042803);;	--	--	--	Protein tyrosine kinase;; Protein kinase domain;; Regulator of chromosome condensation (RCC1) repeat	Serine/threonine-protein kinase-like protein CCR1 (Precursor) OS=Arabidopsis thaliana (Mouse-ear cress) PE=1 SV=1	PREDICTED: serine/threonine-protein kinase-like protein CCR1 [Cucumis melo]
Cla013717	--	--	Molecular Function: protein tyrosine phosphatase activity (GO:0004725);; Biological Process: peptidyl-tyrosine dephosphorylation (GO:0035335);;	K18081|0.0|vvi:100252361|hypothetical protein LOC100252361	[IU]	--	Myotubularin-like phosphatase domain	Phosphatidylinositol-3-phosphatase myotubularin-1 GN=MTM1 OS=Arabidopsis thaliana (Mouse-ear cress) PE=1 SV=1	PREDICTED: phosphatidylinositol-3-phosphatase myotubularin-1-like isoform X2 [Cucumis sativus]
Cla011799	--	--	--	--	[S]	Function unknown	Protein of unknown function (DUF1682)	Uncharacterized protein At5g49945 (Precursor) GN=At5g49945 OS=Arabidopsis thaliana (Mouse-ear cress) PE=2 SV=1	PREDICTED: uncharacterized protein At5g49945-like [Cucumis melo]
Cla019404	[O]	Posttranslational modification, protein turnover, chaperones	--	--	[O]	Posttranslational modification, protein turnover, chaperones	DnaJ domain	Chaperone protein dnaJ 50 GN=C50 OS=Arabidopsis thaliana (Mouse-ear cress) PE=2 SV=1	PREDICTED: dnaJ homolog subfamily C member 25 homolog [Cucumis melo]
Cla014258	--	--	--	--	--	--	Domain of unknown function (DUF702)	Protein SHI RELATED SEQUENCE 1 GN=F24M12.100 OS=Arabidopsis thaliana (Mouse-ear cress) PE=1 SV=2	PREDICTED: protein SHI RELATED SEQUENCE 1 [Cucumis sativus]
Cla016705	[P]	Inorganic ion transport and metabolism	--	--	[P]	Inorganic ion transport and metabolism	SPX domain	SPX domain-containing protein 2 GN=SPX2 OS=Arabidopsis thaliana (Mouse-ear cress) PE=2 SV=1	PREDICTED: SPX domain-containing protein 1 [Cucumis melo]
Cla012030	--	--	--	--	[L]	Replication, recombination and repair	Cid1 family poly A polymerase	--	PREDICTED: uncharacterized protein LOC101207419 [Cucumis sativus]
Cla017131	--	--	--	--	--	--	--	Formin-like protein 3 OS=Oryza sativa subsp. japonica (Rice) PE=2 SV=2	PREDICTED: uncharacterized protein LOC103502683 [Cucumis melo]
Cla010905	[R]	General function prediction only	Biological Process: response to cadmium ion (GO:0046686);;	--	[U]	Intracellular trafficking, secretion, and vesicular transport	Rab-GTPase-TBC domain	--	PREDICTED: TBC1 domain family member 22B [Cucumis melo]
MSTRG.10972	--	--	Cellular Component: mitochondrial outer membrane (GO:0005741);; Cellular Component: plastid (GO:0009536);; Biological Process: protein transport (GO:0015031);; Cellular Component: integral component of membrane (GO:0016021);;	--	--	--	--	Mitochondrial import receptor subunit TOM5 homolog GN=TOM5 OS=Arabidopsis thaliana (Mouse-ear cress) PE=1 SV=3	PREDICTED: mitochondrial import receptor subunit TOM5 homolog [Cucumis sativus]
Cla022824	--	--	--	--	--	--	SET domain	--	PREDICTED: uncharacterized protein LOC101212907 isoform X1 [Cucumis sativus]
Cla004280	[R]	General function prediction only	--	--	[T]	Signal transduction mechanisms	Rab-GTPase-TBC domain	--	PREDICTED: small G protein signaling modulator 1-like isoform X1 [Cucumis melo]
Cla004553	[MG]	--	--	--	[V]	Defense mechanisms	NAD dependent epimerase/dehydratase family;; 3-beta hydroxysteroid dehydrogenase/isomerase family;; NADH(P)-binding;; Male sterility protein;; short chain dehydrogenase;; Polysaccharide biosynthesis protein;; KR domain;; NmrA-like family	Tetraketide alpha-pyrone reductase 1 GN=F23E12.20 OS=Arabidopsis thaliana (Mouse-ear cress) PE=2 SV=1	PREDICTED: cinnamoyl-CoA reductase 1 [Cucumis melo]
Cla006118	--	--	--	--	--	--	--	--	hypothetical protein Csa_4G166970 [Cucumis sativus]
Cla009943	--	--	Molecular Function: ubiquitin-protein transferase activity (GO:0004842);; Cellular Component: nucleus (GO:0005634);; Biological Process: ubiquitin-dependent protein catabolic process (GO:0006511);; Biological Process: multicellular organism development (GO:0007275);; Molecular Function: zinc ion binding (GO:0008270);; Biological Process: protein ubiquitination (GO:0016567);; Molecular Function: l…	K04506|0.0|rcu:RCOM_1452850|Ubiquitin ligase SINAT5, putative; K04506 E3 ubiquitin-protein ligase SIAH1 [EC:6.3.2.19]	[R]	General function prediction only	Seven in absentia protein family	E3 ubiquitin-protein ligase SINAT5 GN=SINAT5 OS=Arabidopsis thaliana (Mouse-ear cress) PE=1 SV=2	PREDICTED: E3 ubiquitin-protein ligase SINAT5 [Cucumis sativus]
Cla022575	[RTKL]	--	Molecular Function: protein kinase C activity (GO:0004697);; Molecular Function: ATP binding (GO:0005524);; Cellular Component: cytosol (GO:0005829);; Biological Process: protein phosphorylation (GO:0006468);;	--	[R]	General function prediction only	Protein kinase domain;; Protein tyrosine kinase;; Protein kinase C terminal domain	Probable serine/threonine protein kinase IRE {ECO:0000305} OS=Arabidopsis thaliana (Mouse-ear cress) PE=2 SV=1	PREDICTED: serine/threonine-protein kinase tricorner isoform X2 [Cucumis melo]
Cla012808	--	--	--	--	--	--	--	--	hypothetical protein Csa_4G052610 [Cucumis sativus]
Cla010362	--	--	--	--	--	--	--	Probable VAMP-like protein At1g33475 GN=At1g33475 OS=Arabidopsis thaliana (Mouse-ear cress) PE=2 SV=1	PREDICTED: probable VAMP-like protein At1g33475 [Cucumis melo]
Cla011790	--	--	Cellular Component: mitochondrial intermembrane space (GO:0005758);; Biological Process: copper ion transport (GO:0006825);; Molecular Function: copper chaperone activity (GO:0016531);;	K02260|2e-40|rcu:RCOM_0507800|Cytochrome c oxidase copper chaperone, putative; K02260 cytochrome c oxidase subunit XVII assembly protein	[O]	Posttranslational modification, protein turnover, chaperones	Cytochrome C oxidase copper chaperone (COX17)	Cytochrome c oxidase copper chaperone 1 GN=K7L4.21 OS=Arabidopsis thaliana (Mouse-ear cress) PE=2 SV=1	PREDICTED: cytochrome c oxidase copper chaperone 2-like [Cucumis sativus]
Cla002710	--	--	--	--	[O]	Posttranslational modification, protein turnover, chaperones	--	--	PREDICTED: E3 ubiquitin-protein ligase RNF4 [Cucumis sativus]
Cla018837	--	--	--	--	--	--	Protein of unknown function (DUF1423)	VIN3-like protein 2 GN=F9N11.50 OS=Arabidopsis thaliana (Mouse-ear cress) PE=1 SV=1	PREDICTED: VIN3-like protein 2 isoform X1 [Cucumis sativus]
MSTRG.4320	--	--	Biological Process: response to hypoxia (GO:0001666);; Molecular Function: transcription factor activity, sequence-specific DNA binding (GO:0003700);; Biological Process: regulation of transcription, DNA-templated (GO:0006355);; Biological Process: determination of bilateral symmetry (GO:0009855);; Biological Process: systemic acquired resistance, salicylic acid mediated signaling pathway (GO:000…	--	--	--	--	--	PREDICTED: ESF1 homolog [Cucumis melo]
Cla002905	[R]	General function prediction only	Molecular Function: kinase activity (GO:0016301);; Biological Process: phosphorylation (GO:0016310);;	--	[M]	Cell wall/membrane/envelope biogenesis	Ankyrin repeats (3 copies);; Ankyrin repeat;; Ankyrin repeats (many copies);; Ankyrin repeats (many copies);; Ankyrin repeat	E3 ubiquitin-protein ligase KEG GN=KEG OS=Arabidopsis thaliana (Mouse-ear cress) PE=1 SV=2	PREDICTED: ankyrin repeat domain-containing protein 50-like [Cucumis melo]
Cla013882	--	--	Cellular Component: intracellular (GO:0005622);; Biological Process: intracellular protein transport (GO:0006886);;	--	[U]	Intracellular trafficking, secretion, and vesicular transport	VHS domain;; GAT domain	--	PREDICTED: target of Myb protein 1 isoform X2 [Cucumis melo]
Cla018766	[MG]	--	Cellular Component: endosome (GO:0005768);; Cellular Component: trans-Golgi network (GO:0005802);; Biological Process: carbohydrate metabolic process (GO:0005975);; Cellular Component: integral component of membrane (GO:0016021);; Cellular Component: Golgi cisterna membrane (GO:0032580);; Biological Process: cellular metabolic process (GO:0044237);; Molecular Function: UDP-glucuronate 4-epimerase…	K08679|0.0|rcu:RCOM_0782170|UDP-glucuronate 5-epimerase, putative (EC:5.1.3.12); K08679 UDP-glucuronate 4-epimerase [EC:5.1.3.6]	[M]	Cell wall/membrane/envelope biogenesis	NAD dependent epimerase/dehydratase family;; 3-beta hydroxysteroid dehydrogenase/isomerase family;; RmlD substrate binding domain;; Polysaccharide biosynthesis protein;; Male sterility protein;; NADH(P)-binding;; short chain dehydrogenase;; Methyltransferase domain	UDP-glucuronate 4-epimerase 1 GN=F17I23.220 OS=Arabidopsis thaliana (Mouse-ear cress) PE=1 SV=1	PREDICTED: UDP-glucuronate 4-epimerase 1-like [Cucumis melo]
Cla009408	[RTKL]	--	--	--	[R]	General function prediction only	Protein kinase domain;; Protein tyrosine kinase	Serine/threonine-protein kinase WNK1 GN=WNK1 OS=Arabidopsis thaliana (Mouse-ear cress) PE=1 SV=1	PREDICTED: probable serine/threonine-protein kinase WNK9 [Cucumis melo]
Cla014080	[R]	General function prediction only	Molecular Function: zinc ion binding (GO:0008270);;	--	[O]	Posttranslational modification, protein turnover, chaperones	CTLH/CRA C-terminal to LisH motif domain;; RING-type zinc-finger	--	PREDICTED: protein RMD5 homolog A [Cucumis melo]
Cla004254	--	--	Molecular Function: ATP binding (GO:0005524);; Cellular Component: mitochondrion (GO:0005739);; Biological Process: pyrimidine ribonucleotide biosynthetic process (GO:0009220);; Cellular Component: chloroplast (GO:0009507);; Biological Process: embryo sac egg cell differentiation (GO:0009560);; Biological Process: photomorphogenesis (GO:0009640);; Biological Process: response to abscisic acid (GO…	--	[R]	General function prediction only	PPR repeat family;; PPR repeat;; PPR repeat;; Pentatricopeptide repeat domain;; Tetratricopeptide repeat;; Tetratricopeptide repeat;; Tetratricopeptide repeat	Pentatricopeptide repeat-containing protein At3g49240 GN=EMB1796 OS=Arabidopsis thaliana (Mouse-ear cress) PE=2 SV=1	PREDICTED: pentatricopeptide repeat-containing protein At3g49240 [Cucumis sativus]
Cla019097	--	--	Molecular Function: nucleic acid binding (GO:0003676);; Molecular Function: exonuclease activity (GO:0004527);; Biological Process: nucleic acid phosphodiester bond hydrolysis (GO:0090305);;	--	--	--	Exonuclease	Protein NEN1 {ECO:0000303|PubMed:25081480} OS=Arabidopsis thaliana (Mouse-ear cress) PE=2 SV=1	PREDICTED: uncharacterized protein LOC103494007 [Cucumis melo]
Cla011861	[RTKL]	--	Molecular Function: protein serine/threonine kinase activity (GO:0004674);; Molecular Function: ATP binding (GO:0005524);; Biological Process: protein phosphorylation (GO:0006468);;	--	--	--	Protein kinase domain;; Protein tyrosine kinase;; Leucine rich repeat;; Leucine rich repeat N-terminal domain;; Leucine Rich Repeat;; Leucine Rich repeats (2 copies)	Probable inactive leucine-rich repeat receptor-like protein kinase At1g66830 (Precursor) GN=At1g66830 OS=Arabidopsis thaliana (Mouse-ear cress) PE=2 SV=1	PREDICTED: probable inactive leucine-rich repeat receptor-like protein kinase At1g66830 [Cucumis melo]
Cla008082	--	--	Cellular Component: membrane (GO:0016020);; Biological Process: intracellular signal transduction (GO:0035556);;	--	[OUT]	--	Cornichon protein	Protein cornichon homolog 1 GN=At3g12180 OS=Arabidopsis thaliana (Mouse-ear cress) PE=2 SV=1	hypothetical protein Csa_4G575860 [Cucumis sativus]
Cla008435	[TDBLU]	--	--	K00888|2e-83|rcu:RCOM_1461660|phosphatidylinositol 4-kinase, putative (EC:2.7.1.67); K00888 phosphatidylinositol 4-kinase [EC:2.7.1.67]	[TU]	--	Phosphatidylinositol 3- and 4-kinase	Phosphatidylinositol 4-kinase beta 1 GN=MHJ24.5 OS=Arabidopsis thaliana (Mouse-ear cress) PE=1 SV=1	PREDICTED: phosphatidylinositol 4-kinase beta 1-like [Malus domestica]
Cla014717	--	--	--	--	[R]	General function prediction only	PPR repeat;; PPR repeat family;; PPR repeat;; Pentatricopeptide repeat domain;; Tetratricopeptide repeat;; Tetratricopeptide repeat	Pentatricopeptide repeat-containing protein At2g22410, mitochondrial (Precursor) GN=PCMP-E28 OS=Arabidopsis thaliana (Mouse-ear cress) PE=2 SV=1	PREDICTED: LOW QUALITY PROTEIN: pentatricopeptide repeat-containing protein At2g22410, mitochondrial-like [Cucumis melo]
Cla008854	[R]	General function prediction only	--	--	[H]	Coenzyme transport and metabolism	CobW/HypB/UreG, nucleotide-binding domain;; Cobalamin synthesis protein cobW C-terminal domain	--	PREDICTED: COBW domain-containing protein 1-like [Cucumis sativus]
Cla020736	--	--	--	--	--	--	Protein of unknown function (DUF616)	--	PREDICTED: uncharacterized protein LOC103503985 isoform X3 [Cucumis melo]
Cla013258	[RTKL]	--	Molecular Function: phosphorelay sensor kinase activity (GO:0000155);; Biological Process: phosphorelay signal transduction system (GO:0000160);; Molecular Function: protein serine/threonine kinase activity (GO:0004674);; Molecular Function: ATP binding (GO:0005524);; Cellular Component: vacuole (GO:0005773);; Biological Process: phototropism (GO:0009638);; Biological Process: response to high li…	--	--	--	Protein kinase domain;; PAS domain;; Protein tyrosine kinase;; PAS fold;; PAS fold;; PAS fold	Phototropin-1 GN=T6D9_110 OS=Arabidopsis thaliana (Mouse-ear cress) PE=1 SV=1	PREDICTED: phototropin-1 [Cucumis melo]
Cla008753	--	--	--	--	--	--	Mlo family	MLO-like protein 6 GN=MLO6 OS=Arabidopsis thaliana (Mouse-ear cress) PE=2 SV=2	PREDICTED: MLO-like protein 6 isoform X1 [Cucumis melo]
Cla017954	--	--	--	--	--	--	GDP-fucose protein O-fucosyltransferase	Uncharacterized protein At1g04910 GN=At1g04910 OS=Arabidopsis thaliana (Mouse-ear cress) PE=2 SV=1	PREDICTED: uncharacterized protein At1g04910-like isoform X2 [Cucumis sativus]
Cla007886	--	--	Molecular Function: DNA binding (GO:0003677);; Molecular Function: helicase activity (GO:0004386);; Molecular Function: ATP binding (GO:0005524);; Biological Process: metabolic process (GO:0008152);;	--	[K]	Transcription	--	Protein CHROMATIN REMODELING 20 {ECO:0000303|PubMed:16547115} OS=Arabidopsis thaliana (Mouse-ear cress) PE=2 SV=2	PREDICTED: protein CHROMATIN REMODELING 20 isoform X2 [Cucumis sativus]
Cla010525	--	--	Biological Process: karyogamy (GO:0000741);; Cellular Component: nucleolus (GO:0005730);; Biological Process: rRNA processing (GO:0006364);; Biological Process: embryo sac egg cell differentiation (GO:0009560);; Cellular Component: small-subunit processome (GO:0032040);;	--	[S]	Function unknown	Utp11 protein	Probable U3 small nucleolar RNA-associated protein 11 OS=Oryza sativa subsp. japonica (Rice) PE=2 SV=2	PREDICTED: probable U3 small nucleolar RNA-associated protein 11 [Cucumis sativus]
Cla012649	--	--	Cellular Component: nucleus (GO:0005634);; Biological Process: regulation of transcription, DNA-templated (GO:0006355);; Molecular Function: protein dimerization activity (GO:0046983);;	--	--	--	AUX/IAA family	Auxin-responsive protein IAA26 GN=MDC8.13 OS=Arabidopsis thaliana (Mouse-ear cress) PE=1 SV=2	PREDICTED: auxin-responsive protein IAA26-like [Cucumis melo]
Cla019318	--	--	Molecular Function: protein tyrosine phosphatase activity (GO:0004725);; Cellular Component: cytoplasm (GO:0005737);; Molecular Function: protein tyrosine/serine/threonine phosphatase activity (GO:0008138);; Biological Process: abscisic acid-activated signaling pathway (GO:0009738);; Biological Process: regulation of stomatal movement (GO:0010119);; Biological Process: regulation of gene expressi…	--	[V]	Defense mechanisms	Actin-fragmin kinase, catalytic	Dual specificity protein phosphatase PHS1 GN=PHS1 OS=Arabidopsis thaliana (Mouse-ear cress) PE=1 SV=1	PREDICTED: dual specificity protein phosphatase PHS1 [Cucumis sativus]
MSTRG.12119	--	--	--	--	--	--	--	--	PREDICTED: cx9C motif-containing protein 4 [Cucumis melo]
Cla003280	[R]	General function prediction only	--	K06966|1e-144|vvi:100243479|hypothetical protein LOC100243479; K06966	--	--	Possible lysine decarboxylase	Probable cytokinin riboside 5&apos;-monophosphate phosphoribohydrolase LOGL10 OS=Oryza sativa subsp. japonica (Rice) PE=2 SV=1	PREDICTED: uncharacterized protein LOC101207783 [Cucumis sativus]
Cla021272	[G]	Carbohydrate transport and metabolism	Cellular Component: mitochondrion (GO:0005739);; Cellular Component: chloroplast (GO:0009507);; Biological Process: chlorophyll catabolic process (GO:0015996);; Molecular Function: kinase activity (GO:0016301);; Biological Process: phosphorylation (GO:0016310);;	--	[R]	General function prediction only	Fructosamine kinase;; Phosphotransferase enzyme family	Protein-ribulosamine 3-kinase, chloroplastic (Precursor) GN=At3g61080 OS=Arabidopsis thaliana (Mouse-ear cress) PE=1 SV=2	PREDICTED: protein-ribulosamine 3-kinase, chloroplastic [Cucumis sativus]
Cla013054	--	--	--	--	[S]	Function unknown	Pre-rRNA-processing protein TSR2	--	PREDICTED: pre-rRNA-processing protein TSR2 homolog [Cucumis melo]
Cla021906	--	--	--	--	--	--	HEAT-like repeat;; HEAT repeats;; HEAT repeat	Microtubule-associated protein TORTIFOLIA1 GN=T24A18.10 OS=Arabidopsis thaliana (Mouse-ear cress) PE=1 SV=2	hypothetical protein Csa_6G401530 [Cucumis sativus]
Cla017150	[K]	Transcription	--	--	--	--	Double-stranded RNA binding motif	Double-stranded RNA-binding protein 1 GN=P0695H10.10 OS=Oryza sativa subsp. japonica (Rice) PE=2 SV=1	hypothetical protein Csa_3G842040 [Cucumis sativus]
Cla005818	--	--	--	--	--	--	GAGA binding protein-like family	Protein BASIC PENTACYSTEINE2 OS=Arabidopsis thaliana (Mouse-ear cress) PE=1 SV=1	PREDICTED: protein BASIC PENTACYSTEINE2-like [Cucumis sativus]
Cla008185	--	--	--	--	--	--	--	--	hypothetical protein Csa_1G528510 [Cucumis sativus]
Cla009256	[C]	Energy production and conversion	Molecular Function: dihydrolipoyl dehydrogenase activity (GO:0004148);; Molecular Function: mercury (II) reductase activity (GO:0016152);; Molecular Function: mercury ion binding (GO:0045340);; Biological Process: cell redox homeostasis (GO:0045454);; Molecular Function: flavin adenine dinucleotide binding (GO:0050660);; Molecular Function: NADP binding (GO:0050661);; Biological Process: detoxifi…	K00382|0.0|vvi:100246616|hypothetical protein LOC100246616; K00382 dihydrolipoamide dehydrogenase [EC:1.8.1.4]	[C]	Energy production and conversion	Pyridine nucleotide-disulphide oxidoreductase;; Pyridine nucleotide-disulphide oxidoreductase, dimerisation domain;; Pyridine nucleotide-disulphide oxidoreductase;; FAD binding domain;; Glucose inhibited division protein A	Dihydrolipoyl dehydrogenase 2, chloroplastic (Precursor) GN=LPD2 OS=Arabidopsis thaliana (Mouse-ear cress) PE=2 SV=2	PREDICTED: dihydrolipoyl dehydrogenase 1, chloroplastic-like [Cucumis melo]
Cla014237	[O]	Posttranslational modification, protein turnover, chaperones	Molecular Function: ATP binding (GO:0005524);;	--	[O]	Posttranslational modification, protein turnover, chaperones	Domain associated at C-terminal with AAA;; ATPase family associated with various cellular activities (AAA)	Extensin (Precursor) GN=HRGP OS=Zea mays (Maize) PE=2 SV=1	PREDICTED: uncharacterized protein LOC101205613 [Cucumis sativus]
Cla015915	--	--	Molecular Function: DNA binding (GO:0003677);; Molecular Function: chromatin binding (GO:0003682);; Cellular Component: nucleus (GO:0005634);;	--	[O]	Posttranslational modification, protein turnover, chaperones	Myb-like DNA-binding domain	Protein RADIALIS-like 3 GN=RL3 OS=Arabidopsis thaliana (Mouse-ear cress) PE=2 SV=1	PREDICTED: protein RADIALIS-like 3 [Cucumis melo]
Cla003619	--	--	--	--	--	--	AP2 domain	Ethylene-responsive transcription factor ERF107 GN=ERF107 OS=Arabidopsis thaliana (Mouse-ear cress) PE=2 SV=1	ERF-like protein [Cucumis melo]
Cla010975	--	--	Molecular Function: nucleotide binding (GO:0000166);; Molecular Function: RNA binding (GO:0003723);; Cellular Component: chloroplast stroma (GO:0009570);; Biological Process: chloroplast organization (GO:0009658);; Biological Process: chloroplast RNA processing (GO:0031425);; Biological Process: protein targeting to chloroplast (GO:0045036);; Biological Process: positive regulation of translation…	--	[R]	General function prediction only	PPR repeat family;; PPR repeat;; Pentatricopeptide repeat domain;; PPR repeat;; Tetratricopeptide repeat	Pentatricopeptide repeat-containing protein At4g16390, chloroplastic (Precursor) GN=P67 OS=Arabidopsis thaliana (Mouse-ear cress) PE=1 SV=3	PREDICTED: pentatricopeptide repeat-containing protein At4g16390, chloroplastic [Cucumis melo]
Cla017989	--	--	--	--	--	--	Rhodanese-like domain	Rhodanese-like domain-containing protein 10 GN=STR10 OS=Arabidopsis thaliana (Mouse-ear cress) PE=2 SV=1	PREDICTED: rhodanese-like domain-containing protein 10 [Cucumis sativus]
Cla017693	[R]	General function prediction only	Biological Process: iron-sulfur cluster assembly (GO:0016226);; Molecular Function: transferase activity, transferring acyl groups (GO:0016746);; Cellular Component: CIA complex (GO:0097361);;	--	[R]	General function prediction only	WD domain, G-beta repeat;; Anaphase-promoting complex subunit 4 WD40 domain;; IKI3 family	Probable cytosolic iron-sulfur protein assembly protein CIAO1 homolog {ECO:0000255|HAMAP-Rule:MF_03037} GN=CHLREDRAFT_130093 OS=Chlamydomonas reinhardtii (Chlamydomonas smithii) PE=3 SV=1	PREDICTED: probable cytosolic iron-sulfur protein assembly protein CIAO1 homolog [Cucumis melo]
Cla009977	[L]	Replication, recombination and repair	Molecular Function: isomerase activity (GO:0016853);;	--	[L]	Replication, recombination and repair	DNA topoisomerase;; Toprim domain	DNA topoisomerase 3-alpha GN=TOP3A OS=Arabidopsis thaliana (Mouse-ear cress) PE=1 SV=1	PREDICTED: uncharacterized protein LOC101210581 [Cucumis sativus]
Cla018858	--	--	Molecular Function: isomerase activity (GO:0016853);;	K07253|3e-54|vvi:100266836|hypothetical protein LOC100266836	[V]	Defense mechanisms	Macrophage migration inhibitory factor (MIF)	--	PREDICTED: macrophage migration inhibitory factor homolog [Cucumis sativus]
Cla015233	--	--	Molecular Function: calcium ion binding (GO:0005509);; Cellular Component: chloroplast thylakoid lumen (GO:0009543);; Cellular Component: photosystem II oxygen evolving complex (GO:0009654);; Biological Process: photosynthesis (GO:0015979);; Cellular Component: extrinsic component of membrane (GO:0019898);;	--	[Z]	Cytoskeleton	PsbP	Thylakoid lumenal 19 kDa protein, chloroplastic (Precursor) GN=At3g63540 OS=Arabidopsis thaliana (Mouse-ear cress) PE=1 SV=2	PREDICTED: thylakoid lumenal 19 kDa protein, chloroplastic [Cucumis melo]
Cla021034	--	--	--	K12592|7e-89|rcu:RCOM_0920830|hypothetical protein; K12592 exosome complex protein LRP1	[L]	Replication, recombination and repair	Sas10/Utp3/C1D family	--	PREDICTED: nuclear nucleic acid-binding protein C1D [Cucumis sativus]
Cla011663	[OC]	--	Biological Process: glycerol ether metabolic process (GO:0006662);; Molecular Function: protein disulfide oxidoreductase activity (GO:0015035);; Biological Process: cell redox homeostasis (GO:0045454);; Biological Process: oxidation-reduction process (GO:0055114);;	--	[O]	Posttranslational modification, protein turnover, chaperones	Thioredoxin	Thioredoxin-like 3-1, chloroplastic (Precursor) GN=WCRKC1 OS=Arabidopsis thaliana (Mouse-ear cress) PE=2 SV=3	PREDICTED: thioredoxin-like 3-1, chloroplastic [Cucumis melo]
Cla000617	[S]	Function unknown	--	--	[S]	Function unknown	NRDE protein	--	PREDICTED: transport and Golgi organization 2 homolog [Vitis vinifera]
Cla005538	[J]	Translation, ribosomal structure and biogenesis	--	K07562|1e-30|pop:POPTR_555983|hypothetical protein; K07562 nonsense-mediated mRNA decay protein 3	[J]	Translation, ribosomal structure and biogenesis	--	--	PREDICTED: 60S ribosomal export protein NMD3 [Cucumis sativus]
Cla010874	[R]	General function prediction only	Biological Process: metabolic process (GO:0008152);; Cellular Component: chloroplast (GO:0009507);; Molecular Function: hydrolase activity (GO:0016787);;	K07046|1e-170|pop:POPTR_712455|hypothetical protein; K07046	--	--	Amidohydrolase	--	PREDICTED: uncharacterized protein LOC103494570 [Cucumis melo]
Cla021718	--	--	--	K11583|0.0|vvi:100247694|hypothetical protein LOC100247694; K11583 protein phosphatase 2 (formerly 2A), regulatory subunit B''	[A]	RNA processing and modification	EF-hand domain pair;; EF hand;; EF hand	Probable serine/threonine-protein phosphatase 2A regulatory subunit B&apos;&apos; subunit TON2 GN=At5g18580 OS=Arabidopsis thaliana (Mouse-ear cress) PE=1 SV=1	PREDICTED: probable serine/threonine-protein phosphatase 2A regulatory subunit B&apos;&apos; subunit TON2 [Cucumis sativus]
Cla011453	--	--	Molecular Function: DNA binding (GO:0003677);; Molecular Function: zinc ion binding (GO:0008270);; Molecular Function: oxidoreductase activity, acting on paired donors, with incorporation or reduction of molecular oxygen, 2-oxoglutarate as one donor, and incorporation of one atom each of oxygen into both donors (GO:0016706);; Biological Process: primary metabolic process (GO:0044238);; Biological…	K11446|0.0|rcu:RCOM_1686820|transcription factor, putative; K11446 histone demethylase JARID1 [EC:1.14.11.-]	[R]	General function prediction only	PLU-1-like protein;; C5HC2 zinc finger;; PHD-finger;; JmjC domain, hydroxylase	Putative lysine-specific demethylase JMJ16 GN=F22O13.10 OS=Arabidopsis thaliana (Mouse-ear cress) PE=2 SV=1	PREDICTED: lysine-specific demethylase 5D isoform X3 [Cucumis sativus]
Cla016973	[O]	Posttranslational modification, protein turnover, chaperones	Cellular Component: ubiquitin ligase complex (GO:0000151);; Cellular Component: cytosol (GO:0005829);; Biological Process: ubiquitin-dependent protein catabolic process (GO:0006511);; Biological Process: glucuronoxylan metabolic process (GO:0010413);; Biological Process: protein ubiquitination (GO:0016567);; Molecular Function: ligase activity (GO:0016874);; Molecular Function: ubiquitin-ubiquiti…	K10597|0.0|rcu:RCOM_0169100|ubiquitin-protein ligase, putative; K10597 ubiquitin conjugation factor E4 B [EC:6.3.2.19]	[O]	Posttranslational modification, protein turnover, chaperones	Ubiquitin elongating factor core;; U-box domain	Probable ubiquitin conjugation factor E4 GN=T20K14_10 OS=Arabidopsis thaliana (Mouse-ear cress) PE=2 SV=1	PREDICTED: probable ubiquitin conjugation factor E4 [Cucumis melo]
Cla008367	[R]	General function prediction only	--	--	--	--	Calcineurin-like phosphoesterase	--	PREDICTED: uncharacterized protein LOC103482705 [Cucumis melo]
Cla012640	--	--	Biological Process: very long-chain fatty acid metabolic process (GO:0000038);; Biological Process: polysaccharide biosynthetic process (GO:0000271);; Biological Process: pattern specification process (GO:0007389);; Biological Process: regulation of cell size (GO:0008361);; Biological Process: plant-type cell wall organization (GO:0009664);; Biological Process: multidimensional cell growth (GO:00…	--	--	--	GDSL-like Lipase/Acylhydrolase	GDSL esterase/lipase APG (Precursor) GN=APG OS=Arabidopsis thaliana (Mouse-ear cress) PE=1 SV=1	PREDICTED: GDSL esterase/lipase APG-like [Cucumis melo]
Cla000832	[L]	Replication, recombination and repair	Molecular Function: nucleotide binding (GO:0000166);; Biological Process: pollination (GO:0009856);; Molecular Function: hydrolase activity (GO:0016787);; Biological Process: biological_process (GO:0044699);; Biological Process: anatomical structure development (GO:0048856);;	--	[A]	RNA processing and modification	AAA domain;; AAA domain;; AAA domain;; Part of AAA domain;; Viral (Superfamily 1) RNA helicase;; UvrD/REP helicase N-terminal domain	Probable helicase MAGATAMA 3 GN=MAA3 OS=Arabidopsis thaliana (Mouse-ear cress) PE=2 SV=1	PREDICTED: probable helicase MAGATAMA 3 isoform X1 [Cucumis melo]
Cla005841	--	--	--	--	[R]	General function prediction only	zinc-ribbon domain;; zinc-ribbon domain	Uncharacterized protein At2g02148 GN=At2g02148 OS=Arabidopsis thaliana (Mouse-ear cress) PE=2 SV=1	PREDICTED: uncharacterized protein At2g02148 [Cucumis sativus]
Cla022645	--	--	Biological Process: microtubule cytoskeleton organization (GO:0000226);; Molecular Function: microtubule motor activity (GO:0003777);; Molecular Function: ATP binding (GO:0005524);; Cellular Component: kinesin complex (GO:0005871);; Biological Process: DNA replication (GO:0006260);; Biological Process: chromatin silencing (GO:0006342);; Biological Process: microtubule-based movement (GO:0007018);…	--	[Z]	Cytoskeleton	Kinesin motor domain	Kinesin-like protein NACK2 GN=NACK2 OS=Nicotiana tabacum (Common tobacco) PE=1 SV=1	PREDICTED: centromere-associated protein E [Cucumis sativus]
MSTRG.9294	--	--	Cellular Component: plasma membrane (GO:0005886);; Molecular Function: secondary active sulfate transmembrane transporter activity (GO:0008271);; Cellular Component: integral component of membrane (GO:0016021);; Biological Process: sulfate transmembrane transport (GO:1902358);;	--	[P]	Inorganic ion transport and metabolism	--	Sulfate transporter 1.3 GN=SULTR1;3 OS=Arabidopsis thaliana (Mouse-ear cress) PE=2 SV=1	PREDICTED: sulfate transporter 1.3-like [Cucumis sativus]
Cla001109	--	--	--	--	[T]	Signal transduction mechanisms	Hyccin	--	PREDICTED: uncharacterized protein LOC101215901 [Cucumis sativus]
Cla012734	[CE]	--	Molecular Function: magnesium ion binding (GO:0000287);; Molecular Function: 3-isopropylmalate dehydrogenase activity (GO:0003862);; Biological Process: ubiquinone biosynthetic process (GO:0006744);; Biological Process: leucine biosynthetic process (GO:0009098);; Cellular Component: chloroplast stroma (GO:0009570);; Cellular Component: chloroplast envelope (GO:0009941);; Molecular Function: NAD b…	K00052|0.0|vvi:100259968|hypothetical protein LOC100259968; K00052 3-isopropylmalate dehydrogenase [EC:1.1.1.85]	[E]	Amino acid transport and metabolism	Isocitrate/isopropylmalate dehydrogenase	3-isopropylmalate dehydrogenase, chloroplastic (Precursor) OS=Brassica napus (Rape) PE=2 SV=1	PREDICTED: 3-isopropylmalate dehydrogenase, chloroplastic-like [Cucumis melo]
Cla021273	--	--	--	--	--	--	--	--	PREDICTED: uncharacterized protein LOC103483313 isoform X1 [Cucumis melo]
Cla005032	--	--	--	--	--	--	--	Proline-rich receptor-like protein kinase PERK10 GN=PERK10 OS=Arabidopsis thaliana (Mouse-ear cress) PE=2 SV=2	PREDICTED: classical arabinogalactan protein 9 [Cucumis melo]
Cla011908	--	--	--	--	--	--	--	--	PREDICTED: erythroid differentiation-related factor 1 [Cucumis sativus]
Cla009387	[RTKL]	--	--	--	[T]	Signal transduction mechanisms	Protein kinase domain;; Protein tyrosine kinase;; Kinase-like	Mitogen-activated protein kinase kinase kinase NPK1 GN=NPK1 OS=Nicotiana tabacum (Common tobacco) PE=1 SV=1	PREDICTED: mitogen-activated protein kinase kinase kinase NPK1 isoform X2 [Cucumis sativus]
Cla022132	--	--	--	--	--	--	ZF-HD protein dimerisation region	Zinc-finger homeodomain protein 1 OS=Oryza sativa subsp. japonica (Rice) PE=2 SV=1	PREDICTED: zinc-finger homeodomain protein 2 [Cucumis melo]
Cla018265	--	--	Cellular Component: plastid (GO:0009536);;	--	[R]	General function prediction only	PPR repeat family;; Pentatricopeptide repeat domain;; PPR repeat;; PPR repeat	Pentatricopeptide repeat-containing protein At5g02830, chloroplastic (Precursor) GN=At5g02830 OS=Arabidopsis thaliana (Mouse-ear cress) PE=2 SV=3	PREDICTED: pentatricopeptide repeat-containing protein At5g02830, chloroplastic [Cucumis sativus]
Cla006006	--	--	--	--	--	--	bHLH-MYC and R2R3-MYB transcription factors N-terminal;; Helix-loop-helix DNA-binding domain	Transcription factor bHLH3 OS=Arabidopsis thaliana (Mouse-ear cress) PE=2 SV=1	PREDICTED: transcription factor bHLH3 [Cucumis melo]
Cla008752	--	--	--	--	--	--	--	--	hypothetical protein Csa_6G293180 [Cucumis sativus]
Cla008945	--	--	Biological Process: tail-anchored membrane protein insertion into ER membrane (GO:0071816);;	--	--	--	--	--	PREDICTED: tail-anchored protein insertion receptor WRB [Cucumis melo]
Cla009860	[O]	Posttranslational modification, protein turnover, chaperones	--	--	--	--	Subtilase family;; Peptidase inhibitor I9	Subtilisin-like protease SBT2.5 {ECO:0000303|PubMed:16193095} (Precursor) OS=Arabidopsis thaliana (Mouse-ear cress) PE=2 SV=1	PREDICTED: subtilisin-like protease SBT2.5 [Cucumis sativus]
Cla007403	--	--	--	--	--	--	--	--	PREDICTED: uncharacterized protein LOC105435327 [Cucumis sativus]
Cla023256	[RTKL]	--	--	--	--	--	Carbohydrate-binding protein of the ER;; Protein kinase domain;; Protein tyrosine kinase;; Leucine rich repeat;; Leucine Rich repeats (2 copies);; Leucine Rich Repeat;; Leucine Rich repeat	Putative leucine-rich repeat receptor-like protein kinase At2g19210 (Precursor) GN=At2g19210 OS=Arabidopsis thaliana (Mouse-ear cress) PE=3 SV=1	PREDICTED: putative leucine-rich repeat receptor-like protein kinase At2g19210 [Cucumis melo]
Cla018531	[J]	Translation, ribosomal structure and biogenesis	Biological Process: RNA methylation (GO:0001510);; Cellular Component: nucleolus (GO:0005730);; Cellular Component: small nucleolar ribonucleoprotein complex (GO:0005732);; Biological Process: nucleotide biosynthetic process (GO:0009165);; Biological Process: regulation of flower development (GO:0009909);; Cellular Component: viral nucleocapsid (GO:0019013);; Molecular Function: snoRNA binding (G…	K11129|6e-91|rcu:RCOM_1619060|H/ACA ribonucleoprotein complex subunit, putative; K11129 H/ACA ribonucleoprotein complex subunit 2	[A]	RNA processing and modification	Ribosomal protein L7Ae/L30e/S12e/Gadd45 family	H/ACA ribonucleoprotein complex subunit 2-like protein GN=At5g08180 OS=Arabidopsis thaliana (Mouse-ear cress) PE=1 SV=1	PREDICTED: H/ACA ribonucleoprotein complex subunit 2-like protein [Cucumis melo]
Cla010738	--	--	Biological Process: transcription, DNA-templated (GO:0006351);; Cellular Component: intracellular part (GO:0044424);; Molecular Function: protein dimerization activity (GO:0046983);;	--	--	--	--	Transcription factor bHLH129 GN=F14B2.8 OS=Arabidopsis thaliana (Mouse-ear cress) PE=2 SV=2	PREDICTED: transcription factor bHLH128 [Cucumis sativus]
Cla007447	[M]	Cell wall/membrane/envelope biogenesis	--	--	[M]	Cell wall/membrane/envelope biogenesis	Mechanosensitive ion channel	Mechanosensitive ion channel protein 10 GN=MSL10 OS=Arabidopsis thaliana (Mouse-ear cress) PE=1 SV=1	PREDICTED: mechanosensitive ion channel protein 10-like [Cucumis melo]
Cla010167	[KAD]	--	Molecular Function: DNA binding (GO:0003677);; Molecular Function: chromatin binding (GO:0003682);;	K09422|0.0|vvi:100246639|hypothetical protein LOC100246639; K09422 myb proto-oncogene protein, plant	[K]	Transcription	Myb-like DNA-binding domain;; Myb-like DNA-binding domain	Myb-related protein 340 OS=Antirrhinum majus (Garden snapdragon) PE=2 SV=1	PREDICTED: myb-like protein Q isoform X2 [Cucumis melo]
Cla002241	[G]	Carbohydrate transport and metabolism	--	K01087|0.0|rcu:RCOM_1251280|trehalose-6-phosphate synthase, putative (EC:2.4.1.15 3.1.3.12); K00697 alpha,alpha-trehalose-phosphate synthase (UDP-forming) [EC:2.4.1.15]; K01087 trehalose-phosphatase [EC:3.1.3.12]	[G]	Carbohydrate transport and metabolism	Glycosyltransferase family 20;; Trehalose-phosphatase;; haloacid dehalogenase-like hydrolase	Probable alpha,alpha-trehalose-phosphate synthase [UDP-forming] 7 GN=T2D23.11 OS=Arabidopsis thaliana (Mouse-ear cress) PE=1 SV=1	hypothetical protein Csa_7G049190 [Cucumis sativus]
Cla012650	[RTKL]	--	Molecular Function: protein serine/threonine kinase activity (GO:0004674);; Molecular Function: ATP binding (GO:0005524);; Cellular Component: plasma membrane (GO:0005886);; Biological Process: protein phosphorylation (GO:0006468);; Biological Process: microtubule nucleation (GO:0007020);; Cellular Component: integral component of membrane (GO:0016021);; Biological Process: cell wall macromolecul…	--	--	--	Protein tyrosine kinase;; Protein kinase domain;; LysM domain	LysM domain receptor-like kinase 3 (Precursor) GN=LYK3 OS=Arabidopsis thaliana (Mouse-ear cress) PE=2 SV=1	PREDICTED: lysM domain receptor-like kinase 3 [Cucumis melo]
Cla021129	--	--	Biological Process: pentose-phosphate shunt (GO:0006098);; Biological Process: rRNA processing (GO:0006364);; Cellular Component: chloroplast thylakoid (GO:0009534);; Cellular Component: chloroplast inner membrane (GO:0009706);; Biological Process: thylakoid membrane organization (GO:0010027);; Biological Process: photosystem II assembly (GO:0010207);; Biological Process: chlorophyll biosynthetic…	--	--	--	Protein of unknown function (DUF4079)	--	PREDICTED: uncharacterized protein LOC103483159 [Cucumis melo]
Cla013731	--	--	Molecular Function: DNA binding (GO:0003677);; Biological Process: regulation of transcription, DNA-templated (GO:0006355);;	--	--	--	No apical meristem (NAM) protein	NAC domain-containing protein 78 {ECO:0000303|PubMed:15029955} GN=T32M21.10 OS=Arabidopsis thaliana (Mouse-ear cress) PE=2 SV=2	PREDICTED: NAC domain-containing protein 78-like isoform X1 [Cucumis sativus]
Cla022348	--	--	--	--	--	--	--	--	PREDICTED: uncharacterized protein LOC101213579 isoform X1 [Cucumis sativus]
Cla014634	--	--	--	--	--	--	RNAse P Rpr2/Rpp21/SNM1 subunit domain	--	PREDICTED: uncharacterized protein LOC103493157 [Cucumis melo]
Cla022178	--	--	Cellular Component: nucleus (GO:0005634);; Biological Process: regulation of transcription, DNA-templated (GO:0006355);; Biological Process: auxin-activated signaling pathway (GO:0009734);; Molecular Function: protein dimerization activity (GO:0046983);;	K14484|0.0|vvi:100232909|Aux/IAA protein	--	--	AUX/IAA family	Auxin-responsive protein IAA9 GN=IAA9 OS=Arabidopsis thaliana (Mouse-ear cress) PE=1 SV=1	PREDICTED: auxin-responsive protein IAA9-like [Cucumis melo]
Cla003968	[O]	Posttranslational modification, protein turnover, chaperones	--	K13993|9e-93|rcu:RCOM_0450640|heat-shock protein, putative; K13993 HSP20 family protein	[O]	Posttranslational modification, protein turnover, chaperones	Hsp20/alpha crystallin family	17.6 kDa class I heat shock protein 3 GN=HSP17.6C OS=Arabidopsis thaliana (Mouse-ear cress) PE=2 SV=2	PREDICTED: 17.8 kDa class I heat shock protein-like [Cucumis sativus]
Cla020970	--	--	--	K14515|0.0|pop:POPTR_561896|EBF3; ein3-binding f-box protein 3; K14515 EIN3-binding F-box protein	[R]	General function prediction only	Leucine Rich repeat;; F-box domain;; F-box-like	EIN3-binding F-box protein 1 GN=F13B15.15 OS=Arabidopsis thaliana (Mouse-ear cress) PE=1 SV=1	EIN3-binding F-box protein 1-like [Cucumis sativus]
Cla013169	--	--	--	--	--	--	--	--	PREDICTED: uncharacterized protein LOC103496842 [Cucumis melo]
Cla010688	--	--	--	--	[R]	General function prediction only	PPR repeat family;; PPR repeat;; Pentatricopeptide repeat domain;; PPR repeat;; Region in Clathrin and VPS;; Evolutionarily conserved signalling intermediate in Toll pathway;; Mitochondrial ATPase expression	Pentatricopeptide repeat-containing protein At5g42310, mitochondrial (Precursor) GN=At5g42310 OS=Arabidopsis thaliana (Mouse-ear cress) PE=2 SV=1	PREDICTED: pentatricopeptide repeat-containing protein At5g42310, mitochondrial-like isoform X1 [Cucumis sativus]
Cla017944	--	--	--	K14686|1e-46|rcu:RCOM_0303300|copper transporter, putative; K14686 solute carrier family 31 (copper transporter), member 1	[P]	Inorganic ion transport and metabolism	Ctr copper transporter family	Copper transporter 4 GN=COPT4 OS=Arabidopsis thaliana (Mouse-ear cress) PE=2 SV=2	PREDICTED: copper transporter 4-like [Cucumis sativus]
Cla002796	--	--	--	--	[I]	Lipid transport and metabolism	Oxysterol-binding protein;; Pleckstrin homology domain;; PH domain	Oxysterol-binding protein-related protein 1C GN=ORP1C OS=Arabidopsis thaliana (Mouse-ear cress) PE=2 SV=1	PREDICTED: oxysterol-binding protein-related protein 1C-like isoform X2 [Cucumis melo]
Cla013248	--	--	Biological Process: proteolysis (GO:0006508);; Biological Process: autophagy (GO:0006914);; Molecular Function: NEDD8-specific protease activity (GO:0019784);;	K08597|1e-108|rcu:RCOM_0624670|sentrin/sumo-specific protease, senp8, putative; K08597 sentrin-specific protease 8 [EC:3.4.22.-]	[R]	General function prediction only	Ulp1 protease family, C-terminal catalytic domain	NEDD8-specific protease 1 GN=F15L12.8 OS=Arabidopsis thaliana (Mouse-ear cress) PE=2 SV=1	PREDICTED: NEDD8-specific protease 1 [Cucumis melo]
Cla001904	--	--	Molecular Function: RNA binding (GO:0003723);; Cellular Component: nucleus (GO:0005634);; Cellular Component: cytoplasm (GO:0005737);; Biological Process: mRNA processing (GO:0006397);; Biological Process: xylan metabolic process (GO:0045491);;	K12839|1e-28|pop:POPTR_596786|hypothetical protein; K12839 survival of motor neuron-related-splicing factor 30	[A]	RNA processing and modification	--	--	hypothetical protein Csa_5G526860 [Cucumis sativus]
Cla015456	[E]	Amino acid transport and metabolism	Molecular Function: transporter activity (GO:0005215);; Biological Process: oligopeptide transport (GO:0006857);; Cellular Component: integral component of membrane (GO:0016021);;	--	[E]	Amino acid transport and metabolism	POT family;; Major Facilitator Superfamily	Protein NRT1/ PTR FAMILY 1.2 GN=F9I5.4 OS=Arabidopsis thaliana (Mouse-ear cress) PE=1 SV=1	PREDICTED: protein NRT1/ PTR FAMILY 1.2-like [Cucumis sativus]
Cla008844	--	--	Cellular Component: proteasome complex (GO:0000502);;	K03039|1e-155|pop:POPTR_826642|hypothetical protein; K03039 26S proteasome regulatory subunit N9	[O]	Posttranslational modification, protein turnover, chaperones	PCI domain	26S proteasome non-ATPase regulatory subunit 13 homolog B GN=RPN9B OS=Arabidopsis thaliana (Mouse-ear cress) PE=1 SV=1	PREDICTED: 26S proteasome non-ATPase regulatory subunit 13 homolog A [Cucumis melo]
Cla014784	--	--	--	--	--	--	--	--	PREDICTED: nucleolar protein 58 [Cucumis melo]
Cla012509	--	--	Biological Process: protein transport (GO:0015031);; Cellular Component: integral component of membrane (GO:0016021);;	--	[R]	General function prediction only	PPR repeat family;; PPR repeat;; PPR repeat;; Pentatricopeptide repeat domain;; Tetratricopeptide repeat;; Tetratricopeptide repeat;; Region in Clathrin and VPS;; Tetratricopeptide repeat;; Evolutionarily conserved signalling intermediate in Toll pathway	Pentatricopeptide repeat-containing protein At1g73710 GN=At1g73710 OS=Arabidopsis thaliana (Mouse-ear cress) PE=2 SV=1	PREDICTED: pentatricopeptide repeat-containing protein At1g73710 [Cucumis melo]
Cla005078	--	--	--	--	--	--	--	Shugoshin-1 GN=SGO1 OS=Zea mays (Maize) PE=2 SV=1	PREDICTED: uncharacterized protein LOC103501433 isoform X2 [Cucumis melo]
Cla006761	[KAD]	--	--	K09422|1e-126|vvi:100233128|SREBP; sucrose responsive element binding protein; K09422 myb proto-oncogene protein, plant	[K]	Transcription	Myb-like DNA-binding domain;; Myb-like DNA-binding domain	Transcription factor MYB44 GN=K8K14.2 OS=Arabidopsis thaliana (Mouse-ear cress) PE=2 SV=1	PREDICTED: transcription factor MYB44-like [Cucumis melo]
Cla013681	--	--	Biological Process: protein metabolic process (GO:0019538);;	--	[O]	Posttranslational modification, protein turnover, chaperones	Clp amino terminal domain	Chaperone protein ClpB1 GN=F1O17.2 OS=Arabidopsis thaliana (Mouse-ear cress) PE=1 SV=2	PREDICTED: uncharacterized protein LOC103496523 [Cucumis melo]
Cla021120	--	--	--	K14488|3e-50|vvi:100267831|hypothetical protein LOC100267831; K14488 SAUR family protein	--	--	Auxin responsive protein	Auxin-induced protein X15 OS=Glycine max (Soybean) PE=2 SV=1	PREDICTED: auxin-induced protein X15-like [Cucumis sativus]
Cla018811	--	--	--	K02183|0.0|pop:POPTR_825902|hypothetical protein; K02183 calmodulin	--	--	Calmodulin binding protein-like	--	PREDICTED: uncharacterized protein LOC103494282 [Cucumis melo]
Cla021574	[RTKL]	--	--	--	--	--	Protein kinase domain;; Protein tyrosine kinase;; LysM domain	LysM domain receptor-like kinase 4 (Precursor) GN=LYK4 OS=Arabidopsis thaliana (Mouse-ear cress) PE=1 SV=1	PREDICTED: lysM domain receptor-like kinase 4 [Cucumis melo]
Cla012041	--	--	--	--	[J]	Translation, ribosomal structure and biogenesis	tRNA-splicing endonuclease subunit sen54 N-term	--	PREDICTED: uncharacterized protein LOC101210680 isoform X1 [Cucumis sativus]
Cla012684	[M]	Cell wall/membrane/envelope biogenesis	Biological Process: biosynthetic process (GO:0009058);;	--	[M]	Cell wall/membrane/envelope biogenesis	Glycosyl transferases group 1;; Glycosyl transferases group 1;; Glycosyl transferases group 1	Sulfoquinovosyl transferase SQD2 {ECO:0000303|PubMed:11960029} (Precursor) OS=Arabidopsis thaliana (Mouse-ear cress) PE=1 SV=1	PREDICTED: uncharacterized protein LOC101207532 [Cucumis sativus]
Cla001100	[P]	Inorganic ion transport and metabolism	--	--	[P]	Inorganic ion transport and metabolism	haloacid dehalogenase-like hydrolase;; haloacid dehalogenase-like hydrolase	Copper-transporting ATPase PAA1, chloroplastic (Precursor) OS=Arabidopsis thaliana (Mouse-ear cress) PE=2 SV=1	hypothetical protein Csa_4G107510 [Cucumis sativus]
Cla000734	--	--	--	K00413|0.0|pop:POPTR_827243|hypothetical protein; K00413 ubiquinol-cytochrome c reductase cytochrome c1 subunit [EC:1.10.2.2]	[C]	Energy production and conversion	Cytochrome C1 family	Cytochrome c1 2, heme protein, mitochondrial (Precursor) GN=CYC12 OS=Arabidopsis thaliana (Mouse-ear cress) PE=1 SV=1	PREDICTED: cytochrome c1-2, heme protein, mitochondrial [Cucumis sativus]
Cla023478	[RTKL]	--	--	--	[R]	General function prediction only	Protein kinase domain;; Protein tyrosine kinase	Cyclin-dependent kinase B2-2 GN=CDKB2-2 OS=Arabidopsis thaliana (Mouse-ear cress) PE=1 SV=2	PREDICTED: cyclin-dependent kinase B2-2 [Cucumis sativus]
Cla014759	--	--	--	--	--	--	Protein of unknown function (DUF3049)	Protein FANTASTIC FOUR 3 GN=FAF3 OS=Arabidopsis thaliana (Mouse-ear cress) PE=2 SV=1	PREDICTED: protein FANTASTIC FOUR 3-like [Cucumis melo]
Cla011452	--	--	Biological Process: mitotic cell cycle (GO:0000278);; Molecular Function: DNA binding (GO:0003677);; Molecular Function: transcription factor activity, sequence-specific DNA binding (GO:0003700);; Cellular Component: nucleus (GO:0005634);; Biological Process: regulation of transcription, DNA-templated (GO:0006355);; Biological Process: RNA processing (GO:0006396);; Molecular Function: methyltrans…	K11446|0.0|pop:POPTR_413516|JMJ909; jumonji domain protein; K11446 histone demethylase JARID1 [EC:1.14.11.-]	[R]	General function prediction only	jmjN domain;; ARID/BRIGHT DNA binding domain;; PHD-finger;; JmjC domain, hydroxylase	Lysine-specific demethylase JMJ703 GN=P0617H07.8 OS=Oryza sativa subsp. japonica (Rice) PE=1 SV=1	PREDICTED: lysine-specific demethylase 5A isoform X5 [Cucumis melo]
Cla015666	[J]	Translation, ribosomal structure and biogenesis	Molecular Function: threonine-tRNA ligase activity (GO:0004829);; Molecular Function: ATP binding (GO:0005524);; Cellular Component: mitochondrion (GO:0005739);; Biological Process: threonyl-tRNA aminoacylation (GO:0006435);; Cellular Component: chloroplast stroma (GO:0009570);; Biological Process: embryo development ending in seed dormancy (GO:0009793);;	K01868|0.0|vvi:100256277|hypothetical protein LOC100256277; K01868 threonyl-tRNA synthetase [EC:6.1.1.3]	[J]	Translation, ribosomal structure and biogenesis	tRNA synthetase class II core domain (G, H, P, S and T);; Anticodon binding domain;; Threonyl and Alanyl tRNA synthetase second additional domain	Threonine--tRNA ligase, mitochondrial (Precursor) GN=THRRS OS=Arabidopsis thaliana (Mouse-ear cress) PE=2 SV=3	PREDICTED: probable threonine--tRNA ligase, cytoplasmic [Cucumis sativus]
Cla020471	--	--	--	--	--	--	N-terminal C2 in EEIG1 and EHBP1 proteins	--	PREDICTED: uncharacterized protein LOC103489366 [Cucumis melo]
Cla017676	[Z]	Cytoskeleton	Molecular Function: microtubule motor activity (GO:0003777);; Molecular Function: ATP binding (GO:0005524);; Cellular Component: kinesin complex (GO:0005871);; Cellular Component: microtubule (GO:0005874);; Biological Process: microtubule-based movement (GO:0007018);; Molecular Function: microtubule binding (GO:0008017);; Biological Process: metabolic process (GO:0008152);;	--	[Z]	Cytoskeleton	Kinesin motor domain	125 kDa kinesin-related protein GN=TKRP125 OS=Nicotiana tabacum (Common tobacco) PE=1 SV=1	PREDICTED: 125 kDa kinesin-related protein [Cucumis melo]
Cla016972	[K]	Transcription	Biological Process: mitotic cell cycle (GO:0000278);; Biological Process: karyogamy (GO:0000741);; Biological Process: RNA methylation (GO:0001510);; Molecular Function: ATP binding (GO:0005524);; Cellular Component: nucleolus (GO:0005730);; Cellular Component: cytosol (GO:0005829);; Biological Process: gluconeogenesis (GO:0006094);; Biological Process: RNA processing (GO:0006396);; Biological Pr…	K04499|0.0|rcu:RCOM_1282210|DNA helicase, putative; K04499 RuvB-like protein 1 (pontin 52)	[L]	Replication, recombination and repair	TIP49 C-terminus;; ATPase family associated with various cellular activities (AAA);; Holliday junction DNA helicase ruvB N-terminus;; AAA ATPase domain;; AAA domain;; AAA domain (dynein-related subfamily)	RuvB-like protein 1 GN=RIN1 OS=Arabidopsis thaliana (Mouse-ear cress) PE=1 SV=1	PREDICTED: ruvB-like protein 1 [Cucumis sativus]
Cla009953	--	--	--	--	[OE]	--	Serine carboxypeptidase	Serine carboxypeptidase-like 7 (Precursor) GN=SCPL7 OS=Arabidopsis thaliana (Mouse-ear cress) PE=2 SV=1	PREDICTED: serine carboxypeptidase-like 7 [Cucumis melo]
Cla015208	--	--	--	--	--	--	Protein of unknown function (DUF793)	UPF0496 protein 4 OS=Oryza sativa subsp. japonica (Rice) PE=2 SV=1	PREDICTED: UPF0496 protein 4-like [Cucumis sativus]
Cla009821	--	--	--	--	[T]	Signal transduction mechanisms	--	187-kDa microtubule-associated protein AIR9 GN=AIR9 OS=Arabidopsis thaliana (Mouse-ear cress) PE=1 SV=1	PREDICTED: uncharacterized protein LOC103484321 [Cucumis melo]
Cla014160	--	--	--	--	--	--	Protein of unknown function (DUF581)	--	PREDICTED: uncharacterized protein LOC103484988 [Cucumis melo]
Cla006729	--	--	--	--	--	--	Pollen allergen ole e 6	Major pollen allergen Ole e 6 GN=OLE6 OS=Olea europaea (Common olive) PE=1 SV=1	PREDICTED: major pollen allergen Ole e 6-like [Cucumis sativus]
Cla001875	[J]	Translation, ribosomal structure and biogenesis	Molecular Function: structural constituent of ribosome (GO:0003735);; Biological Process: DNA-templated transcription, elongation (GO:0006354);; Biological Process: translation (GO:0006412);; Biological Process: pyrimidine ribonucleotide biosynthetic process (GO:0009220);; Cellular Component: large ribosomal subunit (GO:0015934);;	--	[J]	Translation, ribosomal structure and biogenesis	Ribosomal protein L18e/L15	50S ribosomal protein L15, chloroplastic (Precursor) OS=Arabidopsis thaliana (Mouse-ear cress) PE=2 SV=2	PREDICTED: 54S ribosomal protein L10, mitochondrial [Cucumis melo]
Cla008162	--	--	--	K05857|0.0|vvi:100241574|hypothetical protein LOC100241574; K05857 phospholipase C, delta [EC:3.1.4.11]	[T]	Signal transduction mechanisms	Phosphatidylinositol-specific phospholipase C, X domain;; Phosphatidylinositol-specific phospholipase C, Y domain;; C2 domain;; Phosphoinositide-specific phospholipase C, efhand-like	Phosphoinositide phospholipase C 2 GN=PLC2 OS=Arabidopsis thaliana (Mouse-ear cress) PE=1 SV=1	PREDICTED: phosphoinositide phospholipase C 2-like [Cucumis melo]
Cla015004	--	--	--	--	[S]	Function unknown	Domain of unknown function (DUF383);; Domain of unknown function (DUF384)	--	PREDICTED: FAM203 family protein DDB_G0276861 isoform X1 [Cucumis melo]
Cla014731	--	--	--	--	--	--	--	--	PREDICTED: uncharacterized protein LOC103492708 [Cucumis melo]
Cla005503	--	--	--	--	--	--	--	--	PREDICTED: uncharacterized protein LOC103489644 [Cucumis melo]
Cla013424	--	--	Molecular Function: DNA binding (GO:0003677);; Molecular Function: transcription factor activity, sequence-specific DNA binding (GO:0003700);; Biological Process: regulation of transcription, DNA-templated (GO:0006355);;	K09286|9e-53|vvi:100246641|hypothetical protein LOC100246641; K09286 EREBP-like factor	--	--	AP2 domain	Pathogenesis-related genes transcriptional activator PTI6 GN=PTI6 OS=Solanum lycopersicum (Tomato) PE=2 SV=1	PREDICTED: ethylene-responsive transcription factor ERF069-like [Cucumis melo]
Cla012920	--	--	Biological Process: response to singlet oxygen (GO:0000304);; Cellular Component: plastid (GO:0009536);;	--	--	--	Domain of unknown function (DUF3506);; UvrB/uvrC motif	Protein EXECUTER 1, chloroplastic {ECO:0000305} (Precursor) OS=Arabidopsis thaliana (Mouse-ear cress) PE=1 SV=1	PREDICTED: protein EXECUTER 1, chloroplastic [Cucumis melo]
Cla023063	--	--	--	--	--	--	--	--	hypothetical protein Csa_3G892720 [Cucumis sativus]
Cla020290	--	--	Molecular Function: actin binding (GO:0003779);; Cellular Component: actin cytoskeleton (GO:0015629);; Biological Process: actin filament depolymerization (GO:0030042);;	--	[Z]	Cytoskeleton	Cofilin/tropomyosin-type actin-binding protein	Actin-depolymerizing factor 5 GN=ADF5 OS=Arabidopsis thaliana (Mouse-ear cress) PE=1 SV=1	PREDICTED: actin-depolymerizing factor 5 [Cucumis sativus]
Cla011477	[M]	Cell wall/membrane/envelope biogenesis	Molecular Function: UDP-glucose 4-epimerase activity (GO:0003978);; Cellular Component: Golgi apparatus (GO:0005794);; Cellular Component: cytosol (GO:0005829);; Cellular Component: plasma membrane (GO:0005886);; Biological Process: UDP-L-arabinose biosynthetic process (GO:0033358);; Biological Process: capsule polysaccharide biosynthetic process (GO:0045227);; Biological Process: galactose biosy…	K01784|0.0|pop:POPTR_817341|UDP-glucose 4-epimerase (EC:5.1.3.2); K01784 UDP-glucose 4-epimerase [EC:5.1.3.2]	[M]	Cell wall/membrane/envelope biogenesis	NAD dependent epimerase/dehydratase family;; UDP-glucose 4-epimerase C-term subunit;; 3-beta hydroxysteroid dehydrogenase/isomerase family;; Polysaccharide biosynthesis protein;; RmlD substrate binding domain;; short chain dehydrogenase;; Male sterility protein;; NADH(P)-binding	Bifunctional UDP-glucose 4-epimerase and UDP-xylose 4-epimerase 1 GN=UGE1 OS=Arabidopsis thaliana (Mouse-ear cress) PE=1 SV=2	PREDICTED: bifunctional UDP-glucose 4-epimerase and UDP-xylose 4-epimerase 1 [Cucumis melo]
Cla005994	--	--	--	K10798|0.0|vvi:100261796|hypothetical protein LOC100261796; K10798 poly [ADP-ribose] polymerase [EC:2.4.2.30]	[KLO]	--	Poly(ADP-ribose) polymerase catalytic domain;; Poly(ADP-ribose) polymerase and DNA-Ligase Zn-finger region;; Poly(ADP-ribose) polymerase, regulatory domain;; PADR1 (NUC008) domain;; WGR domain;; BRCA1 C Terminus (BRCT) domain	Poly [ADP-ribose] polymerase 1 GN=PARP1 OS=Arabidopsis thaliana (Mouse-ear cress) PE=1 SV=2	PREDICTED: poly [ADP-ribose] polymerase 1 [Cucumis sativus]
Cla014493	--	--	Biological Process: metabolic process (GO:0008152);;	--	[K]	Transcription	SRF-type transcription factor (DNA-binding and dimerisation domain)	Agamous-like MADS-box protein AGL11 GN=T5L19.90 OS=Arabidopsis thaliana (Mouse-ear cress) PE=1 SV=1	PREDICTED: agamous-like MADS-box protein AGL11 [Cucumis melo]
Cla000397	--	--	--	--	--	--	Putative S-adenosyl-L-methionine-dependent methyltransferase;; Methyltransferase domain;; Methyltransferase domain	Probable methyltransferase PMT5 GN=At2g03480 OS=Arabidopsis thaliana (Mouse-ear cress) PE=2 SV=2	hypothetical protein Csa_5G606620 [Cucumis sativus]
Cla010826	--	--	Molecular Function: ADP binding (GO:0043531);;	--	[T]	Signal transduction mechanisms	NB-ARC domain	Putative disease resistance protein RGA3 GN=RGA3 OS=Solanum bulbocastanum (Wild potato) PE=2 SV=2	hypothetical protein Csa_4G016430 [Cucumis sativus]
Cla018600	--	--	Cellular Component: photosystem I (GO:0009522);; Cellular Component: photosystem II (GO:0009523);; Cellular Component: chloroplast thylakoid membrane (GO:0009535);; Biological Process: photosynthesis, light harvesting (GO:0009765);; Cellular Component: chloroplast envelope (GO:0009941);; Cellular Component: plastoglobule (GO:0010287);; Cellular Component: integral component of membrane (GO:001602…	K08910|1e-168|vvi:100232934|LHCA1; chlorophyll a/b-binding protein; K08910 light-harvesting complex I chlorophyll a/b binding protein 4	--	--	Chlorophyll A-B binding protein	Chlorophyll a-b binding protein P4, chloroplastic (Precursor) OS=Pisum sativum (Garden pea) PE=1 SV=1	PREDICTED: chlorophyll a-b binding protein P4, chloroplastic-like [Cucumis sativus]
Cla021210	--	--	--	--	--	--	--	Uncharacterized protein At1g01500 GN=At1g01500 OS=Arabidopsis thaliana (Mouse-ear cress) PE=2 SV=1	PREDICTED: uncharacterized protein At1g01500 [Cucumis sativus]
Cla020900	--	--	Molecular Function: transcription factor activity, sequence-specific DNA binding (GO:0003700);; Cellular Component: nucleus (GO:0005634);; Biological Process: regulation of transcription, DNA-templated (GO:0006355);; Biological Process: protein acetylation (GO:0006473);; Molecular Function: sequence-specific DNA binding (GO:0043565);;	--	[K]	Transcription	Homeobox domain;; Homeobox associated leucine zipper	Homeobox-leucine zipper protein HAT9 GN=HAT9 OS=Arabidopsis thaliana (Mouse-ear cress) PE=2 SV=2	PREDICTED: homeobox-leucine zipper protein HAT9-like [Cucumis sativus]
Cla005510	--	--	--	--	[O]	Posttranslational modification, protein turnover, chaperones	Zinc finger, C3HC4 type (RING finger)	Probable BOI-related E3 ubiquitin-protein ligase 3 GN=BRG3 OS=Arabidopsis thaliana (Mouse-ear cress) PE=1 SV=1	PREDICTED: probable BOI-related E3 ubiquitin-protein ligase 3 [Cucumis sativus]
Cla003577	--	--	--	--	[DZ]	--	Microtubule associated protein (MAP65/ASE1 family)	65-kDa microtubule-associated protein 3 GN=K17N15.15 OS=Arabidopsis thaliana (Mouse-ear cress) PE=1 SV=1	PREDICTED: 65-kDa microtubule-associated protein 3-like [Cucumis sativus]
Cla019262	--	--	Cellular Component: mitochondrial inner membrane (GO:0005743);; Cellular Component: vacuolar membrane (GO:0005774);; Cellular Component: plasma membrane (GO:0005886);; Biological Process: glycolytic process (GO:0006096);; Biological Process: postreplication repair (GO:0006301);; Biological Process: mitochondrial pyruvate transport (GO:0006850);; Biological Process: aerobic respiration (GO:0009060…	--	[S]	Function unknown	Uncharacterised protein family (UPF0041)	Mitochondrial pyruvate carrier 1 {ECO:0000305} OS=Arabidopsis thaliana (Mouse-ear cress) PE=3 SV=1	PREDICTED: mitochondrial pyruvate carrier 1-like [Cucumis melo]
Cla021730	--	--	--	--	--	--	--	--	PREDICTED: uncharacterized protein LOC101210737 [Cucumis sativus]
Cla014169	[D]	Cell cycle control, cell division, chromosome partitioning	Cellular Component: mitochondrion (GO:0005739);; Cellular Component: membrane (GO:0016020);;	--	--	--	Mitochondrial inner membrane protein	Putative WEB family protein At1g65010, chloroplastic (Precursor) GN=At1g65010 OS=Arabidopsis thaliana (Mouse-ear cress) PE=1 SV=1	PREDICTED: formation of crista junctions protein 1 [Cucumis melo]
Cla015998	--	--	Molecular Function: double-stranded DNA binding (GO:0003690);; Molecular Function: double-stranded RNA binding (GO:0003725);; Molecular Function: zinc ion binding (GO:0008270);; Biological Process: RNA splicing (GO:0008380);; Cellular Component: Cajal body (GO:0015030);; Biological Process: RNA-directed DNA methylation (GO:0080188);;	--	[A]	RNA processing and modification	U1 zinc finger	--	PREDICTED: uncharacterized protein C18H10.07 [Cucumis sativus]
Cla003927	--	--	--	--	--	--	GDP-fucose protein O-fucosyltransferase	Uncharacterized protein At1g04910 GN=At1g04910 OS=Arabidopsis thaliana (Mouse-ear cress) PE=2 SV=1	PREDICTED: uncharacterized protein At1g04910-like [Cucumis melo]
Cla019636	[RTKL]	--	Molecular Function: signal transducer, downstream of receptor, with serine/threonine kinase activity (GO:0004702);; Molecular Function: ATP binding (GO:0005524);; Biological Process: protein phosphorylation (GO:0006468);; Biological Process: oligopeptide transport (GO:0006857);; Cellular Component: integral component of membrane (GO:0016021);; Biological Process: signal transduction by protein ph…	--	--	--	Protein tyrosine kinase;; Di-glucose binding within endoplasmic reticulum;; Protein kinase domain;; Carbohydrate-binding protein of the ER	Probable LRR receptor-like serine/threonine-protein kinase RFK1 (Precursor) GN=RKF1 OS=Arabidopsis thaliana (Mouse-ear cress) PE=1 SV=1	PREDICTED: probable LRR receptor-like serine/threonine-protein kinase RFK1 isoform X4 [Cucumis melo]
Cla018613	[O]	Posttranslational modification, protein turnover, chaperones	Biological Process: metabolic process (GO:0008152);; Molecular Function: transferase activity (GO:0016740);;	K00799|1e-85|vvi:100243397|hypothetical protein LOC100243397	[O]	Posttranslational modification, protein turnover, chaperones	Glutathione S-transferase, N-terminal domain;; Glutathione S-transferase, N-terminal domain;; Glutathione S-transferase, N-terminal domain;; Glutathione S-transferase, C-terminal domain	Glutathione S-transferase U9 GN=K19B1.9 OS=Arabidopsis thaliana (Mouse-ear cress) PE=2 SV=1	PREDICTED: glutathione S-transferase U9-like [Cucumis sativus]
Cla016902	--	--	--	--	--	--	--	--	PREDICTED: uncharacterized protein LOC101204044 [Cucumis sativus]
Cla001349	--	--	--	--	--	--	--	F-box protein SKIP27 GN=SKIP27 OS=Arabidopsis thaliana (Mouse-ear cress) PE=1 SV=2	PREDICTED: F-box protein At4g05010-like [Cucumis melo]
Cla012929	--	--	Molecular Function: GTPase activity (GO:0003924);; Molecular Function: GTP binding (GO:0005525);; Biological Process: metabolic process (GO:0008152);;	K01528|0.0|vvi:100243718|hypothetical protein LOC100243718; K01528 dynamin GTPase [EC:3.6.5.5]	[UR]	--	Dynamin family;; Dynamin central region	Dynamin-related protein 3A GN=T16L1.140 OS=Arabidopsis thaliana (Mouse-ear cress) PE=1 SV=2	PREDICTED: dynamin-related protein 3A-like isoform X3 [Cucumis melo]
Cla019698	--	--	Biological Process: MAPK cascade (GO:0000165);; Biological Process: respiratory burst involved in defense response (GO:0002679);; Biological Process: protein targeting to membrane (GO:0006612);; Biological Process: nucleotide transport (GO:0006862);; Biological Process: ER to Golgi vesicle-mediated transport (GO:0006888);; Biological Process: ER-nucleus signaling pathway (GO:0006984);; Biological…	--	--	--	MAC/Perforin domain	MACPF domain-containing protein NSL1 GN=NSL1 OS=Arabidopsis thaliana (Mouse-ear cress) PE=2 SV=1	PREDICTED: MACPF domain-containing protein NSL1 [Cucumis sativus]
Cla006720	[KAD]	--	--	K09422|3e-99|vvi:100256500|hypothetical protein LOC100256500; K09422 myb proto-oncogene protein, plant	[K]	Transcription	Myb-like DNA-binding domain;; Myb-like DNA-binding domain	Transcription factor MYB48 GN=MYB48 OS=Arabidopsis thaliana (Mouse-ear cress) PE=2 SV=1	PREDICTED: myb-related protein 308-like [Cucumis melo]
Cla017556	[O]	Posttranslational modification, protein turnover, chaperones	Molecular Function: ATPase activator activity (GO:0001671);; Molecular Function: transcription factor activity, sequence-specific DNA binding (GO:0003700);; Cellular Component: nucleus (GO:0005634);; Cellular Component: cytosol (GO:0005829);; Biological Process: regulation of transcription, DNA-templated (GO:0006355);; Biological Process: protein folding (GO:0006457);; Biological Process: respons…	--	[S]	Function unknown	Activator of Hsp90 ATPase, N-terminal;; Activator of Hsp90 ATPase homolog 1-like protein	--	PREDICTED: activator of 90 kDa heat shock protein ATPase homolog 1 [Cucumis sativus]
Cla004765	--	--	--	K11000|1e-93|rcu:RCOM_0146080|1,3-beta-glucan synthase, putative (EC:2.4.1.34); K11000 callose synthase [EC:2.4.1.-]	[M]	Cell wall/membrane/envelope biogenesis	1,3-beta-glucan synthase subunit FKS1, domain-1	Callose synthase 9 GN=T1B9.18 OS=Arabidopsis thaliana (Mouse-ear cress) PE=2 SV=2	hypothetical protein Csa_1G605100 [Cucumis sativus]
Cla019184	[C]	Energy production and conversion	Molecular Function: retinal dehydrogenase activity (GO:0001758);; Molecular Function: aldehyde dehydrogenase (NAD) activity (GO:0004029);; Molecular Function: ATP binding (GO:0005524);; Cellular Component: mitochondrial matrix (GO:0005759);; Cellular Component: chloroplast (GO:0009507);; Biological Process: oxidation-reduction process (GO:0055114);;	K00128|0.0|rcu:RCOM_1511330|aldehyde dehydrogenase, putative (EC:1.2.1.36); K00128 aldehyde dehydrogenase (NAD+) [EC:1.2.1.3]	[C]	Energy production and conversion	Aldehyde dehydrogenase family	Aldehyde dehydrogenase family 2 member B4, mitochondrial (Precursor) GN=T17F15.130 OS=Arabidopsis thaliana (Mouse-ear cress) PE=2 SV=1	PREDICTED: aldehyde dehydrogenase family 2 member B4, mitochondrial-like [Cucumis melo]
Cla014544	[C]	Energy production and conversion	Molecular Function: aldehyde dehydrogenase (NAD) activity (GO:0004029);; Molecular Function: aldehyde dehydrogenase [NAD(P)+] activity (GO:0004030);; Cellular Component: endoplasmic reticulum (GO:0005783);; Biological Process: cellular aldehyde metabolic process (GO:0006081);; Biological Process: response to mechanical stimulus (GO:0009612);; Cellular Component: membrane (GO:0016020);; Biological…	K00128|0.0|vvi:100247106|hypothetical protein LOC100247106; K00128 aldehyde dehydrogenase (NAD+) [EC:1.2.1.3]	[C]	Energy production and conversion	Aldehyde dehydrogenase family	Aldehyde dehydrogenase family 3 member F1 GN=ALDH3F1 OS=Arabidopsis thaliana (Mouse-ear cress) PE=2 SV=2	PREDICTED: aldehyde dehydrogenase family 3 member F1 [Cucumis melo]
Cla016820	[J]	Translation, ribosomal structure and biogenesis	Molecular Function: structural constituent of ribosome (GO:0003735);; Cellular Component: ribosome (GO:0005840);; Biological Process: translation (GO:0006412);;	K02910|1e-80|vvi:100267870|hypothetical protein LOC100267870; K02910 large subunit ribosomal protein L31e	[J]	Translation, ribosomal structure and biogenesis	Ribosomal protein L31e	60S ribosomal protein L31 GN=RPL31 OS=Nicotiana glutinosa (Tobacco) PE=2 SV=1	PREDICTED: 60S ribosomal protein L31 [Cucumis melo]
MSTRG.18867	[B]	Chromatin structure and dynamics	Cellular Component: nucleosome (GO:0000786);; Molecular Function: DNA binding (GO:0003677);; Cellular Component: nucleus (GO:0005634);; Biological Process: nucleosome assembly (GO:0006334);; Biological Process: cell proliferation (GO:0008283);; Cellular Component: plastid (GO:0009536);; Molecular Function: protein heterodimerization activity (GO:0046982);;	K11253|1e-88|zma:100192589|H3C4, H3C2, H3C3; Histone H3.2; K11253 histone H3	[B]	Chromatin structure and dynamics	Core histone H2A/H2B/H3/H4	Histone H3.2 GN=B34 OS=Nicotiana tabacum (Common tobacco) PE=1 SV=1	PREDICTED: histone H3.v1-like [Cucumis melo]
Cla015219	[B]	Chromatin structure and dynamics	Cellular Component: nucleosome (GO:0000786);; Molecular Function: DNA binding (GO:0003677);; Cellular Component: nucleus (GO:0005634);; Biological Process: nucleosome assembly (GO:0006334);; Biological Process: cell proliferation (GO:0008283);; Cellular Component: plastid (GO:0009536);; Molecular Function: protein heterodimerization activity (GO:0046982);;	K11253|1e-91|zma:100192589|H3C4, H3C2, H3C3; Histone H3.2; K11253 histone H3	[B]	Chromatin structure and dynamics	Core histone H2A/H2B/H3/H4	Histone H3.2 GN=B34 OS=Nicotiana tabacum (Common tobacco) PE=1 SV=1	histone H3 [Arabidopsis thaliana]
Cla020417	--	--	Cellular Component: plasma membrane (GO:0005886);;	--	--	--	Protein of unknown function (DUF1218)	--	PREDICTED: uncharacterized protein LOC103489308 [Cucumis melo]
Cla005468	--	--	--	--	--	--	--	--	PREDICTED: uncharacterized protein LOC103493056 [Cucumis melo]
Cla008250	--	--	Molecular Function: DNA binding (GO:0003677);; Biological Process: regulation of transcription, DNA-templated (GO:0006355);;	--	--	--	Dof domain, zinc finger	Dof zinc finger protein DOF3.6 GN=T22E16.30 OS=Arabidopsis thaliana (Mouse-ear cress) PE=1 SV=2	PREDICTED: dof zinc finger protein DOF3.6 [Cucumis melo]
Cla011523	--	--	--	--	--	--	--	--	hypothetical protein Csa_5G157390 [Cucumis sativus]
MSTRG.11921	[O]	Posttranslational modification, protein turnover, chaperones	Molecular Function: metalloendopeptidase activity (GO:0004222);; Biological Process: proteolysis (GO:0006508);; Cellular Component: membrane (GO:0016020);;	--	[O]	Posttranslational modification, protein turnover, chaperones	Peptidase family M48	--	PREDICTED: uncharacterized protein LOC101206881 [Cucumis sativus]
Cla014498	[G]	Carbohydrate transport and metabolism	Biological Process: carbohydrate metabolic process (GO:0005975);; Molecular Function: beta-glucosidase activity (GO:0008422);;	--	[G]	Carbohydrate transport and metabolism	Glycosyl hydrolase family 1	Beta-glucosidase 44 (Precursor) GN=BGLU44 OS=Arabidopsis thaliana (Mouse-ear cress) PE=2 SV=1	PREDICTED: beta-glucosidase 44-like [Cucumis melo]
Cla004511	[RTKL]	--	--	--	[T]	Signal transduction mechanisms	Protein kinase domain;; Protein tyrosine kinase;; Lipopolysaccharide kinase (Kdo/WaaP) family	Mitogen-activated protein kinase 9 GN=MPK9 OS=Arabidopsis thaliana (Mouse-ear cress) PE=2 SV=2	PREDICTED: mitogen-activated protein kinase 9-like isoform X1 [Cucumis melo]
Cla005508	--	--	--	--	--	--	No apical meristem (NAM) protein	Transcription factor JUNGBRUNNEN 1 GN=F23E6.1 OS=Arabidopsis thaliana (Mouse-ear cress) PE=1 SV=1	PREDICTED: transcription factor JUNGBRUNNEN 1-like [Cucumis sativus]
Cla021004	--	--	--	--	--	--	--	--	hypothetical protein Csa_4G652680 [Cucumis sativus]
Cla023068	--	--	--	--	[A]	RNA processing and modification	--	--	PREDICTED: neuroguidin isoform X2 [Cucumis melo]
Cla005658	--	--	--	--	--	--	Hydrophobic seed protein	36.4 kDa proline-rich protein GN=TPRP-F1 OS=Solanum lycopersicum (Tomato) PE=2 SV=1	PREDICTED: 36.4 kDa proline-rich protein [Cucumis sativus]
Cla010123	--	--	--	--	[TZ]	--	Formin Homology 2 Domain	Formin-like protein 4 (Precursor) GN=FH4 OS=Arabidopsis thaliana (Mouse-ear cress) PE=1 SV=2	PREDICTED: formin-like protein 4 [Cucumis melo]
Cla018059	--	--	Molecular Function: transcription factor activity, sequence-specific DNA binding (GO:0003700);; Biological Process: regulation of transcription, DNA-templated (GO:0006355);; Molecular Function: sequence-specific DNA binding (GO:0043565);;	--	--	--	WRKY DNA -binding domain	Probable WRKY transcription factor 70 GN=WRKY70 OS=Arabidopsis thaliana (Mouse-ear cress) PE=2 SV=1	PREDICTED: probable WRKY transcription factor 70 [Cucumis melo]
Cla021208	--	--	--	--	[U]	Intracellular trafficking, secretion, and vesicular transport	Exocyst complex component Sec10	Exocyst complex component SEC10 GN=SEC10 OS=Arabidopsis thaliana (Mouse-ear cress) PE=1 SV=2	PREDICTED: exocyst complex component SEC10 [Cucumis sativus]
Cla011973	--	--	--	--	--	--	--	--	PREDICTED: uncharacterized protein LOC101211240 [Cucumis sativus]
Cla006592	[S]	Function unknown	--	K10734|5e-90|vvi:100253648|hypothetical protein LOC100253648; K10734 GINS complex subunit 3	[S]	Function unknown	GINS complex protein	--	PREDICTED: DNA replication complex GINS protein PSF3-like [Cucumis melo]
Cla023264	[J]	Translation, ribosomal structure and biogenesis	--	K02901|5e-81|pop:POPTR_560241|hypothetical protein; K02901 large subunit ribosomal protein L27e	[J]	Translation, ribosomal structure and biogenesis	Ribosomal L27e protein family;; KOW motif	60S ribosomal protein L27-3 GN=RPL27C OS=Arabidopsis thaliana (Mouse-ear cress) PE=2 SV=2	PREDICTED: 60S ribosomal protein L27-3-like [Cucumis melo]
Cla018877	--	--	Cellular Component: vacuole (GO:0005773);; Cellular Component: endoplasmic reticulum (GO:0005783);; Cellular Component: Golgi apparatus (GO:0005794);; Molecular Function: arsenate reductase (glutaredoxin) activity (GO:0008794);; Molecular Function: electron carrier activity (GO:0009055);; Cellular Component: chloroplast (GO:0009507);; Molecular Function: protein disulfide oxidoreductase activity …	K03676|2e-10|pop:POPTR_736622|PtrcGrx_C4.1; glutaredoxin C4; K03676 glutaredoxin 3	[O]	Posttranslational modification, protein turnover, chaperones	--	Glutaredoxin-C4 GN=F7C8.90 OS=Arabidopsis thaliana (Mouse-ear cress) PE=2 SV=2	PREDICTED: glutaredoxin-C4-like [Cucumis melo]
Cla020449	[QR]	--	--	--	[R]	General function prediction only	Methyltransferase domain;; Methyltransferase domain	--	PREDICTED: putative methyltransferase DDB_G0268948 [Cucumis sativus]
Cla007085	--	--	--	K14001|1e-173|rcu:RCOM_1439010|sil1, putative; K14001 nucleotide exchange factor SIL1	[O]	Posttranslational modification, protein turnover, chaperones	Nucleotide exchange factor Fes1;; Armadillo/beta-catenin-like repeat	--	PREDICTED: nucleotide exchange factor SIL1 isoform X1 [Cucumis sativus]
Cla008284	--	--	Cellular Component: nucleosome (GO:0000786);; Molecular Function: DNA binding (GO:0003677);; Cellular Component: nucleus (GO:0005634);; Molecular Function: protein heterodimerization activity (GO:0046982);;	K11251|1e-94|rcu:RCOM_0390180|histone h2a, putative; K11251 histone H2A	[B]	Chromatin structure and dynamics	Core histone H2A/H2B/H3/H4;; Histone-like transcription factor (CBF/NF-Y) and archaeal histone	Histone H2A OS=Euphorbia esula (Leafy spurge) PE=2 SV=1	PREDICTED: histone H2A [Cucumis sativus]
Cla015161	--	--	Molecular Function: DNA binding (GO:0003677);; Molecular Function: chromatin binding (GO:0003682);; Biological Process: DNA repair (GO:0006281);; Biological Process: chromatin remodeling (GO:0006338);; Molecular Function: methyltransferase activity (GO:0008168);; Biological Process: methylation (GO:0032259);; Cellular Component: NuA4 histone acetyltransferase complex (GO:0035267);; Biological Pro…	K11324|0.0|vvi:100265771|hypothetical protein LOC100265771; K11324 DNA methyltransferase 1-associated protein 1	[BK]	--	DNA methyltransferase 1-associated protein 1 (DMAP1);; Myb-like DNA-binding domain	--	PREDICTED: DNA methyltransferase 1-associated protein 1 [Cucumis sativus]
Cla011224	--	--	Biological Process: dephosphorylation (GO:0016311);; Molecular Function: phosphatase activity (GO:0016791);;	--	[R]	General function prediction only	Putative Phosphatase	Inorganic pyrophosphatase 2 GN=At1g17710 OS=Arabidopsis thaliana (Mouse-ear cress) PE=2 SV=1	PREDICTED: inorganic pyrophosphatase 3 [Cucumis sativus]
Cla019989	--	--	--	--	--	--	--	--	hypothetical protein Csa_2G034770 [Cucumis sativus]
Cla015689	--	--	--	--	--	--	Cotton fibre expressed protein	Protein Ycf2 (Fragment) GN=ycf2 OS=Oenothera villaricae (Evening primrose) PE=3 SV=1	PREDICTED: uncharacterized protein LOC105436067 [Cucumis sativus]
Cla015730	--	--	Molecular Function: kinase activity (GO:0016301);; Biological Process: phosphorylation (GO:0016310);;	--	[R]	General function prediction only	Protein of unknown function DUF89	Uncharacterized protein At2g17340 GN=At2g17340 OS=Arabidopsis thaliana (Mouse-ear cress) PE=1 SV=1	PREDICTED: uncharacterized protein At2g17340-like [Cucumis melo]
Cla015386	--	--	--	--	[S]	Function unknown	--	Late embryogenesis abundant protein 2 OS=Cicer arietinum (Chickpea) PE=2 SV=1	PREDICTED: late embryogenesis abundant protein D-7 [Cucumis sativus]
Cla017615	[U]	Intracellular trafficking, secretion, and vesicular transport	Molecular Function: SNAP receptor activity (GO:0005484);; Biological Process: intracellular protein transport (GO:0006886);; Cellular Component: membrane (GO:0016020);; Biological Process: vesicle-mediated transport (GO:0016192);; Biological Process: membrane fusion (GO:0061025);;	--	[U]	Intracellular trafficking, secretion, and vesicular transport	SNARE domain;; Syntaxin	Syntaxin-121 GN=F26K24.11 OS=Arabidopsis thaliana (Mouse-ear cress) PE=1 SV=1	PREDICTED: syntaxin-121 [Cucumis melo]
Cla010881	--	--	Molecular Function: DNA binding (GO:0003677);; Biological Process: regulation of transcription, DNA-templated (GO:0006355);; Biological Process: cellular process (GO:0044763);; Biological Process: anatomical structure development (GO:0048856);; Biological Process: response to stimulus (GO:0050896);;	--	--	--	No apical meristem (NAM) protein	NAC domain-containing protein 18 GN=F14G24.15 OS=Arabidopsis thaliana (Mouse-ear cress) PE=2 SV=1	PREDICTED: NAC transcription factor 25 [Cucumis sativus]
Cla014243	[O]	Posttranslational modification, protein turnover, chaperones	Molecular Function: ATP binding (GO:0005524);;	--	[O]	Posttranslational modification, protein turnover, chaperones	Domain associated at C-terminal with AAA;; ATPase family associated with various cellular activities (AAA)	26S protease regulatory subunit 6B homolog GN=MCK7.16 OS=Arabidopsis thaliana (Mouse-ear cress) PE=1 SV=1	PREDICTED: mitochondrial chaperone BCS1-like [Cucumis melo]
Cla021998	--	--	--	--	[R]	General function prediction only	Kelch motif;; Kelch motif;; Kelch motif;; Galactose oxidase, central domain;; Galactose oxidase, central domain;; Kelch motif;; F-box domain	F-box/kelch-repeat protein At1g67480 GN=At1g67480 OS=Arabidopsis thaliana (Mouse-ear cress) PE=2 SV=1	PREDICTED: F-box/kelch-repeat protein At1g67480 [Cucumis melo]
Cla011028	--	--	Biological Process: metabolic process (GO:0008152);; Cellular Component: integral component of membrane (GO:0016021);; Molecular Function: ligase activity (GO:0016874);;	--	[S]	Function unknown	C2 domain;; GRAM domain	C2 and GRAM domain-containing protein At1g03370 GN=At1g03370 OS=Arabidopsis thaliana (Mouse-ear cress) PE=2 SV=4	PREDICTED: C2 and GRAM domain-containing protein At1g03370 isoform X1 [Cucumis sativus]
MSTRG.1625	--	--	Molecular Function: endonuclease activity (GO:0004519);; Biological Process: nucleic acid phosphodiester bond hydrolysis (GO:0090305);;	--	--	--	--	--	Cytochrome P450 likeTBP [Medicago truncatula]
Cla015504	--	--	Molecular Function: RNA binding (GO:0003723);;	--	[J]	Translation, ribosomal structure and biogenesis	Pumilio-family RNA binding repeat	Pumilio homolog 23 GN=APUM23 OS=Arabidopsis thaliana (Mouse-ear cress) PE=2 SV=1	PREDICTED: pumilio homolog 23 isoform X1 [Cucumis sativus]
Cla016829	[L]	Replication, recombination and repair	Biological Process: response to superoxide (GO:0000303);; Cellular Component: proteasome complex (GO:0000502);; Cellular Component: nucleus (GO:0005634);; Biological Process: cell death (GO:0008219);; Biological Process: response to salt stress (GO:0009651);; Biological Process: response to auxin (GO:0009733);; Biological Process: response to abscisic acid (GO:0009737);; Biological Process: respo…	--	[D]	Cell cycle control, cell division, chromosome partitioning	PCI domain	--	PREDICTED: PCI domain-containing protein 2 [Cucumis melo]
Cla003633	--	--	--	--	[Z]	Cytoskeleton	Kinesin motor domain;; Helix-hairpin-helix motif;; Helix-hairpin-helix motif	Kinesin-like calmodulin-binding protein homolog GN=OSJNBa0087O24.20 OS=Oryza sativa subsp. japonica (Rice) PE=2 SV=1	PREDICTED: kinesin-like protein KIF22-B [Cucumis melo]
Cla006576	--	--	--	--	--	--	Transferase family	Uncharacterized acetyltransferase At3g50280 GN=At3g50280 OS=Arabidopsis thaliana (Mouse-ear cress) PE=3 SV=1	PREDICTED: uncharacterized acetyltransferase At3g50280 [Cucumis sativus]
Cla022590	--	--	Molecular Function: DNA binding (GO:0003677);; Cellular Component: nucleus (GO:0005634);; Biological Process: transcription, DNA-templated (GO:0006351);; Biological Process: multicellular organism development (GO:0007275);;	--	--	--	Homeobox domain	WUSCHEL-related homeobox 4 GN=WOX4 OS=Arabidopsis thaliana (Mouse-ear cress) PE=2 SV=1	PREDICTED: WUSCHEL-related homeobox 4 [Cucumis melo]
Cla020706	--	--	--	--	[F]	Nucleotide transport and metabolism	Permease family	Nucleobase-ascorbate transporter 3 GN=NAT3 OS=Arabidopsis thaliana (Mouse-ear cress) PE=2 SV=2	PREDICTED: nucleobase-ascorbate transporter 3 [Cucumis melo]
Cla018315	--	--	--	K14649|1e-137|vvi:100260255|hypothetical protein LOC100260255	[K]	Transcription	Transcription factor TFIID complex subunit 8 C-term;; Bromodomain associated	Transcription initiation factor TFIID subunit 8 GN=TAF8 OS=Arabidopsis thaliana (Mouse-ear cress) PE=1 SV=1	PREDICTED: transcription initiation factor TFIID subunit 8-like [Cucumis melo]
Cla022103	--	--	--	--	--	--	Phosphate-induced protein 1 conserved region	Protein EXORDIUM (Precursor) GN=EXO OS=Arabidopsis thaliana (Mouse-ear cress) PE=2 SV=1	PREDICTED: uncharacterized protein LOC103488070 [Cucumis melo]
Cla010270	[J]	Translation, ribosomal structure and biogenesis	Molecular Function: structural constituent of ribosome (GO:0003735);; Cellular Component: ribosome (GO:0005840);; Biological Process: translation (GO:0006412);;	K02915|6e-74|pop:POPTR_825551|hypothetical protein; K02915 large subunit ribosomal protein L34e	[J]	Translation, ribosomal structure and biogenesis	Ribosomal protein L34e	60S ribosomal protein L34 GN=RPL34 OS=Nicotiana tabacum (Common tobacco) PE=2 SV=1	PREDICTED: 60S ribosomal protein L34 [Eucalyptus grandis]
Cla015210	--	--	--	--	--	--	WD domain, G-beta repeat	F-box/WD-40 repeat-containing protein At3g52030 GN=At3g52030 OS=Arabidopsis thaliana (Mouse-ear cress) PE=2 SV=2	PREDICTED: F-box/WD-40 repeat-containing protein At3g52030 [Cucumis melo]
Cla008405	--	--	--	K10768|1e-104|vvi:100252488|hypothetical protein LOC100252488; K10768 alkylated DNA repair protein alkB homolog 6	[S]	Function unknown	2OG-Fe(II) oxygenase superfamily	--	PREDICTED: alpha-ketoglutarate-dependent dioxygenase alkB homolog 6 isoform X1 [Cucumis melo]
Cla005812	--	--	--	K08360|3e-99|pop:POPTR_726758|hypothetical protein; K08360 cytochrome b-561	[C]	Energy production and conversion	Eukaryotic cytochrome b561	Probable transmembrane ascorbate ferrireductase 3 GN=CYB561C OS=Arabidopsis thaliana (Mouse-ear cress) PE=2 SV=1	PREDICTED: probable transmembrane ascorbate ferrireductase 3 [Cucumis sativus]
Cla008231	--	--	--	--	[U]	Intracellular trafficking, secretion, and vesicular transport	Rab5-interacting protein (Rab5ip)	--	PREDICTED: uncharacterized protein C20orf24 homolog [Cucumis melo]
Cla004077	--	--	--	--	--	--	--	--	PREDICTED: uncharacterized protein LOC101214890 [Cucumis sativus]
Cla015825	--	--	Molecular Function: zinc ion binding (GO:0008270);;	--	[O]	Posttranslational modification, protein turnover, chaperones	Zinc finger, C3HC4 type (RING finger)	Probable BOI-related E3 ubiquitin-protein ligase 2 GN=BRG2 OS=Arabidopsis thaliana (Mouse-ear cress) PE=1 SV=1	PREDICTED: probable BOI-related E3 ubiquitin-protein ligase 2 [Cucumis melo]
Cla002683	--	--	--	K06685|1e-120|zma:100502388|hypothetical protein LOC100502388; K06685 maintenance of ploidy protein MOB1 (MPS1 binder 1)	[D]	Cell cycle control, cell division, chromosome partitioning	Mob1/phocein family	MOB kinase activator-like 1A OS=Arabidopsis thaliana (Mouse-ear cress) PE=2 SV=1	PREDICTED: MOB kinase activator-like 1 isoform X2 [Cucumis melo]
Cla016933	[V]	Defense mechanisms	Molecular Function: zinc ion binding (GO:0008270);; Molecular Function: histone binding (GO:0042393);;	--	--	--	SAD/SRA domain;; Ring finger domain;; Zinc finger, C3HC4 type (RING finger);; Zinc finger, C3HC4 type (RING finger);; Zinc finger, C3HC4 type (RING finger)	E3 ubiquitin-protein ligase ORTHRUS 2 GN=F12K22.14 OS=Arabidopsis thaliana (Mouse-ear cress) PE=1 SV=1	PREDICTED: E3 ubiquitin-protein ligase ORTHRUS 2-like [Cucumis melo]
Cla011919	--	--	Cellular Component: mitochondrion (GO:0005739);; Biological Process: embryo sac egg cell differentiation (GO:0009560);;	--	[R]	General function prediction only	PPR repeat family;; PPR repeat;; PPR repeat;; Pentatricopeptide repeat domain;; Tetratricopeptide repeat;; Tetratricopeptide repeat	Pentatricopeptide repeat-containing protein At1g79490, mitochondrial (Precursor) GN=EMB2217 OS=Arabidopsis thaliana (Mouse-ear cress) PE=2 SV=1	PREDICTED: pentatricopeptide repeat-containing protein At1g79490, mitochondrial [Cucumis melo]
Cla005427	--	--	--	K13681|1e-131|rcu:RCOM_0837610|Galactoside 2-alpha-L-fucosyltransferase, putative (EC:2.4.1.69); K13681 xyloglucan fucosyltransferase [EC:2.4.1.-]	--	--	Xyloglucan fucosyltransferase	Galactoside 2-alpha-L-fucosyltransferase GN=T18E12.11 OS=Arabidopsis thaliana (Mouse-ear cress) PE=1 SV=2	PREDICTED: probable fucosyltransferase 8 [Cucumis sativus]
Cla016022	--	--	--	--	--	--	--	--	hypothetical protein M569_00228 [Genlisea aurea]
Cla016861	--	--	Molecular Function: transferase activity (GO:0016740);; Cellular Component: intracellular membrane-bounded organelle (GO:0043231);; Cellular Component: cytoplasmic part (GO:0044444);;	--	--	--	GDP-fucose protein O-fucosyltransferase	Uncharacterized protein At1g04910 GN=At1g04910 OS=Arabidopsis thaliana (Mouse-ear cress) PE=2 SV=1	PREDICTED: uncharacterized protein At1g04910 isoform X2 [Cucumis melo]
Cla002935	--	--	--	--	--	--	Plant self-incompatibility protein S1	--	PREDICTED: uncharacterized protein LOC103499491 [Cucumis melo]
Cla010491	--	--	Biological Process: biological_process (GO:0044699);;	--	--	--	--	Chitin-binding lectin 1 (Precursor) OS=Solanum tuberosum (Potato) PE=1 SV=2	PREDICTED: uncharacterized protein LOC103495948 [Cucumis melo]
Cla013329	--	--	Biological Process: nucleobase-containing compound metabolic process (GO:0006139);; Biological Process: response to light stimulus (GO:0009416);; Biological Process: cellular biosynthetic process (GO:0044249);; Cellular Component: chloroplast part (GO:0044434);; Biological Process: obsolete single-organism biosynthetic process (GO:0044711);; Biological Process: cellular process (GO:0044763);; Bio…	K13171|0.0|vvi:100246732|hypothetical protein LOC100246732	[G]	Carbohydrate transport and metabolism	NADH(P)-binding;; NmrA-like family	Protein TIC 62, chloroplastic (Precursor) GN=TIC62 OS=Pisum sativum (Garden pea) PE=1 SV=2	PREDICTED: protein TIC 62, chloroplastic [Cucumis sativus]
Cla018807	--	--	--	--	--	--	Phloem protein 2	F-box protein At2g02240 GN=At2g02240 OS=Arabidopsis thaliana (Mouse-ear cress) PE=2 SV=1	PREDICTED: F-box protein PP2-B10-like [Cucumis melo]
Cla001371	--	--	--	--	--	--	--	--	Glucose-fructose oxidoreductase domain-containing protein 2, putative [Theobroma cacao]
Cla014186	--	--	Biological Process: biological_process (GO:0044699);; Biological Process: response to stimulus (GO:0050896);;	--	--	--	--	Protein CPR-5 GN=MXK3.16 OS=Arabidopsis thaliana (Mouse-ear cress) PE=1 SV=1	PREDICTED: protein CPR-5-like [Cucumis melo]
Cla004633	--	--	--	--	--	--	Putative S-adenosyl-L-methionine-dependent methyltransferase;; Methyltransferase domain;; Methyltransferase domain	Probable methyltransferase PMT9 GN=At5g14430 OS=Arabidopsis thaliana (Mouse-ear cress) PE=2 SV=1	PREDICTED: probable methyltransferase PMT9 [Cucumis sativus]
Cla012000	--	--	Molecular Function: DNA binding (GO:0003677);; Molecular Function: transcription factor activity, sequence-specific DNA binding (GO:0003700);; Biological Process: regulation of transcription, DNA-templated (GO:0006355);; Biological Process: response to stimulus (GO:0050896);;	--	--	--	AP2 domain	Dehydration-responsive element-binding protein 2A GN=K18I23.22 OS=Arabidopsis thaliana (Mouse-ear cress) PE=1 SV=1	PREDICTED: ethylene-responsive transcription factor ERF036-like [Cucumis melo]
Cla019131	[RTKL]	--	Molecular Function: protein serine/threonine kinase activity (GO:0004674);; Molecular Function: ATP binding (GO:0005524);; Biological Process: protein phosphorylation (GO:0006468);; Biological Process: determination of bilateral symmetry (GO:0009855);; Biological Process: animal organ morphogenesis (GO:0009887);; Biological Process: xylem and phloem pattern formation (GO:0010051);; Cellular Compo…	--	--	--	Protein kinase domain;; Protein tyrosine kinase;; Leucine rich repeat N-terminal domain;; Leucine Rich repeats (2 copies);; Leucine rich repeat;; Leucine Rich Repeat	LRR receptor-like serine/threonine-protein kinase FEI 1 (Precursor) GN=FEI1 OS=Arabidopsis thaliana (Mouse-ear cress) PE=1 SV=1	PREDICTED: LRR receptor-like serine/threonine-protein kinase FEI 2 isoform X1 [Cucumis melo]
Cla023473	[GEPR]	--	--	--	[P]	Inorganic ion transport and metabolism	Sugar (and other) transporter;; Major Facilitator Superfamily	Probable inorganic phosphate transporter 1-8 GN=PHT1-8 OS=Arabidopsis thaliana (Mouse-ear cress) PE=2 SV=2	PREDICTED: probable inorganic phosphate transporter 1-9 [Cucumis melo]
Cla000896	[RTKL]	--	Molecular Function: protein serine/threonine kinase activity (GO:0004674);; Molecular Function: ATP binding (GO:0005524);; Biological Process: protein phosphorylation (GO:0006468);;	--	[T]	Signal transduction mechanisms	Protein kinase domain;; Protein tyrosine kinase	Casein kinase I isoform delta-like GN=At4g26100 OS=Arabidopsis thaliana (Mouse-ear cress) PE=2 SV=2	PREDICTED: uncharacterized protein LOC103500783 [Cucumis melo]
Cla002194	[T]	Signal transduction mechanisms	Molecular Function: core promoter binding (GO:0001047);; Cellular Component: nucleus (GO:0005634);; Cellular Component: cytoplasm (GO:0005737);; Biological Process: regulation of transcription, DNA-templated (GO:0006355);; Biological Process: signal transduction (GO:0007165);; Biological Process: circadian rhythm (GO:0007623);; Biological Process: response to blue light (GO:0009637);; Molecular F…	--	--	--	Galactose oxidase, central domain;; Galactose oxidase, central domain;; Kelch motif;; Kelch motif;; PAS domain;; Kelch motif;; Kelch motif;; PAS fold;; PAS fold;; F-box domain	Adagio protein 3 GN=T23K23.10 OS=Arabidopsis thaliana (Mouse-ear cress) PE=1 SV=1	PREDICTED: adagio protein 3 isoform X1 [Cucumis melo]
Cla013320	--	--	Molecular Function: zinc ion binding (GO:0008270);; Cellular Component: membrane (GO:0016020);; Biological Process: metal ion transport (GO:0030001);; Molecular Function: metal ion transmembrane transporter activity (GO:0046873);; Biological Process: transmembrane transport (GO:0055085);;	--	[O]	Posttranslational modification, protein turnover, chaperones	Protein of unknown function (DUF1117);; zinc-finger;; Ring finger domain;; Zinc finger, C3HC4 type (RING finger);; Zinc finger, C3HC4 type (RING finger)	E3 ubiquitin-protein ligase RING1 GN=RING1 OS=Gossypium hirsutum (Upland cotton) PE=1 SV=1	PREDICTED: E3 ubiquitin-protein ligase RING1 [Cucumis sativus]
Cla003191	--	--	--	--	--	--	Peroxidase	Peroxidase 2 (Fragment) OS=Cucumis sativus (Cucumber) PE=2 SV=1	PREDICTED: peroxidase 2-like [Cucumis melo]
Cla004985	--	--	Cellular Component: Golgi membrane (GO:0000139);; Biological Process: methylation-dependent chromatin silencing (GO:0006346);; Biological Process: protein glycosylation (GO:0006486);; Cellular Component: integral component of membrane (GO:0016021);; Biological Process: chromatin silencing by small RNA (GO:0031048);; Molecular Function: galactosylxylosylprotein 3-beta-galactosyltransferase activit…	--	[G]	Carbohydrate transport and metabolism	Galactosyltransferase;; Domain of unknown function (DUF4094)	Probable beta-1,3-galactosyltransferase 6 GN=B3GALT6 OS=Arabidopsis thaliana (Mouse-ear cress) PE=2 SV=1	PREDICTED: probable beta-1,3-galactosyltransferase 6 [Cucumis sativus]
Cla013207	--	--	--	--	[R]	General function prediction only	SET domain;; Rubisco LSMT substrate-binding	Protein SET DOMAIN GROUP 40 GN=MKP11.9 OS=Arabidopsis thaliana (Mouse-ear cress) PE=2 SV=1	PREDICTED: protein SET DOMAIN GROUP 40 [Cucumis sativus]
Cla002209	[S]	Function unknown	--	--	[S]	Function unknown	VIT family	Vacuolar iron transporter 1.1 OS=Oryza sativa subsp. japonica (Rice) PE=2 SV=1	PREDICTED: vacuolar iron transporter 1-like [Cucumis sativus]
Cla020776	--	--	--	--	--	--	Jacalin-like lectin domain	Mannose/glucose-specific lectin (Fragment) OS=Parkia platycephala PE=1 SV=1	PREDICTED: agglutinin-like [Cucumis melo]
Cla016799	--	--	--	--	--	--	--	--	hypothetical protein Csa_2G000820 [Cucumis sativus]
Cla002733	[I]	Lipid transport and metabolism	--	K07513|0.0|pop:POPTR_816771|acetyl-CoA C-acyltransferase (EC:2.3.1.16); K07513 acetyl-CoA acyltransferase 1 [EC:2.3.1.16]	[I]	Lipid transport and metabolism	Thiolase, N-terminal domain;; Thiolase, C-terminal domain	3-ketoacyl-CoA thiolase 2, peroxisomal (Precursor) GN=F25I18.11 OS=Arabidopsis thaliana (Mouse-ear cress) PE=1 SV=2	PREDICTED: 3-ketoacyl-CoA thiolase 1, peroxisomal-like isoform X2 [Cucumis melo]
Cla000541	[J]	Translation, ribosomal structure and biogenesis	--	--	[J]	Translation, ribosomal structure and biogenesis	Ribosomal protein S12/S23	40S ribosomal protein S23 GN=RPS23 OS=Fragaria ananassa (Strawberry) PE=2 SV=1	hypothetical protein CICLE_v10029532mg [Citrus clementina]
Cla008748	[H]	Coenzyme transport and metabolism	--	K08681|1e-125|rcu:RCOM_0155140|Glutamine amidotransferase subunit pdxT, putative; K08681 glutamine amidotransferase [EC:2.6.-.-]	[H]	Coenzyme transport and metabolism	SNO glutamine amidotransferase family;; CobB/CobQ-like glutamine amidotransferase domain	Probable pyridoxal 5&apos;-phosphate synthase subunit PDX2 GN=muf9.190 OS=Arabidopsis thaliana (Mouse-ear cress) PE=1 SV=1	PREDICTED: pyridoxal biosynthesis protein PDX2 [Cucumis melo]
Cla020205	--	--	--	--	--	--	--	--	PREDICTED: uncharacterized protein LOC103497429 [Cucumis melo]
Cla008127	--	--	--	--	[GC]	--	UDP-glucoronosyl and UDP-glucosyl transferase	UDP-glycosyltransferase 87A2 GN=UGT87A2 OS=Arabidopsis thaliana (Mouse-ear cress) PE=1 SV=1	PREDICTED: UDP-glycosyltransferase 87A1-like isoform X1 [Prunus mume]
Cla015741	--	--	Biological Process: rRNA processing (GO:0006364);; Cellular Component: nuclear lumen (GO:0031981);; Biological Process: biological_process (GO:0044699);;	--	[J]	Translation, ribosomal structure and biogenesis	CBF/Mak21 family	--	PREDICTED: nucleolar complex protein 4 homolog [Cucumis melo]
MSTRG.4190	--	--	--	--	--	--	--	--	unknown [Medicago truncatula]
Cla019556	[RTKL]	--	Biological Process: cytokinesis by cell plate formation (GO:0000911);; Molecular Function: protein serine/threonine kinase activity (GO:0004674);; Molecular Function: potassium channel activity (GO:0005267);; Molecular Function: ATP binding (GO:0005524);; Cellular Component: nucleus (GO:0005634);; Cellular Component: cytosol (GO:0005829);; Cellular Component: plasma membrane (GO:0005886);; Biolog…	--	[T]	Signal transduction mechanisms	Protein kinase domain;; Protein tyrosine kinase;; NAF domain;; Kinase-like	CBL-interacting serine/threonine-protein kinase 23 GN=At1g30270 OS=Arabidopsis thaliana (Mouse-ear cress) PE=1 SV=1	PREDICTED: CBL-interacting serine/threonine-protein kinase 23-like isoform X1 [Cucumis melo]
Cla017636	--	--	--	--	--	--	Late embryogenesis abundant protein	Protein YLS9 GN=F11F19.11 OS=Arabidopsis thaliana (Mouse-ear cress) PE=2 SV=1	PREDICTED: protein YLS9 [Cucumis sativus]
Cla019606	[O]	Posttranslational modification, protein turnover, chaperones	Cellular Component: cytosol (GO:0005829);; Biological Process: gluconeogenesis (GO:0006094);; Biological Process: glycolytic process (GO:0006096);; Biological Process: protein folding (GO:0006457);; Biological Process: response to salt stress (GO:0009651);; Cellular Component: prefoldin complex (GO:0016272);; Biological Process: cortical microtubule organization (GO:0043622);; Biological Process:…	K04798|9e-36|pop:POPTR_714512|hypothetical protein; K04798 prefoldin beta subunit	[O]	Posttranslational modification, protein turnover, chaperones	Prefoldin subunit	--	hypothetical protein JCGZ_04610 [Jatropha curcas]
Cla004537	--	--	--	K10577|2e-17|pop:POPTR_818405|hypothetical protein; K10577 ubiquitin-conjugating enzyme E2 I [EC:6.3.2.19]	[O]	Posttranslational modification, protein turnover, chaperones	--	SUMO-conjugating enzyme SCE1 GN=T10K17.80 OS=Arabidopsis thaliana (Mouse-ear cress) PE=1 SV=1	PREDICTED: SUMO-conjugating enzyme SCE1 [Cucumis sativus]
Cla017698	--	--	--	--	--	--	Alpha/beta hydrolase family;; alpha/beta hydrolase fold;; Alpha/beta hydrolase family	--	PREDICTED: uncharacterized protein LOC103486603 isoform X1 [Cucumis melo]
Cla003305	--	--	--	--	--	--	--	--	PREDICTED: uncharacterized protein LOC101216518 [Cucumis sativus]
Cla011276	[E]	Amino acid transport and metabolism	Molecular Function: cysteine synthase activity (GO:0004124);; Biological Process: cysteine biosynthetic process from serine (GO:0006535);; Molecular Function: beta-pyrazolylalanine synthase activity (GO:0047458);;	K01738|1e-176|pop:POPTR_673917|O-acetylserine (thiol) lyase (EC:2.5.1.47); K01738 cysteine synthase A [EC:2.5.1.47]	[E]	Amino acid transport and metabolism	Pyridoxal-phosphate dependent enzyme	Cysteine synthase OS=Citrullus lanatus (Watermelon) PE=1 SV=1	PREDICTED: cysteine synthase-like [Cucumis sativus]
Cla001454	[I]	Lipid transport and metabolism	Molecular Function: acetyl-CoA carboxylase activity (GO:0003989);; Molecular Function: biotin carboxylase activity (GO:0004075);; Molecular Function: ATP binding (GO:0005524);; Biological Process: fatty acid biosynthetic process (GO:0006633);; Cellular Component: chloroplast (GO:0009507);; Molecular Function: metal ion binding (GO:0046872);; Biological Process: malonyl-CoA biosynthetic process (G…	K01961|1e-121|pop:POPTR_831870|hypothetical protein; K01961 acetyl-CoA carboxylase, biotin carboxylase subunit [EC:6.4.1.2 6.3.4.14]	[IE]	--	Carbamoyl-phosphate synthase L chain, N-terminal domain;; Carbamoyl-phosphate synthase L chain, ATP binding domain	Biotin carboxylase 1, chloroplastic (Precursor) GN=POPTRDRAFT_831870 OS=Populus trichocarpa (Western balsam poplar) PE=2 SV=1	PREDICTED: biotin carboxylase 1, chloroplastic [Cucumis melo]
Cla012012	--	--	--	--	--	--	Wound-induced protein WI12;; SnoaL-like domain	Wound-induced protein 1 GN=WUN1 OS=Solanum tuberosum (Potato) PE=2 SV=1	PREDICTED: wound-induced protein 1 [Cucumis melo]
Cla018695	--	--	Molecular Function: metal ion binding (GO:0046872);;	--	[O]	Posttranslational modification, protein turnover, chaperones	--	--	PREDICTED: uncharacterized protein LOC103487385 isoform X1 [Cucumis melo]
Cla018429	--	--	Molecular Function: transcription factor activity, sequence-specific DNA binding (GO:0003700);; Cellular Component: transcription factor complex (GO:0005667);; Biological Process: DNA replication (GO:0006260);; Biological Process: regulation of transcription, DNA-templated (GO:0006355);; Biological Process: cell cycle (GO:0007049);; Biological Process: obsolete single-organism biosynthetic proces…	--	[K]	Transcription	E2F/DP family winged-helix DNA-binding domain	Transcription factor E2FA GN=F11F19.8 OS=Arabidopsis thaliana (Mouse-ear cress) PE=1 SV=1	PREDICTED: transcription factor E2FA-like isoform X4 [Cucumis sativus]
Cla001489	--	--	Cellular Component: plasma membrane (GO:0005886);; Biological Process: protein targeting to membrane (GO:0006612);; Biological Process: response to absence of light (GO:0009646);; Biological Process: salicylic acid mediated signaling pathway (GO:0009863);; Biological Process: jasmonic acid mediated signaling pathway (GO:0009867);; Biological Process: endoplasmic reticulum unfolded protein respons…	--	--	--	LITAF-like zinc ribbon domain	--	PREDICTED: uncharacterized protein LOC101221688 [Cucumis sativus]
Cla018639	--	--	--	--	--	--	--	--	PREDICTED: uncharacterized protein LOC101213981 [Cucumis sativus]
Cla021534	--	--	--	--	[QR]	--	2OG-Fe(II) oxygenase superfamily	1-aminocyclopropane-1-carboxylate oxidase homolog 12 GN=At5g59540 OS=Arabidopsis thaliana (Mouse-ear cress) PE=2 SV=1	CmE8 [Cucumis melo]
Cla005096	--	--	--	K14400|0.0|vvi:100255600|hypothetical protein LOC100255600	[A]	RNA processing and modification	RNA polymerase II-binding domain.	Polyadenylation and cleavage factor homolog 4 {ECO:0000305} OS=Arabidopsis thaliana (Mouse-ear cress) PE=1 SV=1	PREDICTED: uncharacterized protein LOC103501218 isoform X1 [Cucumis melo]
Cla004840	--	--	--	--	[L]	Replication, recombination and repair	TLD	--	PREDICTED: oxidation resistance protein 1 [Cucumis sativus]
Cla022196	[S]	Function unknown	Molecular Function: protein serine/threonine kinase activity (GO:0004674);; Molecular Function: ATP binding (GO:0005524);; Biological Process: protein phosphorylation (GO:0006468);; Cellular Component: membrane (GO:0016020);;	--	--	--	Leucine Rich repeats (2 copies);; Leucine rich repeat;; Leucine Rich Repeat;; Leucine Rich repeat;; Leucine rich repeat;; Leucine rich repeat N-terminal domain	Receptor-like protein kinase HSL1 (Precursor) GN=HSL1 OS=Arabidopsis thaliana (Mouse-ear cress) PE=2 SV=1	PREDICTED: receptor-like protein kinase HSL1 [Cucumis sativus]
Cla008758	--	--	--	--	--	--	Probable lipid transfer	Sulfated surface glycoprotein 185 (Precursor) OS=Volvox carteri (Green alga) PE=1 SV=1	PREDICTED: uncharacterized protein LOC101207186 [Cucumis sativus]
Cla017395	[R]	General function prediction only	Molecular Function: non-membrane spanning protein tyrosine kinase activity (GO:0004715);; Cellular Component: peroxisome (GO:0005777);; Molecular Function: hydrolase activity (GO:0016787);; Biological Process: peptidyl-tyrosine phosphorylation (GO:0018108);;	--	[I]	Lipid transport and metabolism	Alpha/beta hydrolase family;; alpha/beta hydrolase fold;; Alpha/beta hydrolase family	--	PREDICTED: bifunctional epoxide hydrolase 2-like isoform X1 [Cucumis melo]
Cla013253	[K]	Transcription	Molecular Function: nucleotide binding (GO:0000166);; Molecular Function: nucleic acid binding (GO:0003676);; Molecular Function: zinc ion binding (GO:0008270);;	K10643|0.0|vvi:100267264|hypothetical protein LOC100267264; K10643 CCR4-NOT transcription complex subunit 4 [EC:6.3.2.19]	[K]	Transcription	RING/Ubox like zinc-binding domain;; RNA recognition motif. (a.k.a. RRM, RBD, or RNP domain);; RNA recognition motif. (a.k.a. RRM, RBD, or RNP domain)	--	PREDICTED: uncharacterized protein LOC101221790 isoform X1 [Cucumis sativus]
Cla014415	--	--	Molecular Function: zinc ion binding (GO:0008270);;	--	--	--	Zinc finger, C3HC4 type (RING finger);; Zinc finger, C3HC4 type (RING finger);; Zinc finger, C3HC4 type (RING finger)	Probable E3 ubiquitin-protein ligase LUL4 GN=F28L1.8 OS=Arabidopsis thaliana (Mouse-ear cress) PE=2 SV=1	hypothetical protein Csa_6G512860 [Cucumis sativus]
Cla018789	[S]	Function unknown	--	--	[S]	Function unknown	Uncharacterised protein family UPF0066	--	PREDICTED: uncharacterized protein LOC101219357 isoform X1 [Cucumis sativus]
Cla018630	--	--	Molecular Function: transcription cofactor activity (GO:0003712);; Molecular Function: histone acetyltransferase activity (GO:0004402);; Cellular Component: nucleus (GO:0005634);; Biological Process: regulation of transcription, DNA-templated (GO:0006355);; Molecular Function: zinc ion binding (GO:0008270);; Biological Process: histone acetylation (GO:0016573);;	--	[K]	Transcription	BTB/POZ domain;; TAZ zinc finger	BTB/POZ and TAZ domain-containing protein 1 GN=BT1 OS=Arabidopsis thaliana (Mouse-ear cress) PE=1 SV=1	PREDICTED: BTB/POZ and TAZ domain-containing protein 1-like [Cucumis melo]
Cla001076	[G]	Carbohydrate transport and metabolism	--	K01601|2e-87|osa:4338862|Os05g0427800; K01601 ribulose-bisphosphate carboxylase large chain [EC:4.1.1.39]	--	--	Ribulose bisphosphate carboxylase large chain, N-terminal domain	Ribulose bisphosphate carboxylase large chain {ECO:0000255|HAMAP-Rule:MF_01338} (Precursor) OS=Lactuca sativa (Garden lettuce) PE=3 SV=2	unknown [Glycine max]
Cla014674	[O]	Posttranslational modification, protein turnover, chaperones	--	K00799|1e-100|vvi:100243577|hypothetical protein LOC100243577; K00799 glutathione S-transferase [EC:2.5.1.18]	[O]	Posttranslational modification, protein turnover, chaperones	Glutathione S-transferase, N-terminal domain;; Glutathione S-transferase, C-terminal domain;; Glutathione S-transferase, N-terminal domain;; Glutathione S-transferase, N-terminal domain;; Glutathione S-transferase, C-terminal domain	Glutathione S-transferase OS=Hyoscyamus muticus (Egyptian henbane) PE=1 SV=1	PREDICTED: glutathione S-transferase-like [Cucumis melo]
Cla001729	[GEPR]	--	Cellular Component: membrane (GO:0016020);;	--	[R]	General function prediction only	Major Facilitator Superfamily	--	Hippocampus abundant transcript 1 protein [Morus notabilis]
Cla019227	[RTKL]	--	Molecular Function: protein serine/threonine kinase activity (GO:0004674);; Molecular Function: ATP binding (GO:0005524);; Cellular Component: vacuole (GO:0005773);; Cellular Component: plasma membrane (GO:0005886);; Biological Process: protein phosphorylation (GO:0006468);; Cellular Component: integral component of membrane (GO:0016021);; Molecular Function: carbohydrate binding (GO:0030246);;	--	--	--	Legume lectin domain;; Protein kinase domain;; Protein tyrosine kinase	L-type lectin-domain containing receptor kinase S.1 (Precursor) GN=LECRKS1 OS=Arabidopsis thaliana (Mouse-ear cress) PE=2 SV=1	PREDICTED: L-type lectin-domain containing receptor kinase S.1 [Cucumis melo]
Cla006875	--	--	--	--	--	--	--	--	PREDICTED: uncharacterized protein LOC103490419 [Cucumis melo]
Cla009473	[O]	Posttranslational modification, protein turnover, chaperones	Molecular Function: electron carrier activity (GO:0009055);; Molecular Function: protein disulfide oxidoreductase activity (GO:0015035);; Biological Process: cell redox homeostasis (GO:0045454);; Biological Process: oxidation-reduction process (GO:0055114);;	--	[O]	Posttranslational modification, protein turnover, chaperones	Glutaredoxin	Glutaredoxin-C13 OS=Arabidopsis thaliana (Mouse-ear cress) PE=3 SV=1	PREDICTED: glutaredoxin-C13-like [Cucumis sativus]
Cla021713	[I]	Lipid transport and metabolism	--	--	[I]	Lipid transport and metabolism	Lipase (class 3);; Protein of unknown function (DUF2974)	Phospholipase A1-II 1 OS=Oryza sativa subsp. japonica (Rice) PE=3 SV=2	PREDICTED: lipase-like [Cucumis melo]
Cla015718	--	--	Molecular Function: double-stranded DNA binding (GO:0003690);; Cellular Component: mitochondrion (GO:0005739);; Biological Process: regulation of transcription, DNA-templated (GO:0006355);;	--	[KR]	--	mTERF	--	PREDICTED: mTERF domain-containing protein 1, mitochondrial [Cucumis melo]
Cla004422	--	--	--	--	--	--	GRAS domain family	Scarecrow-like protein 28 GN=SCL28 OS=Arabidopsis thaliana (Mouse-ear cress) PE=1 SV=1	PREDICTED: scarecrow-like protein 28 [Cucumis sativus]
Cla006179	--	--	--	--	[R]	General function prediction only	PPR repeat family;; PPR repeat;; PPR repeat;; Pentatricopeptide repeat domain	Pentatricopeptide repeat-containing protein At1g55630 GN=At1g55630 OS=Arabidopsis thaliana (Mouse-ear cress) PE=2 SV=1	PREDICTED: pentatricopeptide repeat-containing protein At1g55630-like [Cucumis melo]
Cla004849	[JA]	--	--	--	[A]	RNA processing and modification	Brix domain	--	PREDICTED: ribosome production factor 1 isoform X1 [Cucumis melo]
Cla016978	--	--	--	--	[R]	General function prediction only	PPR repeat family;; PPR repeat;; PPR repeat;; Pentatricopeptide repeat domain;; Tetratricopeptide repeat;; Tetratricopeptide repeat;; Tetratricopeptide repeat;; Mitochondrial ATPase expression	Pentatricopeptide repeat-containing protein At1g61870, mitochondrial (Precursor) GN=PPR336 OS=Arabidopsis thaliana (Mouse-ear cress) PE=2 SV=2	PREDICTED: pentatricopeptide repeat-containing protein At1g61870, mitochondrial-like [Cucumis melo]
Cla011365	--	--	Molecular Function: catalytic activity (GO:0003824);; Molecular Function: zinc ion binding (GO:0008270);; Biological Process: primary metabolic process (GO:0044238);; Biological Process: cellular macromolecule metabolic process (GO:0044260);;	K11979|0.0|vvi:100242771|hypothetical protein LOC100242771; K11979 E3 ubiquitin-protein ligase UBR7	[R]	General function prediction only	Putative zinc finger in N-recognin (UBR box)	--	PREDICTED: putative E3 ubiquitin-protein ligase UBR7 [Cucumis sativus]
Cla013604	[T]	Signal transduction mechanisms	Molecular Function: protein serine/threonine phosphatase activity (GO:0004722);; Biological Process: protein dephosphorylation (GO:0006470);;	--	[T]	Signal transduction mechanisms	Protein phosphatase 2C	Probable protein phosphatase 2C 54 OS=Oryza sativa subsp. japonica (Rice) PE=2 SV=1	PREDICTED: probable protein phosphatase 2C 27 isoform X1 [Cucumis sativus]
Cla002732	[K]	Transcription	--	K12624|1e-30|vvi:100264807|hypothetical protein LOC100264807; K12624 U6 snRNA-associated Sm-like protein LSm5	[A]	RNA processing and modification	LSM domain	Sm-like protein LSM5 {ECO:0000305} OS=Arabidopsis thaliana (Mouse-ear cress) PE=1 SV=1	hypothetical protein B456_001G185300 [Gossypium raimondii]
Cla014701	--	--	--	K14485|0.0|rcu:RCOM_0556140|TRANSPORT INHIBITOR RESPONSE 1 protein, putative; K14485 transport inhibitor response 1	[R]	General function prediction only	Leucine Rich repeats (2 copies);; F-box-like;; F-box domain	Protein TRANSPORT INHIBITOR RESPONSE 1 GN=T20O10.80 OS=Arabidopsis thaliana (Mouse-ear cress) PE=1 SV=2	PREDICTED: protein TRANSPORT INHIBITOR RESPONSE 1 [Cucumis melo]
Cla013242	--	--	Biological Process: response to stimulus (GO:0050896);;	K19476|1e-105|vvi:100249716|hypothetical protein LOC100249716	[Z]	Cytoskeleton	Regulator of Vps4 activity in the MVB pathway	--	PREDICTED: uncharacterized protein LOC105434874 isoform X1 [Cucumis sativus]
Cla020995	--	--	--	--	--	--	--	--	hypothetical protein Csa_4G652820 [Cucumis sativus]
Cla016528	[J]	Translation, ribosomal structure and biogenesis	--	K02966|2e-96|pop:POPTR_556400|hypothetical protein; K02966 small subunit ribosomal protein S19e	[J]	Translation, ribosomal structure and biogenesis	Ribosomal protein S19e	40S ribosomal protein S19-3 GN=RPS19C OS=Arabidopsis thaliana (Mouse-ear cress) PE=2 SV=1	PREDICTED: 40S ribosomal protein S19-3 [Cucumis sativus]
MSTRG.9	[C]	Energy production and conversion	Molecular Function: UDP-N-acetylmuramate dehydrogenase activity (GO:0008762);; Molecular Function: flavin adenine dinucleotide binding (GO:0050660);; Biological Process: oxidation-reduction process (GO:0055114);;	--	--	--	FAD binding domain	Reticuline oxidase-like protein (Precursor) GN=At4g20830 OS=Arabidopsis thaliana (Mouse-ear cress) PE=1 SV=2	PREDICTED: LOW QUALITY PROTEIN: reticuline oxidase-like protein [Cucumis melo]
Cla012774	[Q]	Secondary metabolites biosynthesis, transport and catabolism	Molecular Function: monooxygenase activity (GO:0004497);; Molecular Function: iron ion binding (GO:0005506);; Molecular Function: methyltransferase activity (GO:0008168);; Molecular Function: oxidoreductase activity, acting on paired donors, with incorporation or reduction of molecular oxygen (GO:0016705);; Molecular Function: heme binding (GO:0020037);; Biological Process: methylation (GO:003225…	K05917|0.0|vvi:100242104|hypothetical protein LOC100242104; K05917 cytochrome P450, family 51 (sterol 14-demethylase) [EC:1.14.13.70]	[Q]	Secondary metabolites biosynthesis, transport and catabolism	Cytochrome P450	Sterol 14-demethylase GN=F25C20.17 OS=Arabidopsis thaliana (Mouse-ear cress) PE=1 SV=1	PREDICTED: sterol 14-demethylase [Cucumis melo]
Cla004608	[O]	Posttranslational modification, protein turnover, chaperones	--	--	[O]	Posttranslational modification, protein turnover, chaperones	TCP-1/cpn60 chaperonin family	Chaperonin 60 subunit alpha 2, chloroplastic (Precursor) GN=At5g18820 OS=Arabidopsis thaliana (Mouse-ear cress) PE=2 SV=1	PREDICTED: chaperonin 60 subunit alpha 2, chloroplastic isoform X1 [Cucumis melo]
Cla019676	[K]	Transcription	Molecular Function: nucleic acid binding (GO:0003676);; Molecular Function: protein binding (GO:0005515);; Biological Process: DNA-templated transcription, initiation (GO:0006352);; Biological Process: regulation of transcription, DNA-templated (GO:0006355);; Molecular Function: zinc ion binding (GO:0008270);; Biological Process: post-embryonic development (GO:0009791);; Biological Process: repro…	--	[K]	Transcription	TFIIB zinc-binding	Transcription initiation factor IIB GN=TFIIB1 OS=Glycine max (Soybean) PE=2 SV=1	PREDICTED: transcription factor IIIB 50 kDa subunit [Cucumis melo]
Cla019597	[R]	General function prediction only	Biological Process: RNA processing (GO:0006396);; Biological Process: metabolic process (GO:0044710);; Biological Process: cellular process (GO:0044763);; Biological Process: response to stimulus (GO:0050896);; Biological Process: biological regulation (GO:0065007);;	--	[B]	Chromatin structure and dynamics	TPR repeat;; Tetratricopeptide repeat;; Tetratricopeptide repeat;; SET domain;; MYND finger	Serine/threonine-protein phosphatase 5 GN=F7D19.19 OS=Arabidopsis thaliana (Mouse-ear cress) PE=1 SV=1	PREDICTED: N-lysine methyltransferase SMYD2 isoform X1 [Cucumis sativus]
Cla020275	[I]	Lipid transport and metabolism	Molecular Function: CDP-diacylglycerol-inositol 3-phosphatidyltransferase activity (GO:0003881);; Biological Process: phospholipid biosynthetic process (GO:0008654);; Cellular Component: membrane (GO:0016020);;	K00999|1e-118|rcu:RCOM_0846690|phosphatidylinositol synthase, putative (EC:2.7.8.11); K00999 CDP-diacylglycerol--inositol 3-phosphatidyltransferase [EC:2.7.8.11]	[I]	Lipid transport and metabolism	CDP-alcohol phosphatidyltransferase	Probable CDP-diacylglycerol--inositol 3-phosphatidyltransferase 2 GN=PIS2 OS=Arabidopsis thaliana (Mouse-ear cress) PE=2 SV=2	PREDICTED: CDP-diacylglycerol--inositol 3-phosphatidyltransferase 1 [Cucumis melo]
Cla021770	[TK]	--	Biological Process: phosphorelay signal transduction system (GO:0000160);; Molecular Function: DNA binding (GO:0003677);; Molecular Function: chromatin binding (GO:0003682);; Molecular Function: kinase activity (GO:0016301);; Biological Process: phosphorylation (GO:0016310);;	K14491|0.0|rcu:RCOM_0999330|sensor histidine kinase, putative; K14491 two-component response regulator ARR-B family	[K]	Transcription	Response regulator receiver domain;; Myb-like DNA-binding domain	Two-component response regulator ARR2 OS=Arabidopsis thaliana (Mouse-ear cress) PE=1 SV=1	PREDICTED: two-component response regulator ARR2-like [Cucumis melo]
Cla003782	[J]	Translation, ribosomal structure and biogenesis	--	K02998|1e-165|vvi:100254883|40S ribosomal protein SA; K02998 small subunit ribosomal protein SAe	[J]	Translation, ribosomal structure and biogenesis	Ribosomal protein S2	40S ribosomal protein SA {ECO:0000255|HAMAP-Rule:MF_03015} OS=Vitis vinifera (Grape) PE=3 SV=1	PREDICTED: 40S ribosomal protein SA-like [Cucumis melo]
Cla016662	[M]	Cell wall/membrane/envelope biogenesis	Molecular Function: transporter activity (GO:0005215);; Biological Process: transport (GO:0006810);;	K03098|1e-117|rcu:RCOM_0700620|apolipoprotein d, putative; K03098 outer membrane lipoprotein Blc	[M]	Cell wall/membrane/envelope biogenesis	Lipocalin-like domain;; Lipocalin / cytosolic fatty-acid binding protein family	--	PREDICTED: apolipoprotein D-like [Cucumis sativus]
Cla016716	--	--	Biological Process: metabolic process (GO:0008152);; Molecular Function: acetylglucosaminyltransferase activity (GO:0008375);; Cellular Component: membrane (GO:0016020);; Molecular Function: protein xylosyltransferase activity (GO:0030158);;	--	[G]	Carbohydrate transport and metabolism	Core-2/I-Branching enzyme	--	PREDICTED: xylosyltransferase 1-like [Cucumis melo]
Cla020450	--	--	--	--	[G]	Carbohydrate transport and metabolism	Core-2/I-Branching enzyme	--	PREDICTED: xylosyltransferase 1 [Cucumis melo]
Cla011206	--	--	Biological Process: nuclear-transcribed mRNA catabolic process (GO:0000956);; Molecular Function: DNA binding (GO:0003677);; Molecular Function: catalytic activity (GO:0003824);; Cellular Component: cytosol (GO:0005829);; Molecular Function: metal ion binding (GO:0046872);;	--	[S]	Function unknown	Protein similar to CwfJ C-terminus 1;; Protein similar to CwfJ C-terminus 2;; Zinc finger C-x8-C-x5-C-x3-H type (and similar)	Zinc finger CCCH domain-containing protein 64 GN=At5g56900 OS=Arabidopsis thaliana (Mouse-ear cress) PE=2 SV=1	PREDICTED: zinc finger CCCH domain-containing protein 64 isoform X1 [Cucumis sativus]
Cla014253	[J]	Translation, ribosomal structure and biogenesis	Molecular Function: rRNA (adenine-N6,N6-)-dimethyltransferase activity (GO:0000179);; Biological Process: rRNA methylation (GO:0031167);;	K14191|1e-148|pop:POPTR_1106227|hypothetical protein; K14191 18S rRNA (adenine1779-N6/adenine1780-N6)-dimethyltransferase [EC:2.1.1.183]	[A]	RNA processing and modification	Ribosomal RNA adenine dimethylase;; Methyltransferase domain;; Methyltransferase domain;; Methyltransferase domain;; Methyltransferase small domain;; Methyltransferase domain;; Methyltransferase domain;; Putative RNA methylase family UPF0020;; ubiE/COQ5 methyltransferase family;; Ribosomal protein L11 methyltransferase (PrmA)	--	PREDICTED: probable dimethyladenosine transferase [Cucumis melo]
Cla010916	--	--	--	--	--	--	--	--	hypothetical protein Csa_4G051490 [Cucumis sativus]
Cla009911	[RTKL]	--	--	--	--	--	Protein kinase domain;; Protein tyrosine kinase;; Leucine Rich repeats (2 copies);; Leucine Rich Repeat;; Leucine rich repeat;; Leucine rich repeat;; Leucine Rich repeat	Leucine-rich repeat receptor-like serine/threonine-protein kinase BAM3 (Precursor) GN=BAM3 OS=Arabidopsis thaliana (Mouse-ear cress) PE=2 SV=3	CLAVATA1 [Rhododendron ovatum]
Cla020823	--	--	--	--	--	--	--	--	PREDICTED: uncharacterized protein LOC103489382 [Cucumis melo]
Cla020724	[Q]	Secondary metabolites biosynthesis, transport and catabolism	--	--	[Q]	Secondary metabolites biosynthesis, transport and catabolism	Cytochrome P450	Cytochrome P450 82A3 GN=CYP82A3 OS=Glycine max (Soybean) PE=2 SV=1	PREDICTED: cytochrome P450 CYP82D47-like [Cucumis melo]
Cla012539	[C]	Energy production and conversion	Molecular Function: FMN binding (GO:0010181);; Molecular Function: very-long-chain-(S)-2-hydroxy-acid oxidase activity (GO:0052852);; Molecular Function: long-chain-(S)-2-hydroxy-long-chain-acid oxidase activity (GO:0052853);; Molecular Function: medium-chain-(S)-2-hydroxy-acid oxidase activity (GO:0052854);; Biological Process: oxidation-reduction process (GO:0055114);;	K11517|0.0|rcu:RCOM_0684810|(S)-2-hydroxy-acid oxidase, putative (EC:1.1.3.15); K11517 (S)-2-hydroxy-acid oxidase [EC:1.1.3.15]	[C]	Energy production and conversion	FMN-dependent dehydrogenase;; Nitronate monooxygenase;; Thiazole biosynthesis protein ThiG;; IMP dehydrogenase / GMP reductase domain;; Conserved region in glutamate synthase	Peroxisomal (S)-2-hydroxy-acid oxidase GLO3 GN=GLO3 OS=Arabidopsis thaliana (Mouse-ear cress) PE=2 SV=1	PREDICTED: peroxisomal (S)-2-hydroxy-acid oxidase GLO4-like isoform X1 [Cucumis sativus]
Cla009068	--	--	--	--	--	--	Plant protein of unknown function (DUF639)	--	PREDICTED: uncharacterized protein LOC101222590 [Cucumis sativus]
Cla005057	--	--	--	--	--	--	Tetraspanin family	Tetraspanin-3 GN=TET3 OS=Arabidopsis thaliana (Mouse-ear cress) PE=2 SV=1	PREDICTED: tetraspanin-3-like [Cucumis melo]
Cla019944	--	--	Biological Process: telomere maintenance (GO:0000723);; Molecular Function: single-stranded DNA binding (GO:0003697);; Biological Process: phosphatidylinositol biosynthetic process (GO:0006661);; Molecular Function: telomerase inhibitor activity (GO:0010521);; Biological Process: stem cell population maintenance (GO:0019827);; Biological Process: shoot system development (GO:0048367);; Biological…	--	--	--	Telomere-capping, CST complex subunit	--	PREDICTED: CST complex subunit TEN1 isoform X1 [Cucumis melo]
Cla022157	--	--	Biological Process: proteolysis (GO:0006508);; Molecular Function: cysteine-type peptidase activity (GO:0008234);; Molecular Function: transferase activity, transferring glycosyl groups (GO:0016757);;	--	--	--	GDP-fucose protein O-fucosyltransferase	Uncharacterized protein At1g04910 GN=At1g04910 OS=Arabidopsis thaliana (Mouse-ear cress) PE=2 SV=1	PREDICTED: uncharacterized protein At1g04910-like [Cucumis melo]
Cla001890	[J]	Translation, ribosomal structure and biogenesis	Molecular Function: threonine-tRNA ligase activity (GO:0004829);; Molecular Function: ATP binding (GO:0005524);; Cellular Component: cytoplasm (GO:0005737);; Biological Process: threonyl-tRNA aminoacylation (GO:0006435);; Biological Process: plant ovule development (GO:0048481);;	K01868|0.0|ath:AT1G17960|threonyl-tRNA synthetase, putative / threonine--tRNA ligase, putative; K01868 threonyl-tRNA synthetase [EC:6.1.1.3]	[J]	Translation, ribosomal structure and biogenesis	Anticodon binding domain;; tRNA synthetase class II core domain (G, H, P, S and T);; TGS domain	Probable threonine--tRNA ligase, cytoplasmic GN=At1g17960 OS=Arabidopsis thaliana (Mouse-ear cress) PE=2 SV=2	hypothetical protein Csa_5G080780 [Cucumis sativus]
Cla016298	--	--	Molecular Function: magnesium ion binding (GO:0000287);; Biological Process: polarity specification of adaxial/abaxial axis (GO:0009944);; Biological Process: auxin homeostasis (GO:0010252);; Biological Process: glucuronoxylan metabolic process (GO:0010413);; Molecular Function: jasmonate O-methyltransferase activity (GO:0030795);; Biological Process: methylation (GO:0032259);; Molecular Function…	--	--	--	SAM dependent carboxyl methyltransferase	Indole-3-acetate O-methyltransferase 1 GN=IAMT1 OS=Arabidopsis thaliana (Mouse-ear cress) PE=1 SV=1	PREDICTED: indole-3-acetate O-methyltransferase 1 [Cucumis melo]
Cla012810	--	--	Molecular Function: GTPase activity (GO:0003924);; Molecular Function: protein binding (GO:0005515);; Molecular Function: GTP binding (GO:0005525);; Cellular Component: microtubule (GO:0005874);; Biological Process: cell cycle (GO:0007049);; Biological Process: metabolic process (GO:0008152);; Cellular Component: phragmoplast (GO:0009524);; Biological Process: cell division (GO:0051301);;	--	[UR]	--	Dynamin central region;; Dynamin family;; Dynamin GTPase effector domain	Dynamin-related protein 5A OS=Glycine max (Soybean) PE=2 SV=1	PREDICTED: dynamin-related protein 5A [Cucumis melo]
Cla005879	--	--	--	--	--	--	--	--	hypothetical protein Csa_5G137420 [Cucumis sativus]
Cla016236	--	--	--	--	--	--	--	--	PREDICTED: uncharacterized protein LOC103503568 [Cucumis melo]
Cla009264	--	--	--	--	--	--	Domain of unknown function (DUF4378);; DUF761-associated sequence motif	--	PREDICTED: probable GPI-anchored adhesin-like protein PGA55 [Cucumis melo]
Cla010122	[T]	Signal transduction mechanisms	Biological Process: phosphorelay signal transduction system (GO:0000160);;	K14492|2e-63|rcu:RCOM_0699760|two-component sensor protein histidine protein kinase, putative; K14492 two-component response regulator ARR-A family	[K]	Transcription	Response regulator receiver domain	Two-component response regulator ARR4 GN=T10O24.8 OS=Arabidopsis thaliana (Mouse-ear cress) PE=1 SV=1	PREDICTED: two-component response regulator ARR5-like [Cucumis melo]
Cla004962	[G]	Carbohydrate transport and metabolism	Biological Process: iron ion transport (GO:0006826);; Biological Process: water transport (GO:0006833);; Biological Process: cellular response to iron ion starvation (GO:0010106);; Biological Process: response to nitrate (GO:0010167);; Molecular Function: arsenite transmembrane transporter activity (GO:0015105);; Molecular Function: water channel activity (GO:0015250);; Biological Process: arseni…	--	[G]	Carbohydrate transport and metabolism	Major intrinsic protein	Probable aquaporin NIP5-1 GN=F24G24.180 OS=Arabidopsis thaliana (Mouse-ear cress) PE=2 SV=1	PREDICTED: probable aquaporin NIP5-1 [Cucumis melo]
Cla016567	[MG]	--	Molecular Function: phenylcoumaran benzylic ether reductase activity (GO:0032442);; Biological Process: oxidation-reduction process (GO:0055114);;	--	--	--	NmrA-like family;; NADH(P)-binding;; NAD dependent epimerase/dehydratase family;; 3-beta hydroxysteroid dehydrogenase/isomerase family	Isoflavone reductase-like protein OS=Olea europaea (Common olive) PE=1 SV=1	PREDICTED: isoflavone reductase-like protein [Cucumis melo]
Cla020484	[O]	Posttranslational modification, protein turnover, chaperones	--	--	--	--	Subtilase family	Cucumisin (Precursor) OS=Cucumis melo (Muskmelon) PE=1 SV=1	hypothetical protein Csa_5G613590 [Cucumis sativus]
Cla018017	--	--	--	K14496|1e-104|pop:POPTR_907261|hypothetical protein; K14496 abscisic acid receptor PYR/PYL family	--	--	Polyketide cyclase / dehydrase and lipid transport;; Pathogenesis-related protein Bet v I family;; Polyketide cyclase / dehydrase and lipid transport	Abscisic acid receptor PYL4 GN=T19C21.20 OS=Arabidopsis thaliana (Mouse-ear cress) PE=1 SV=1	PREDICTED: abscisic acid receptor PYL4-like [Cucumis melo]
Cla001006	--	--	--	--	--	--	Phloem protein 2	Protein PHLOEM PROTEIN 2-LIKE A9 GN=PP2A9 OS=Arabidopsis thaliana (Mouse-ear cress) PE=2 SV=1	PREDICTED: protein PHLOEM PROTEIN 2-LIKE A9-like [Cucumis melo]
Cla015992	--	--	Molecular Function: organic cyclic compound binding (GO:0097159);; Molecular Function: heterocyclic compound binding (GO:1901363);;	--	--	--	--	Uclacyanin-3 (Precursor) GN=UCC3 OS=Arabidopsis thaliana (Mouse-ear cress) PE=2 SV=1	hypothetical protein Csa_7G074850 [Cucumis sativus]
Cla013701	[R]	General function prediction only	Molecular Function: nucleotide binding (GO:0000166);; Molecular Function: nucleic acid binding (GO:0003676);; Biological Process: cellular macromolecule metabolic process (GO:0044260);; Biological Process: cellular carbohydrate metabolic process (GO:0044262);; Biological Process: carbohydrate metabolic process (GO:0044723);; Biological Process: cellular process (GO:0044763);;	--	--	--	RNA recognition motif. (a.k.a. RRM, RBD, or RNP domain);; RNA recognition motif (a.k.a. RRM, RBD, or RNP domain);; RNA recognition motif. (a.k.a. RRM, RBD, or RNP domain)	Multiple organellar RNA editing factor 5, mitochondrial {ECO:0000305} (Precursor) OS=Arabidopsis thaliana (Mouse-ear cress) PE=2 SV=1	PREDICTED: uncharacterized protein LOC103496502 [Cucumis melo]
Cla023188	[L]	Replication, recombination and repair	--	K10755|0.0|pop:POPTR_651448|hypothetical protein; K10755 replication factor C subunit 2/4	[L]	Replication, recombination and repair	Replication factor C C-terminal domain;; ATPase family associated with various cellular activities (AAA);; DNA polymerase III, delta subunit;; Rad17 cell cycle checkpoint protein;; AAA domain;; Holliday junction DNA helicase ruvB N-terminus;; Magnesium chelatase, subunit ChlI;; Protein of unknown function (DUF3802);; AAA domain (dynein-related subfamily)	Replication factor C subunit 4 GN=F8K7.11 OS=Arabidopsis thaliana (Mouse-ear cress) PE=2 SV=1	PREDICTED: LOW QUALITY PROTEIN: replication factor C subunit 4 [Cucumis melo]
Cla017046	--	--	--	--	--	--	Protein of unknown function (DUF760)	--	PREDICTED: uncharacterized protein LOC103487044 [Cucumis melo]
Cla000810	[RTKL]	--	Molecular Function: protein serine/threonine kinase activity (GO:0004674);; Molecular Function: ATP binding (GO:0005524);; Cellular Component: plasma membrane (GO:0005886);; Biological Process: protein phosphorylation (GO:0006468);; Biological Process: defense response (GO:0006952);; Biological Process: microtubule nucleation (GO:0007020);; Biological Process: regulation of meristem growth (GO:00…	--	--	--	Protein tyrosine kinase;; Protein kinase domain;; Leucine rich repeat N-terminal domain;; Leucine rich repeat;; Leucine Rich repeats (2 copies);; Leucine Rich Repeat;; Leucine Rich repeat	Protein NSP-INTERACTING KINASE 3 (Precursor) GN=NIK3 OS=Arabidopsis thaliana (Mouse-ear cress) PE=1 SV=1	PREDICTED: protein NSP-INTERACTING KINASE 3 isoform X1 [Cucumis melo]
Cla016908	[L]	Replication, recombination and repair	--	--	[A]	RNA processing and modification	AAA domain;; AAA domain;; AAA domain;; Part of AAA domain	Probable helicase MAGATAMA 3 GN=MAA3 OS=Arabidopsis thaliana (Mouse-ear cress) PE=2 SV=1	PREDICTED: uncharacterized protein LOC101214394 [Cucumis sativus]
Cla018651	--	--	--	--	[PT]	--	--	Probable cyclic nucleotide-gated ion channel 20, chloroplastic (Precursor) GN=MKP6.28 OS=Arabidopsis thaliana (Mouse-ear cress) PE=2 SV=1	PREDICTED: probable cyclic nucleotide-gated ion channel 20, chloroplastic isoform X3 [Cucumis melo]
Cla009447	[A]	RNA processing and modification	Molecular Function: RNA binding (GO:0003723);; Cellular Component: nucleus (GO:0005634);; Cellular Component: cytosol (GO:0005829);; Biological Process: mRNA processing (GO:0006397);; Biological Process: regulation of flower development (GO:0009909);; Biological Process: histone modification (GO:0016570);; Biological Process: floral organ formation (GO:0048449);;	K14401|0.0|vvi:100256706|hypothetical protein LOC100256706; K14401 cleavage and polyadenylation specificity factor subunit 1	[A]	RNA processing and modification	CPSF A subunit region	Cleavage and polyadenylation specificity factor subunit 1 GN=CPSF160 OS=Arabidopsis thaliana (Mouse-ear cress) PE=1 SV=2	PREDICTED: cleavage and polyadenylation specificity factor subunit 1 [Cucumis sativus]
Cla001899	--	--	--	--	--	--	--	--	hypothetical protein Csa_5G077760 [Cucumis sativus]
Cla009403	[R]	General function prediction only	--	K07025|1e-132|vvi:100263185|hypothetical protein LOC100263185; K07025 putative hydrolase of the HAD superfamily	[R]	General function prediction only	Haloacid dehalogenase-like hydrolase;; HAD-hyrolase-like	--	PREDICTED: uncharacterized protein LOC101214793 [Cucumis sativus]
Cla013946	--	--	Molecular Function: hydrolase activity (GO:0016787);; Biological Process: primary metabolic process (GO:0044238);; Biological Process: cellular macromolecule metabolic process (GO:0044260);; Biological Process: biological_process (GO:0044699);;	--	[O]	Posttranslational modification, protein turnover, chaperones	Xylanase inhibitor N-terminal;; Xylanase inhibitor C-terminal;; Eukaryotic aspartyl protease	Aspartic proteinase nepenthesin-1 (Precursor) GN=nep1 OS=Nepenthes gracilis (Slender pitcher plant) PE=1 SV=1	PREDICTED: aspartic proteinase nepenthesin-1-like [Populus euphratica]
Cla007791	[K]	Transcription	Biological Process: postreplication repair (GO:0006301);;	--	[T]	Signal transduction mechanisms	BolA-like protein	Protein BOLA2 {ECO:0000303|PubMed:24203231} OS=Arabidopsis thaliana (Mouse-ear cress) PE=1 SV=1	PREDICTED: protein BOLA2 [Cucumis sativus]
Cla014771	--	--	--	--	[R]	General function prediction only	PPR repeat family;; PPR repeat;; Pentatricopeptide repeat domain;; PPR repeat;; DYW family of nucleic acid deaminases	Putative pentatricopeptide repeat-containing protein At5g09950 GN=PCMP-H35 OS=Arabidopsis thaliana (Mouse-ear cress) PE=3 SV=1	hypothetical protein Csa_7G388380 [Cucumis sativus]
Cla003145	--	--	--	--	--	--	Protein of unknown function (DUF632);; Protein of unknown function (DUF630)	--	PREDICTED: uncharacterized protein LOC103491612 [Cucumis melo]
Cla002916	[J]	Translation, ribosomal structure and biogenesis	--	K02897|1e-144|vvi:100255348|hypothetical protein LOC100255348	--	--	Ribosomal protein TL5, C-terminal domain	--	PREDICTED: uncharacterized protein LOC103486925 [Cucumis melo]
Cla016407	[OD]	--	Molecular Function: ubiquitin-protein transferase activity (GO:0004842);; Cellular Component: anaphase-promoting complex (GO:0005680);; Cellular Component: cytoplasm (GO:0005737);; Biological Process: mitotic cell cycle (GO:0007067);; Molecular Function: zinc ion binding (GO:0008270);; Biological Process: protein ubiquitination (GO:0016567);; Biological Process: cell division (GO:0051301);;	K03358|4e-63|vvi:100258557|hypothetical protein LOC100258557; K03358 anaphase-promoting complex subunit 11	[DO]	--	Anaphase-promoting complex subunit 11 RING-H2 finger;; RING-H2 zinc finger;; Ring finger domain	Anaphase-promoting complex subunit 11 GN=APC11 OS=Arabidopsis thaliana (Mouse-ear cress) PE=1 SV=2	PREDICTED: anaphase-promoting complex subunit 11 [Cucumis melo]
Cla018164	--	--	Molecular Function: Rho guanyl-nucleotide exchange factor activity (GO:0005089);; Cellular Component: cytosol (GO:0005829);; Cellular Component: plasma membrane (GO:0005886);; Biological Process: positive regulation of GTPase activity (GO:0043547);;	--	--	--	PRONE (Plant-specific Rop nucleotide exchanger)	Rop guanine nucleotide exchange factor 7 GN=ROPGEF7 OS=Arabidopsis thaliana (Mouse-ear cress) PE=1 SV=1	PREDICTED: rop guanine nucleotide exchange factor 7 [Cucumis sativus]
Cla012847	--	--	Molecular Function: nucleotide binding (GO:0000166);; Biological Process: metal ion transport (GO:0030001);; Molecular Function: metal ion binding (GO:0046872);;	--	[P]	Inorganic ion transport and metabolism	Heavy-metal-associated domain	Copper-transporting ATPase PAA1, chloroplastic (Precursor) OS=Arabidopsis thaliana (Mouse-ear cress) PE=2 SV=1	PREDICTED: copper-transporting ATPase PAA1, chloroplastic [Cucumis sativus]
Cla019268	[R]	General function prediction only	Molecular Function: DNA binding (GO:0003677);; Molecular Function: chromatin binding (GO:0003682);; Molecular Function: RNA binding (GO:0003723);; Molecular Function: endonuclease activity (GO:0004519);; Cellular Component: chloroplast (GO:0009507);; Biological Process: photosynthesis (GO:0015979);; Biological Process: cellular respiration (GO:0045333);; Molecular Function: metal ion binding (GO:…	--	[A]	RNA processing and modification	Metallo-beta-lactamase superfamily;; Myb/SANT-like DNA-binding domain;; Beta-lactamase superfamily domain	Trihelix transcription factor GT-3b GN=F16M14.18 OS=Arabidopsis thaliana (Mouse-ear cress) PE=1 SV=1	PREDICTED: uncharacterized protein LOC103502342 isoform X2 [Cucumis melo]
Cla022817	[J]	Translation, ribosomal structure and biogenesis	--	K02995|1e-147|rcu:RCOM_0046320|40S ribosomal protein S8, putative; K02995 small subunit ribosomal protein S8e	[J]	Translation, ribosomal structure and biogenesis	Ribosomal protein S8e	40S ribosomal protein S8 OS=Oryza sativa subsp. japonica (Rice) PE=2 SV=2	PREDICTED: 40S ribosomal protein S8-like [Cucumis melo]
Cla012150	--	--	Biological Process: biosynthetic process (GO:0009058);; Cellular Component: membrane (GO:0016020);; Biological Process: macromolecule metabolic process (GO:0043170);; Biological Process: cellular metabolic process (GO:0044237);; Biological Process: primary metabolic process (GO:0044238);; Cellular Component: Golgi apparatus part (GO:0044431);; Biological Process: biological_process (GO:0044699);;…	K13648|0.0|vvi:100245003|hypothetical protein LOC100245003; K13648 alpha-1,4-galacturonosyltransferase [EC:2.4.1.43]	--	--	Glycosyl transferase family 8	Probable galacturonosyltransferase 7 GN=T6A23.15 OS=Arabidopsis thaliana (Mouse-ear cress) PE=1 SV=2	PREDICTED: probable galacturonosyltransferase 7 isoform X2 [Cucumis sativus]
Cla021326	--	--	Cellular Component: nucleus (GO:0005634);; Biological Process: transcription, DNA-templated (GO:0006351);; Biological Process: multicellular organism development (GO:0007275);; Biological Process: negative regulation of gene expression (GO:0010629);; Biological Process: regulation of gene expression, epigenetic (GO:0040029);; Biological Process: cellular process (GO:0044763);; Biological Process:…	--	[B]	Chromatin structure and dynamics	Chromo (CHRromatin Organisation MOdifier) domain	Chromo domain-containing protein LHP1 GN=MVA3.4 OS=Arabidopsis thaliana (Mouse-ear cress) PE=1 SV=2	PREDICTED: chromo domain protein LHP1-like [Cucumis melo]
Cla021629	[R]	General function prediction only	--	K03787|1e-143|rcu:RCOM_0912250|5'-nucleotidase surE, putative (EC:3.1.3.5); K03787 5'-nucleotidase [EC:3.1.3.5]	--	--	Survival protein SurE	--	PREDICTED: uncharacterized protein LOC101206491 [Cucumis sativus]
Cla018524	[LKJ]	--	Molecular Function: RNA binding (GO:0003723);; Molecular Function: helicase activity (GO:0004386);; Molecular Function: ATP binding (GO:0005524);; Biological Process: metabolic process (GO:0008152);;	K13179|0.0|pop:POPTR_1067929|hypothetical protein; K13179 ATP-dependent RNA helicase DDX18 [EC:3.6.4.13]	[A]	RNA processing and modification	DEAD/DEAH box helicase;; Domain of unknown function (DUF4217);; Helicase conserved C-terminal domain;; Type III restriction enzyme, res subunit	DEAD-box ATP-dependent RNA helicase 27 OS=Oryza sativa subsp. japonica (Rice) PE=3 SV=1	PREDICTED: DEAD-box ATP-dependent RNA helicase 51 [Cucumis sativus]
Cla017051	[E]	Amino acid transport and metabolism	--	--	[E]	Amino acid transport and metabolism	POT family	Protein NRT1/ PTR FAMILY 5.8 GN=NPF5.8 OS=Arabidopsis thaliana (Mouse-ear cress) PE=2 SV=1	PREDICTED: protein NRT1/ PTR FAMILY 5.8-like [Cucumis melo]
Cla006780	--	--	--	--	[S]	Function unknown	Peptidase family C78	--	PREDICTED: zinc finger with UFM1-specific peptidase domain protein isoform X1 [Cucumis melo]
Cla010667	[R]	General function prediction only	Molecular Function: nucleotide binding (GO:0000166);; Molecular Function: nucleic acid binding (GO:0003676);;	--	[R]	General function prediction only	RNA recognition motif. (a.k.a. RRM, RBD, or RNP domain);; RNA recognition motif (a.k.a. RRM, RBD, or RNP domain);; RNA recognition motif. (a.k.a. RRM, RBD, or RNP domain);; Ataxin-2 C-terminal region	Polyadenylate-binding protein-interacting protein 11 GN=CID11 OS=Arabidopsis thaliana (Mouse-ear cress) PE=2 SV=1	PREDICTED: polyadenylate-binding protein-interacting protein 12 [Cucumis sativus]
Cla012693	--	--	Molecular Function: inorganic anion exchanger activity (GO:0005452);; Cellular Component: integral component of membrane (GO:0016021);; Biological Process: anion transmembrane transport (GO:0098656);;	--	[P]	Inorganic ion transport and metabolism	HCO3- transporter family	Boron transporter 4 GN=BOR4 OS=Arabidopsis thaliana (Mouse-ear cress) PE=2 SV=1	PREDICTED: boron transporter 4-like [Cucumis melo]
Cla006429	--	--	--	--	--	--	--	--	hypothetical protein Csa_4G000820 [Cucumis sativus]
Cla023445	--	--	--	--	[TR]	--	BTB/POZ domain;; Farnesoic acid 0-methyl transferase;; F5/8 type C domain;; BTB And C-terminal Kelch	BTB/POZ domain-containing protein At2g30600 GN=At2g30600/At2g30610 OS=Arabidopsis thaliana (Mouse-ear cress) PE=2 SV=1	PREDICTED: BTB/POZ domain-containing protein At2g30600 [Cucumis melo]
Cla014205	--	--	Biological Process: regulation of transcription, DNA-templated (GO:0006355);;	--	--	--	GRAS domain family	Scarecrow-like protein 4 GN=SCL4 OS=Arabidopsis thaliana (Mouse-ear cress) PE=2 SV=1	PREDICTED: scarecrow-like protein 4 [Cucumis sativus]
Cla013724	[K]	Transcription	Molecular Function: DNA binding (GO:0003677);; Molecular Function: DNA-directed 5'-3' RNA polymerase activity (GO:0003899);; Biological Process: transcription, DNA-templated (GO:0006351);; Molecular Function: zinc ion binding (GO:0008270);;	K03007|1e-41|rcu:RCOM_1750030|DNA-directed RNA polymerase II, subunit n, putative; K03007 DNA-directed RNA polymerases I, II, and III subunit RPABC5	[K]	Transcription	RNA polymerases N / 8 kDa subunit	DNA-directed RNA polymerase subunit 10-like protein GN=NRPB10L OS=Arabidopsis thaliana (Mouse-ear cress) PE=3 SV=1	DNA-directed RNA polymerases I, II, and III subunit RPABC5 [Morus notabilis]
Cla000855	--	--	--	K09287|1e-135|vvi:100262843|hypothetical protein LOC100262843; K09287 RAV-like factor	--	--	B3 DNA binding domain;; AP2 domain	AP2/ERF and B3 domain-containing transcription factor RAV1 GN=RAV1 OS=Arabidopsis thaliana (Mouse-ear cress) PE=1 SV=1	PREDICTED: AP2/ERF and B3 domain-containing transcription factor RAV1-like [Cucumis sativus]
Cla012954	--	--	--	--	--	--	PB1 domain	Leucine-rich repeat extensin-like protein 3 (Precursor) GN=LRX3 OS=Arabidopsis thaliana (Mouse-ear cress) PE=1 SV=1	PREDICTED: protein transport protein sec31 [Cucumis sativus]
Cla018974	--	--	Molecular Function: structural constituent of ribosome (GO:0003735);; Cellular Component: ribosome (GO:0005840);; Biological Process: translation (GO:0006412);;	--	--	--	Protein of unknown function (DUF1666)	--	PREDICTED: uncharacterized protein LOC101203868 [Cucumis sativus]
Cla014894	--	--	--	--	[T]	Signal transduction mechanisms	Protein of unknown function (DUF568)	Auxin-induced in root cultures protein 12 (Precursor) GN=AIR12 OS=Arabidopsis thaliana (Mouse-ear cress) PE=1 SV=3	hypothetical protein Csa_7G368155 [Cucumis sativus]
Cla007874	--	--	Biological Process: intracellular protein transport (GO:0006886);; Biological Process: vesicle-mediated transport (GO:0016192);; Cellular Component: membrane coat (GO:0030117);;	--	[J]	Translation, ribosomal structure and biogenesis	HEAT repeat;; HEAT repeats;; HEAT-like repeat;; CLASP N terminal;; Adaptin N terminal region;; non-SMC mitotic condensation complex subunit 1;; Vacuolar 14 Fab1-binding region;; Parkin co-regulated protein;; Rix1 complex component involved in 60S ribosome maturation;; RNAPII transcription regulator C-terminal;; UME (NUC010) domain;; V-ATPase subunit H;; Proteasome stabiliser;; Protein of unknown …	--	PREDICTED: translational activator GCN1 [Cucumis sativus]
Cla001609	[D]	Cell cycle control, cell division, chromosome partitioning	--	--	--	--	--	WPP domain-interacting tail-anchored protein 1 GN=WIT1 OS=Arabidopsis thaliana (Mouse-ear cress) PE=1 SV=2	PREDICTED: CAP-Gly domain-containing linker protein 1 isoform X4 [Cucumis melo]
Cla002886	[R]	General function prediction only	Biological Process: metabolic process (GO:0008152);; Molecular Function: hydrolase activity (GO:0016787);; Biological Process: response to arsenic-containing substance (GO:0046685);; Biological Process: photoperiodism, flowering (GO:0048573);;	--	[R]	General function prediction only	Haloacid dehalogenase-like hydrolase;; haloacid dehalogenase-like hydrolase;; HAD-hyrolase-like	Riboflavin kinase GN=F18E5.90 OS=Arabidopsis thaliana (Mouse-ear cress) PE=1 SV=1	PREDICTED: haloacid dehalogenase-like hydrolase domain-containing protein 3 [Cucumis sativus]
Cla022145	--	--	--	--	[S]	Function unknown	Golgi-body localisation protein domain	Protein SABRE {ECO:0000303|PubMed:8275864} (Precursor) OS=Arabidopsis thaliana (Mouse-ear cress) PE=1 SV=1	PREDICTED: uncharacterized protein LOC103488114 [Cucumis melo]
Cla013459	[RTKL]	--	--	--	[T]	Signal transduction mechanisms	Protein tyrosine kinase;; Protein kinase domain;; PB1 domain	Serine/threonine-protein kinase CTR1 GN=CTR1 OS=Arabidopsis thaliana (Mouse-ear cress) PE=1 SV=1	PREDICTED: LOW QUALITY PROTEIN: uncharacterized protein LOC103496289 [Cucumis melo]
Cla009270	--	--	--	--	--	--	Stress-induced protein Di19, C-terminal;; Drought induced 19 protein (Di19), zinc-binding	Protein DEHYDRATION-INDUCED 19 homolog 4 GN=DI19-4 OS=Arabidopsis thaliana (Mouse-ear cress) PE=1 SV=1	PREDICTED: protein DEHYDRATION-INDUCED 19 homolog 4 [Cucumis sativus]
Cla014939	--	--	Biological Process: attachment of GPI anchor to protein (GO:0016255);; Cellular Component: GPI-anchor transamidase complex (GO:0042765);;	K05291|0.0|vvi:100262163|hypothetical protein LOC100262163	[MO]	--	Phosphatidylinositol-glycan biosynthesis class S protein	--	PREDICTED: GPI transamidase component PIG-S [Cucumis sativus]
Cla017176	--	--	Molecular Function: transcription factor activity, sequence-specific DNA binding (GO:0003700);; Biological Process: regulation of transcription, DNA-templated (GO:0006355);; Molecular Function: zinc ion binding (GO:0008270);; Molecular Function: sequence-specific DNA binding (GO:0043565);;	--	[K]	Transcription	GATA zinc finger	GATA transcription factor 12 GN=GATA12 OS=Arabidopsis thaliana (Mouse-ear cress) PE=2 SV=1	PREDICTED: GATA transcription factor 9-like [Cucumis sativus]
Cla022375	--	--	--	--	--	--	Protein of unknown function (DUF1336)	Protein ENHANCED DISEASE RESISTANCE 2-like GN=EDR2L OS=Arabidopsis thaliana (Mouse-ear cress) PE=2 SV=1	PREDICTED: protein ENHANCED DISEASE RESISTANCE 2-like [Cucumis melo]
Cla004767	--	--	--	K11000|0.0|rcu:RCOM_0146080|1,3-beta-glucan synthase, putative (EC:2.4.1.34); K11000 callose synthase [EC:2.4.1.-]	[M]	Cell wall/membrane/envelope biogenesis	1,3-beta-glucan synthase component	Callose synthase 9 GN=T1B9.18 OS=Arabidopsis thaliana (Mouse-ear cress) PE=2 SV=2	hypothetical protein Csa_1G604850 [Cucumis sativus]
Cla008528	--	--	--	--	--	--	--	--	PREDICTED: uncharacterized protein LOC103491533 [Cucumis melo]
Cla000954	--	--	--	--	[E]	Amino acid transport and metabolism	Nicastrin;; Peptidase family M28	--	hypothetical protein Csa_1G167840 [Cucumis sativus]
Cla010886	[J]	Translation, ribosomal structure and biogenesis	Cellular Component: cytoplasm (GO:0005737);; Biological Process: proline transport (GO:0015824);; Biological Process: peptidyl-diphthamide biosynthetic process from peptidyl-histidine (GO:0017183);;	--	[J]	Translation, ribosomal structure and biogenesis	Putative diphthamide synthesis protein	--	PREDICTED: diphthamide biosynthesis protein 2 [Cucumis sativus]
Cla005357	--	--	--	--	[S]	Function unknown	Rab3 GTPase-activating protein catalytic subunit	--	PREDICTED: rab3 GTPase-activating protein catalytic subunit isoform X3 [Cucumis sativus]
Cla015381	[S]	Function unknown	--	K10732|2e-91|pop:POPTR_589281|hypothetical protein; K10732 GINS complex subunit 1	[L]	Replication, recombination and repair	GINS complex protein	--	PREDICTED: probable DNA replication complex GINS protein PSF1 [Cucumis sativus]
Cla007251	[KL]	--	--	--	[L]	Replication, recombination and repair	SNF2 family N-terminal domain;; Helicase conserved C-terminal domain;; Type III restriction enzyme, res subunit	SNF2 domain-containing protein CLASSY 2 GN=F7C8.10 OS=Arabidopsis thaliana (Mouse-ear cress) PE=1 SV=1	PREDICTED: SNF2 domain-containing protein CLASSY 1-like [Cucumis melo]
Cla003157	[R]	General function prediction only	--	--	[O]	Posttranslational modification, protein turnover, chaperones	Tetratricopeptide repeat;; TPR repeat;; Tetratricopeptide repeat	Outer envelope protein 61 GN=T6G21.100 OS=Arabidopsis thaliana (Mouse-ear cress) PE=1 SV=1	PREDICTED: outer envelope protein 61, chloroplastic [Cucumis melo]
Cla021620	--	--	--	--	--	--	--	--	PREDICTED: uncharacterized protein LOC101205778 [Cucumis sativus]
Cla018179	--	--	Biological Process: biological_process (GO:0044699);;	--	--	--	C1-like domain;; C1 domain;; PHD-finger;; Phorbol esters/diacylglycerol binding domain (C1 domain)	Probable nucleoredoxin 1 GN=At1g60420 OS=Arabidopsis thaliana (Mouse-ear cress) PE=1 SV=1	PREDICTED: uncharacterized protein LOC103490570 [Cucumis melo]
Cla011162	--	--	Cellular Component: plastid (GO:0009536);;	--	--	--	--	--	PREDICTED: uncharacterized protein LOC103492367 [Cucumis melo]
Cla012980	[J]	Translation, ribosomal structure and biogenesis	Molecular Function: nuclease activity (GO:0004518);; Cellular Component: nucleus (GO:0005634);; Biological Process: mRNA processing (GO:0006397);; Biological Process: polar nucleus fusion (GO:0010197);; Biological Process: nucleic acid phosphodiester bond hydrolysis (GO:0090305);;	K13148|1e-32|pop:POPTR_231714|hypothetical protein; K13148 integrator complex subunit 11 [EC:3.1.27.-]	[A]	RNA processing and modification	Metallo-beta-lactamase superfamily	Cleavage and polyadenylation specificity factor subunit 3-II GN=T8O11.10 OS=Arabidopsis thaliana (Mouse-ear cress) PE=1 SV=2	PREDICTED: cleavage and polyadenylation specificity factor subunit 3-II isoform X3 [Cucumis melo]
Cla013484	[RTKL]	--	--	--	[T]	Signal transduction mechanisms	Protein kinase domain;; Protein tyrosine kinase	Probable receptor-like protein kinase At2g42960 GN=At2g42960 OS=Arabidopsis thaliana (Mouse-ear cress) PE=3 SV=1	PREDICTED: probable receptor-like protein kinase At2g42960 [Cucumis melo]
Cla022678	--	--	--	K14709|0.0|pop:POPTR_835760|ZIP transporter; K14709 solute carrier family 39 (zinc transporter), member 1/2/3	[P]	Inorganic ion transport and metabolism	ZIP Zinc transporter	Fe(2+) transport protein 3, chloroplastic (Precursor) GN=IRT3 OS=Arabidopsis thaliana (Mouse-ear cress) PE=2 SV=3	PREDICTED: zinc transporter 4, chloroplastic isoform X2 [Cucumis sativus]
Cla013366	--	--	Molecular Function: DNA binding (GO:0003677);; Molecular Function: transcription factor activity, sequence-specific DNA binding (GO:0003700);; Biological Process: regulation of transcription, DNA-templated (GO:0006355);; Biological Process: ER to Golgi vesicle-mediated transport (GO:0006888);; Biological Process: amino acid import (GO:0043090);; Molecular Function: metal ion binding (GO:0046872);;	--	[R]	General function prediction only	Ankyrin repeat;; Ankyrin repeats (many copies);; Ankyrin repeats (3 copies);; Ankyrin repeat;; Zinc finger C-x8-C-x5-C-x3-H type (and similar)	Zinc finger CCCH domain-containing protein 66 GN=At5g58620 OS=Arabidopsis thaliana (Mouse-ear cress) PE=2 SV=1	PREDICTED: zinc finger CCCH domain-containing protein 66 [Cucumis melo]
Cla006630	--	--	--	--	--	--	Protein of unknown function (DUF793)	Protein BPS1, chloroplastic (Precursor) GN=BPS1 OS=Arabidopsis thaliana (Mouse-ear cress) PE=2 SV=1	PREDICTED: protein BPS1, chloroplastic [Cucumis melo]
Cla013793	--	--	--	--	--	--	--	--	PREDICTED: uncharacterized protein LOC103496582 [Cucumis melo]
Cla020580	--	--	Cellular Component: mitochondrial proton-transporting ATP synthase complex, coupling factor F(o) (GO:0000276);; Molecular Function: copper ion binding (GO:0005507);; Cellular Component: nucleolus (GO:0005730);; Cellular Component: vacuolar membrane (GO:0005774);; Biological Process: ubiquitin-dependent protein catabolic process (GO:0006511);; Molecular Function: zinc ion binding (GO:0008270);; Ce…	K02138|1e-111|rcu:RCOM_0713220|ATP synthase D chain, mitochondrial, putative (EC:3.6.3.14); K02138 F-type H+-transporting ATPase subunit d [EC:3.6.3.14]	[C]	Energy production and conversion	ATP synthase D chain, mitochondrial (ATP5H)	ATP synthase subunit d, mitochondrial GN=At3g52300 OS=Arabidopsis thaliana (Mouse-ear cress) PE=1 SV=3	PREDICTED: ATP synthase subunit d, mitochondrial [Cucumis sativus]
Cla016168	[E]	Amino acid transport and metabolism	Cellular Component: glycine cleavage complex (GO:0005960);; Biological Process: glycine decarboxylation via glycine cleavage system (GO:0019464);;	K02437|1e-103|vvi:100259229|hypothetical protein LOC100259229; K02437 glycine cleavage system H protein	[E]	Amino acid transport and metabolism	Glycine cleavage H-protein	Glycine cleavage system H protein, mitochondrial (Precursor) GN=GDCSH OS=Flaveria anomala (Yellowtops) PE=2 SV=1	PREDICTED: glycine cleavage system H protein 3, mitochondrial [Cucumis sativus]
Cla007362	--	--	--	--	--	--	C2 domain	--	PREDICTED: uncharacterized protein LOC103491980 [Cucumis melo]
Cla006969	[E]	Amino acid transport and metabolism	--	--	[E]	Amino acid transport and metabolism	POT family	Protein NRT1/ PTR FAMILY 7.3 GN=F5D14.23 OS=Arabidopsis thaliana (Mouse-ear cress) PE=1 SV=2	hypothetical protein Csa_6G077970 [Cucumis sativus]
Cla014275	--	--	Cellular Component: nucleus (GO:0005634);; Biological Process: regulation of transcription, DNA-templated (GO:0006355);;	K11341|1e-137|rcu:RCOM_0017880|YEATS domain-containing protein, putative; K11341 YEATS domain-containing protein 4	[K]	Transcription	YEATS family	Transcription initiation factor TFIID subunit 14b GN=K2N11.8 OS=Arabidopsis thaliana (Mouse-ear cress) PE=1 SV=1	PREDICTED: transcription initiation factor TFIID subunit 14b isoform X2 [Cucumis melo]
Cla015334	--	--	--	--	--	--	--	--	PREDICTED: uncharacterized protein LOC103499830 isoform X1 [Cucumis melo]
Cla023212	--	--	--	--	--	--	Variant SH3 domain;; SH3 domain;; Variant SH3 domain	--	PREDICTED: intersectin-1 isoform X1 [Cucumis melo]
Cla019518	[J]	Translation, ribosomal structure and biogenesis	Molecular Function: ATP binding (GO:0005524);; Molecular Function: GTP binding (GO:0005525);; Cellular Component: cytosol (GO:0005829);; Biological Process: gluconeogenesis (GO:0006094);; Biological Process: glycolytic process (GO:0006096);; Biological Process: protein targeting to vacuole (GO:0006623);; Cellular Component: plasmodesma (GO:0009506);; Biological Process: response to salt stress (G…	K06942|0.0|vvi:100252659|hypothetical protein LOC100252659; K06942	[R]	General function prediction only	Protein of unknown function (DUF933);; 50S ribosome-binding GTPase;; Ferrous iron transport protein B	Probable GTP-binding protein OBGC2 GN=OSJNBa0052F07.17 OS=Oryza sativa subsp. japonica (Rice) PE=2 SV=1	PREDICTED: obg-like ATPase 1 [Cucumis melo]
Cla004488	--	--	--	--	--	--	--	--	PREDICTED: uncharacterized protein LOC103491049 [Cucumis melo]
Cla021984	--	--	--	--	--	--	WRKY DNA -binding domain	Probable WRKY transcription factor 50 GN=WRKY50 OS=Arabidopsis thaliana (Mouse-ear cress) PE=2 SV=1	PREDICTED: probable WRKY transcription factor 50 isoform X1 [Cucumis sativus]
MSTRG.18307	--	--	Molecular Function: catalytic activity (GO:0003824);; Biological Process: metabolic process (GO:0008152);; Molecular Function: metal ion binding (GO:0046872);;	--	--	--	--	--	hypothetical protein M569_00228 [Genlisea aurea]
Cla005153	[O]	Posttranslational modification, protein turnover, chaperones	--	--	[O]	Posttranslational modification, protein turnover, chaperones	Pyroglutamyl peptidase	--	PREDICTED: uncharacterized protein LOC103492104 [Cucumis melo]
Cla007239	[P]	Inorganic ion transport and metabolism	--	K00522|1e-132|pop:POPTR_822369|hypothetical protein; K00522 ferritin heavy chain [EC:1.16.3.1]	[P]	Inorganic ion transport and metabolism	Ferritin-like domain	Ferritin-3, chloroplastic (Precursor) OS=Glycine max (Soybean) PE=2 SV=1	PREDICTED: ferritin-3, chloroplastic [Cucumis sativus]
Cla009990	[V]	Defense mechanisms	Molecular Function: ATP binding (GO:0005524);; Biological Process: metabolic process (GO:0008152);; Cellular Component: integral component of membrane (GO:0016021);; Molecular Function: ATPase activity, coupled to transmembrane movement of substances (GO:0042626);; Biological Process: transmembrane transport (GO:0055085);;	--	[Q]	Secondary metabolites biosynthesis, transport and catabolism	ABC transporter;; ABC transporter transmembrane region;; Miro-like protein;; AAA domain;; P-loop containing region of AAA domain;; 50S ribosome-binding GTPase;; FtsK/SpoIIIE family;; Type II/IV secretion system protein	ABC transporter C family member 3 GN=MJG19.3 OS=Arabidopsis thaliana (Mouse-ear cress) PE=1 SV=1	PREDICTED: putative ABC transporter C family member 15 [Cucumis melo]
Cla007747	--	--	Cellular Component: nucleus (GO:0005634);; Cellular Component: peroxisome (GO:0005777);; Cellular Component: membrane (GO:0016020);;	--	--	--	Protein of unknown function (DUF677);; Protein of unknown function (DUF793)	UPF0496 protein At2g18630 GN=At2g18630 OS=Arabidopsis thaliana (Mouse-ear cress) PE=2 SV=3	PREDICTED: UPF0496 protein At2g18630-like isoform X2 [Cucumis melo]
Cla011743	--	--	--	--	--	--	--	--	PREDICTED: protein PLANT CADMIUM RESISTANCE 8 [Cucumis melo]
Cla016217	[M]	Cell wall/membrane/envelope biogenesis	--	K02535|1e-104|vvi:100266270|hypothetical protein LOC100266270; K02535 UDP-3-O-[3-hydroxymyristoyl] N-acetylglucosamine deacetylase [EC:3.5.1.-]	--	--	UDP-3-O-acyl N-acetylglycosamine deacetylase	Probable UDP-3-O-[3-hydroxymyristoyl] N-acetylglucosamine deacetylase 1 (Precursor) GN=LPXC1 OS=Arabidopsis thaliana (Mouse-ear cress) PE=2 SV=2	PREDICTED: probable UDP-3-O-[3-hydroxymyristoyl] N-acetylglucosamine deacetylase 2 isoform X3 [Cucumis melo]
Cla016866	[G]	Carbohydrate transport and metabolism	Biological Process: biosynthetic process (GO:0009058);; Molecular Function: strictosidine synthase activity (GO:0016844);;	--	[R]	General function prediction only	Strictosidine synthase;; SMP-30/Gluconolaconase/LRE-like region	Protein STRICTOSIDINE SYNTHASE-LIKE 4 {ECO:0000303|PubMed:10777701} (Precursor) OS=Arabidopsis thaliana (Mouse-ear cress) PE=1 SV=1	PREDICTED: protein YLS2-like isoform X2 [Cucumis melo]
Cla018904	[G]	Carbohydrate transport and metabolism	Biological Process: carbohydrate metabolic process (GO:0005975);; Molecular Function: beta-glucosidase activity (GO:0008422);;	--	--	--	Glycosyl hydrolase family 3 N terminal domain;; Glycosyl hydrolase family 3 C-terminal domain	Alpha-L-arabinofuranosidase (Precursor) OS=Medicago sativa subsp. varia (Alfalfa) PE=2 SV=1	PREDICTED: lysosomal beta glucosidase-like [Cucumis sativus]
Cla007703	--	--	--	K05956|2e-71|rcu:RCOM_0160830|geranylgeranyl transferase type II beta subunit, putative (EC:2.5.1.60); K05956 geranylgeranyl transferase type-2 subunit beta [EC:2.5.1.60]	[O]	Posttranslational modification, protein turnover, chaperones	Prenyltransferase and squalene oxidase repeat;; Prenyltransferase-like	Geranylgeranyl transferase type-1 subunit beta GN=F12L6 OS=Arabidopsis thaliana (Mouse-ear cress) PE=1 SV=1	hypothetical protein B456_005G208400 [Gossypium raimondii]
Cla021180	[T]	Signal transduction mechanisms	--	--	[T]	Signal transduction mechanisms	Phosphatidylinositol-4-phosphate 5-Kinase	Putative phosphatidylinositol 4-phosphate 5-kinase 11 GN=PIP5K11 OS=Arabidopsis thaliana (Mouse-ear cress) PE=3 SV=1	45 PIP kinase [Cucumis melo subsp. melo]
Cla014823	--	--	Molecular Function: oxidoreductase activity, acting on paired donors, with incorporation or reduction of molecular oxygen, 2-oxoglutarate as one donor, and incorporation of one atom each of oxygen into both donors (GO:0016706);;	--	[QR]	--	non-haem dioxygenase in morphine synthesis N-terminal	1-aminocyclopropane-1-carboxylate oxidase homolog 1 GN=At1g06620 OS=Arabidopsis thaliana (Mouse-ear cress) PE=2 SV=1	PREDICTED: 1-aminocyclopropane-1-carboxylate oxidase homolog 1-like [Cicer arietinum]
Cla014724	[R]	General function prediction only	--	K11801|0.0|pop:POPTR_572777|hypothetical protein; K11801 WD repeat-containing protein 23	[R]	General function prediction only	WD domain, G-beta repeat	LEC14B homolog OS=Prunus armeniaca (Apricot) PE=2 SV=1	PREDICTED: LOW QUALITY PROTEIN: LEC14B protein [Cucumis melo]
Cla004987	--	--	--	--	--	--	--	--	PREDICTED: uncharacterized protein LOC105435432 [Cucumis sativus]
Cla001811	--	--	Biological Process: regulation of cyclin-dependent protein serine/threonine kinase activity (GO:0000079);; Biological Process: regulation of transcription, DNA-templated (GO:0006355);; Molecular Function: cyclin-dependent protein serine/threonine kinase regulator activity (GO:0016538);; Molecular Function: protein kinase binding (GO:0019901);; Cellular Component: TFIIK complex (GO:0070985);;	K06634|2e-30|vvi:100252789|hypothetical protein LOC100252789; K06634 cyclin H	[DKL]	--	--	Cyclin-H1-1 GN=F15A18.80 OS=Arabidopsis thaliana (Mouse-ear cress) PE=1 SV=1	PREDICTED: cyclin-H1-1 isoform X2 [Cucumis sativus]
Cla014951	--	--	Cellular Component: chloroplast (GO:0009507);;	--	[R]	General function prediction only	PPR repeat family;; PPR repeat;; Pentatricopeptide repeat domain;; PPR repeat	Pentatricopeptide repeat-containing protein At5g48730, chloroplastic (Precursor) GN=At5g48730 OS=Arabidopsis thaliana (Mouse-ear cress) PE=2 SV=2	PREDICTED: pentatricopeptide repeat-containing protein At5g48730, chloroplastic [Cucumis melo]
Cla013205	--	--	Molecular Function: UTP:glucose-1-phosphate uridylyltransferase activity (GO:0003983);; Biological Process: UDP-glucose metabolic process (GO:0006011);;	K00963|0.0|pop:POPTR_592888|UTP--glucose-1-phosphate uridylyltransferase (EC:2.7.7.9); K00963 UTP--glucose-1-phosphate uridylyltransferase [EC:2.7.7.9]	[G]	Carbohydrate transport and metabolism	UTP--glucose-1-phosphate uridylyltransferase	UTP--glucose-1-phosphate uridylyltransferase OS=Solanum tuberosum (Potato) PE=1 SV=3	UTP--glucose-1-phosphate uridylyltransferase [Cucumis melo]
Cla013431	--	--	--	--	[TR]	--	TLC domain	--	PREDICTED: transmembrane protein 56-B [Cucumis sativus]
Cla004075	[J]	Translation, ribosomal structure and biogenesis	--	K07566|1e-154|pop:POPTR_847263|hypothetical protein; K07566 putative translation factor	[J]	Translation, ribosomal structure and biogenesis	Telomere recombination	--	PREDICTED: yrdC domain-containing protein, mitochondrial [Cucumis melo]
Cla018294	--	--	Cellular Component: plasma membrane (GO:0005886);; Cellular Component: integral component of membrane (GO:0016021);;	--	--	--	Domain of unknown function (DUF588)	CASP-like protein 5A2 GN=At2g28370 OS=Arabidopsis thaliana (Mouse-ear cress) PE=2 SV=1	PREDICTED: CASP-like protein 5A2 [Cucumis sativus]
Cla017095	--	--	--	--	--	--	Pectate lyase superfamily protein;; Right handed beta helix region	Polygalacturonase QRT3 (Precursor) GN=QRT3 OS=Arabidopsis thaliana (Mouse-ear cress) PE=2 SV=1	PREDICTED: polygalacturonase QRT3-like [Cucumis sativus]
Cla019136	--	--	Molecular Function: hydrolase activity (GO:0016787);;	--	[R]	General function prediction only	PPR repeat family;; PPR repeat;; PPR repeat;; Pentatricopeptide repeat domain;; Evolutionarily conserved signalling intermediate in Toll pathway	Pentatricopeptide repeat-containing protein At1g18900 GN=At1g18900 OS=Arabidopsis thaliana (Mouse-ear cress) PE=2 SV=1	PREDICTED: pentatricopeptide repeat-containing protein At1g18900 [Cucumis sativus]
Cla008407	--	--	--	--	[S]	Function unknown	Probable N6-adenine methyltransferase	--	PREDICTED: N(6)-adenine-specific DNA methyltransferase 2 [Cucumis sativus]
Cla021950	--	--	--	--	[T]	Signal transduction mechanisms	Neutral/alkaline non-lysosomal ceramidase	Neutral ceramidase (Precursor) GN=At2g38010 OS=Arabidopsis thaliana (Mouse-ear cress) PE=3 SV=1	PREDICTED: neutral ceramidase-like [Cucumis sativus]
Cla016323	--	--	Biological Process: response to high light intensity (GO:0009644);; Biological Process: response to hydrogen peroxide (GO:0042542);;	--	--	--	--	EIN3-binding F-box protein 2 GN=EBF2 OS=Arabidopsis thaliana (Mouse-ear cress) PE=1 SV=1	PREDICTED: uncharacterized protein LOC103490139 isoform X1 [Cucumis melo]
Cla013995	--	--	--	--	--	--	Gibberellin regulated protein	Snakin-1 (Precursor) GN=SN1 OS=Solanum tuberosum (Potato) PE=1 SV=1	hypothetical protein Csa_6G493840 [Cucumis sativus]
Cla000891	--	--	Molecular Function: transcription factor activity, sequence-specific DNA binding (GO:0003700);; Cellular Component: nucleus (GO:0005634);; Molecular Function: zinc ion binding (GO:0008270);; Molecular Function: sequence-specific DNA binding (GO:0043565);; Biological Process: positive regulation of transcription, DNA-templated (GO:0045893);;	--	[K]	Transcription	GATA zinc finger	GATA transcription factor 12 GN=GATA12 OS=Arabidopsis thaliana (Mouse-ear cress) PE=2 SV=1	PREDICTED: GATA transcription factor 9-like [Cucumis melo]
Cla005396	[E]	Amino acid transport and metabolism	--	--	[E]	Amino acid transport and metabolism	Amino acid permease;; Amino acid permease;; C-terminus of AA_permease	Cationic amino acid transporter 8, vacuolar GN=CAT8 OS=Arabidopsis thaliana (Mouse-ear cress) PE=2 SV=1	PREDICTED: cationic amino acid transporter 8, vacuolar [Cucumis sativus]
Cla006049	[J]	Translation, ribosomal structure and biogenesis	--	K02838|3e-75|pop:POPTR_710069|hypothetical protein; K02838 ribosome recycling factor	[J]	Translation, ribosomal structure and biogenesis	Ribosome recycling factor	Ribosome-recycling factor, chloroplastic (Precursor) GN=RRF OS=Arabidopsis thaliana (Mouse-ear cress) PE=2 SV=2	PREDICTED: ribosome-recycling factor, chloroplastic isoform X1 [Cucumis melo]
Cla021189	--	--	--	--	--	--	AP2 domain	Pathogenesis-related genes transcriptional activator PTI6 GN=PTI6 OS=Solanum lycopersicum (Tomato) PE=2 SV=1	AP2/ERF domain-containing transcription factor [Cucumis melo subsp. melo]
Cla014366	--	--	Molecular Function: DNA binding (GO:0003677);; Molecular Function: chromatin binding (GO:0003682);; Molecular Function: transcription factor activity, sequence-specific DNA binding (GO:0003700);; Cellular Component: intracellular (GO:0005622);; Biological Process: regulation of transcription, DNA-templated (GO:0006355);; Biological Process: N-terminal protein myristoylation (GO:0006499);; Biologi…	--	--	--	MYB-CC type transfactor, LHEQLE motif;; Myb-like DNA-binding domain	Protein PHR1-LIKE 1 GN=PHL1 OS=Arabidopsis thaliana (Mouse-ear cress) PE=1 SV=1	PREDICTED: protein PHR1-LIKE 1-like [Cucumis melo]
Cla009327	[MG]	--	--	--	--	--	--	--	PREDICTED: uncharacterized protein LOC103497878 [Cucumis melo]
MSTRG.9894	--	--	Molecular Function: protein kinase activity (GO:0004672);; Molecular Function: ATP binding (GO:0005524);; Biological Process: protein phosphorylation (GO:0006468);; Cellular Component: membrane (GO:0016020);;	--	--	--	--	LysM domain receptor-like kinase 4 (Precursor) GN=LYK4 OS=Arabidopsis thaliana (Mouse-ear cress) PE=1 SV=1	PREDICTED: lysM domain receptor-like kinase 4 [Cucumis melo]
Cla000624	--	--	--	--	[O]	Posttranslational modification, protein turnover, chaperones	--	--	hypothetical protein Csa_1G673530 [Cucumis sativus]
Cla018109	--	--	Biological Process: protein ubiquitination (GO:0016567);; Biological Process: protein homooligomerization (GO:0051260);;	--	[R]	General function prediction only	BTB/POZ domain	BTB/POZ domain-containing protein At3g09030 GN=At3g09030 OS=Arabidopsis thaliana (Mouse-ear cress) PE=2 SV=1	PREDICTED: BTB/POZ domain-containing protein At3g09030 [Cucumis melo]
Cla000434	[R]	General function prediction only	--	--	[BK]	--	SET domain;; PHD-zinc-finger like domain;; PWWP domain;; F/Y rich C-terminus;; F/Y-rich N-terminus;; PHD-finger;; PHD-like zinc-binding domain	Histone-lysine N-methyltransferase ATX2 GN=T20M3.10 OS=Arabidopsis thaliana (Mouse-ear cress) PE=2 SV=1	PREDICTED: histone-lysine N-methyltransferase ATX2 isoform X1 [Cucumis sativus]
Cla006651	[RTKL]	--	--	--	--	--	Protein tyrosine kinase;; Protein kinase domain;; Leucine rich repeat;; Leucine Rich repeats (2 copies);; Leucine Rich Repeat;; Leucine Rich repeat	Probable receptor protein kinase TMK1 (Precursor) GN=TMK1 OS=Arabidopsis thaliana (Mouse-ear cress) PE=1 SV=1	PREDICTED: probable receptor protein kinase TMK1 [Cucumis melo]
Cla022608	[S]	Function unknown	Molecular Function: protein serine/threonine kinase activity (GO:0004674);; Molecular Function: ATP binding (GO:0005524);; Biological Process: protein phosphorylation (GO:0006468);;	--	--	--	Leucine Rich repeats (2 copies);; Leucine rich repeat;; Leucine Rich Repeat;; Protein kinase domain;; Protein tyrosine kinase;; Leucine rich repeat N-terminal domain;; Leucine Rich repeat;; Leucine rich repeat	Putative receptor-like protein kinase At3g47110 (Precursor) GN=At3g47110 OS=Arabidopsis thaliana (Mouse-ear cress) PE=3 SV=1	PREDICTED: putative receptor-like protein kinase At3g47110 [Cucumis melo]
Cla002325	--	--	--	--	[O]	Posttranslational modification, protein turnover, chaperones	Xylanase inhibitor C-terminal;; Eukaryotic aspartyl protease	Aspartic proteinase nepenthesin-1 (Precursor) GN=nep1 OS=Nepenthes gracilis (Slender pitcher plant) PE=1 SV=1	PREDICTED: aspartic proteinase nepenthesin-2 [Cucumis melo]
Cla015412	--	--	--	K06627|4e-22|rcu:RCOM_0895300|cyclin A, putative; K06627 cyclin A	[D]	Cell cycle control, cell division, chromosome partitioning	--	Cyclin-A2-1 GN=CYCA2-1 OS=Oryza sativa subsp. japonica (Rice) PE=2 SV=1	PREDICTED: cyclin-A2-4-like [Cucumis melo]
Cla019225	[LKJ]	--	Biological Process: nuclear-transcribed mRNA catabolic process, nonsense-mediated decay (GO:0000184);; Molecular Function: RNA binding (GO:0003723);; Molecular Function: ATP binding (GO:0005524);; Cellular Component: nucleus (GO:0005634);; Biological Process: rRNA processing (GO:0006364);; Molecular Function: ATP-dependent helicase activity (GO:0008026);;	K12823|0.0|vvi:100260348|hypothetical protein LOC100260348; K12823 ATP-dependent RNA helicase DDX5/DBP2 [EC:3.6.4.13]	[A]	RNA processing and modification	DEAD/DEAH box helicase;; Helicase conserved C-terminal domain	DEAD-box ATP-dependent RNA helicase 30 GN=RH30 OS=Arabidopsis thaliana (Mouse-ear cress) PE=2 SV=2	PREDICTED: DEAD-box ATP-dependent RNA helicase 20 isoform X1 [Cucumis melo]
Cla020498	[J]	Translation, ribosomal structure and biogenesis	--	K02943|8e-64|vvi:100241445|hypothetical protein LOC100241445; K02943 large subunit ribosomal protein LP2	[J]	Translation, ribosomal structure and biogenesis	60s Acidic ribosomal protein	60S acidic ribosomal protein P2-2 GN=RPP2B OS=Arabidopsis thaliana (Mouse-ear cress) PE=1 SV=1	PREDICTED: 60S acidic ribosomal protein P2-4-like [Cucumis melo]
Cla018592	[T]	Signal transduction mechanisms	Biological Process: phosphorelay signal transduction system (GO:0000160);; Biological Process: transcription, DNA-templated (GO:0006351);; Biological Process: response to light stimulus (GO:0009416);; Biological Process: post-embryonic development (GO:0009791);; Biological Process: regulation of gene expression (GO:0010468);; Biological Process: rhythmic process (GO:0048511);; Biological Process:…	K12127|0.0|pop:POPTR_784463|PtpRR9; pseudo response regulator; K12127 pseudo-response regulator 1	[K]	Transcription	CCT motif;; Response regulator receiver domain	Two-component response regulator-like APRR1 GN=MFB13.16 OS=Arabidopsis thaliana (Mouse-ear cress) PE=1 SV=1	PREDICTED: two-component response regulator-like APRR1 [Cucumis melo]
Cla011271	--	--	--	--	--	--	Cotton fibre expressed protein	--	PREDICTED: uncharacterized protein LOC105434518 [Cucumis sativus]
Cla009212	[Z]	Cytoskeleton	--	--	--	--	Kinesin motor domain;; Kinesin motor	Phragmoplast orienting kinesin-1 GN=POK1 OS=Arabidopsis thaliana (Mouse-ear cress) PE=1 SV=1	PREDICTED: phragmoplast orienting kinesin-1 isoform X2 [Cucumis melo]
Cla017570	--	--	--	--	[R]	General function prediction only	Kelch motif;; Kelch motif;; Galactose oxidase, central domain;; Galactose oxidase, central domain;; Kelch motif	F-box/kelch-repeat protein At2g44130 GN=At2g44130 OS=Arabidopsis thaliana (Mouse-ear cress) PE=2 SV=2	PREDICTED: F-box/kelch-repeat protein At2g44130-like [Cucumis sativus]
Cla023209	--	--	--	--	--	--	PRONE (Plant-specific Rop nucleotide exchanger)	Rop guanine nucleotide exchange factor 14 GN=ROPGEF14 OS=Arabidopsis thaliana (Mouse-ear cress) PE=1 SV=1	hypothetical protein Csa_4G669200 [Cucumis sativus]
Cla020997	--	--	--	--	[P]	Inorganic ion transport and metabolism	EF-hand domain pair;; EF hand;; EF-hand domain pair;; EF hand;; EF-hand domain	--	PREDICTED: calcium uptake protein 1, mitochondrial [Cucumis melo]
MSTRG.18685	[O]	Posttranslational modification, protein turnover, chaperones	Molecular Function: ATP binding (GO:0005524);; Cellular Component: cytoplasm (GO:0005737);; Cellular Component: microtubule (GO:0005874);; Molecular Function: microtubule binding (GO:0008017);; Biological Process: metabolic process (GO:0008152);; Molecular Function: microtubule-severing ATPase activity (GO:0008568);; Biological Process: multidimensional cell growth (GO:0009825);; Biological Proce…	K07767|0.0|vvi:100242880|hypothetical protein LOC100242880; K07767 microtubule-severing ATPase [EC:3.6.4.3]	[O]	Posttranslational modification, protein turnover, chaperones	ATPase family associated with various cellular activities (AAA);; Holliday junction DNA helicase ruvB N-terminus;; Vps4 C terminal oligomerisation domain	Katanin p60 ATPase-containing subunit A1 {ECO:0000255|HAMAP-Rule:MF_03023} GN=At1g80350 OS=Arabidopsis thaliana (Mouse-ear cress) PE=1 SV=1	hypothetical protein Csa_7G435510 [Cucumis sativus]
Cla015400	--	--	--	--	[R]	General function prediction only	PPR repeat family;; PPR repeat;; PPR repeat;; Pentatricopeptide repeat domain;; DYW family of nucleic acid deaminases;; Tetratricopeptide repeat	Pentatricopeptide repeat-containing protein At1g15510, chloroplastic (Precursor) GN=PCMP-H73 OS=Arabidopsis thaliana (Mouse-ear cress) PE=3 SV=1	PREDICTED: pentatricopeptide repeat-containing protein At1g15510, chloroplastic [Cucumis melo]
Cla016250	--	--	Molecular Function: nucleotide binding (GO:0000166);; Molecular Function: RNA cap binding (GO:0000339);; Biological Process: RNA splicing, via endonucleolytic cleavage and ligation (GO:0000394);; Cellular Component: nucleus (GO:0005634);; Cellular Component: cytoplasm (GO:0005737);; Cellular Component: mRNA cap binding complex (GO:0005845);; Cellular Component: nuclear cap binding complex (GO:000…	K12883|2e-43|vvi:100265980|hypothetical protein LOC100265980; K12883 nuclear cap-binding protein subunit 2	[A]	RNA processing and modification	--	Nuclear cap-binding protein subunit 2 GN=CBP20 OS=Arabidopsis thaliana (Mouse-ear cress) PE=1 SV=1	PREDICTED: nuclear cap-binding protein subunit 2 [Cucumis sativus]
Cla019873	--	--	--	--	--	--	--	Uncharacterized ATP synthase C chain-like protein GN=AtMg00040 OS=Arabidopsis thaliana (Mouse-ear cress) PE=3 SV=1	hypothetical protein NitaMp102 [Nicotiana tabacum]
Cla014822	--	--	Molecular Function: protein dimerization activity (GO:0046983);;	--	--	--	bHLH-MYC and R2R3-MYB transcription factors N-terminal	Transcription factor bHLH155 GN=BHLH155 OS=Arabidopsis thaliana (Mouse-ear cress) PE=2 SV=1	PREDICTED: transcription factor bHLH155 isoform X1 [Cucumis sativus]
Cla019774	[BD]	--	Cellular Component: condensin complex (GO:0000796);; Biological Process: mitotic chromosome condensation (GO:0007076);;	K06678|0.0|vvi:100242435|hypothetical protein LOC100242435; K06678 condensin complex subunit 3	[BD]	--	Nuclear condensing complex subunits, C-term domain	--	PREDICTED: condensin complex subunit 3 [Cucumis melo]
Cla004119	--	--	--	--	[GMW]	--	Exostosin family	Probable glycosyltransferase At5g03795 GN=At5g03795 OS=Arabidopsis thaliana (Mouse-ear cress) PE=3 SV=2	hypothetical protein VITISV_012309 [Vitis vinifera]
Cla016475	--	--	--	--	--	--	--	Stress-induced protein KIN2 GN=F1N13_110 OS=Arabidopsis thaliana (Mouse-ear cress) PE=2 SV=1	PREDICTED: late embryogenesis abundant protein 2-like [Cucumis sativus]
Cla000309	[M]	Cell wall/membrane/envelope biogenesis	--	K07765|1e-146|rcu:RCOM_0096190|protease m50 membrane-bound transcription factor site 2 protease, putative (EC:3.4.24.85); K07765 S2P endopeptidase [EC:3.4.24.85]	[O]	Posttranslational modification, protein turnover, chaperones	Peptidase family M50	Membrane-bound transcription factor site-2 protease homolog OS=Arabidopsis thaliana (Mouse-ear cress) PE=2 SV=2	PREDICTED: membrane-bound transcription factor site-2 protease isoform X3 [Cucumis melo]
Cla021069	--	--	Molecular Function: DNA binding (GO:0003677);; Molecular Function: transcription factor activity, sequence-specific DNA binding (GO:0003700);; Cellular Component: nucleus (GO:0005634);; Biological Process: regulation of transcription, DNA-templated (GO:0006355);;	--	--	--	AP2 domain	Ethylene-responsive transcription factor 13 GN=T13E15.15 OS=Arabidopsis thaliana (Mouse-ear cress) PE=2 SV=2	PREDICTED: ethylene-responsive transcription factor 13-like [Cucumis melo]
Cla000556	[I]	Lipid transport and metabolism	--	K00253|0.0|rcu:RCOM_1400460|acyl-CoA dehydrogenase, putative (EC:1.3.99.10); K00253 isovaleryl-CoA dehydrogenase [EC:1.3.99.10]	[EI]	--	Acyl-CoA dehydrogenase, C-terminal domain;; Acyl-CoA dehydrogenase, N-terminal domain;; Acyl-CoA dehydrogenase, middle domain;; Acyl-CoA dehydrogenase, C-terminal domain	Isovaleryl-CoA dehydrogenase, mitochondrial (Precursor) GN=IVD OS=Arabidopsis thaliana (Mouse-ear cress) PE=1 SV=2	PREDICTED: isovaleryl-CoA dehydrogenase, mitochondrial [Cucumis melo]
Cla021441	[I]	Lipid transport and metabolism	Molecular Function: acetyl-CoA C-acyltransferase activity (GO:0003988);; Cellular Component: nucleolus (GO:0005730);; Cellular Component: mitochondrion (GO:0005739);; Cellular Component: vacuolar membrane (GO:0005774);; Cellular Component: cytosol (GO:0005829);; Biological Process: fatty acid beta-oxidation (GO:0006635);; Biological Process: toxin catabolic process (GO:0009407);; Cellular Compone…	K07513|0.0|ath:AT2G33150|PKT3; PKT3 (PEROXISOMAL 3-KETOACYL-COA THIOLASE 3); acetyl-CoA C-acyltransferase (EC:2.3.1.16); K07513 acetyl-CoA acyltransferase 1 [EC:2.3.1.16]	[I]	Lipid transport and metabolism	Thiolase, N-terminal domain;; Thiolase, C-terminal domain	3-ketoacyl-CoA thiolase 2, peroxisomal (Precursor) GN=F25I18.11 OS=Arabidopsis thaliana (Mouse-ear cress) PE=1 SV=2	PREDICTED: 3-ketoacyl-CoA thiolase 2, peroxisomal [Cucumis melo]
Cla011742	[IQ]	--	Cellular Component: nucleus (GO:0005634);; Cellular Component: cytosol (GO:0005829);; Biological Process: fatty acid metabolic process (GO:0006631);; Cellular Component: membrane (GO:0016020);; Molecular Function: malonyl-CoA synthetase activity (GO:0090409);; Biological Process: malonate catabolic process (GO:0090410);;	K18660|0.0|vvi:100258310|hypothetical protein LOC100258310	[I]	Lipid transport and metabolism	AMP-binding enzyme;; AMP-binding enzyme C-terminal domain	Malonate--CoA ligase GN=AAE13 OS=Arabidopsis thaliana (Mouse-ear cress) PE=1 SV=1	PREDICTED: malonate--CoA ligase [Cucumis sativus]
Cla004110	--	--	--	--	[T]	Signal transduction mechanisms	Cyclic nucleotide-binding domain	Probable inactive cyclic nucleotide-dependent protein kinase At2g20050 GN=At2g20050/At2g20040 OS=Arabidopsis thaliana (Mouse-ear cress) PE=2 SV=2	PREDICTED: protein phosphatase 2C and cyclic nucleotide-binding/kinase domain-containing protein isoform X2 [Cucumis melo]
Cla020243	--	--	Molecular Function: DNA binding (GO:0003677);; Molecular Function: transcription factor activity, sequence-specific DNA binding (GO:0003700);; Biological Process: regulation of transcription, DNA-templated (GO:0006355);;	K09284|0.0|vvi:100268051|AP2; transcription factor APETALA2; K09284 AP2-like factor, euAP2 lineage	--	--	AP2 domain	Floral homeotic protein APETALA 2 GN=AP2 OS=Arabidopsis thaliana (Mouse-ear cress) PE=1 SV=1	PREDICTED: AP2-like ethylene-responsive transcription factor TOE3 isoform X1 [Cucumis melo]
Cla011185	--	--	--	--	--	--	Cotton fibre expressed protein	Formin-like protein 14 GN=FH14 OS=Arabidopsis thaliana (Mouse-ear cress) PE=3 SV=3	PREDICTED: formin-like protein 20 [Cucumis sativus]
Cla014440	[R]	General function prediction only	Biological Process: mitotic cell cycle (GO:0000278);; Biological Process: mRNA splicing, via spliceosome (GO:0000398);; Biological Process: karyogamy (GO:0000741);; Biological Process: RNA methylation (GO:0001510);; Cellular Component: nucleus (GO:0005634);; Biological Process: mRNA export from nucleus (GO:0006406);; Biological Process: protein import into nucleus (GO:0006606);; Biological Proces…	K14557|0.0|vvi:100267580|hypothetical protein LOC100267580; K14557 U3 small nucleolar RNA-associated protein 6	[R]	General function prediction only	U3 small nucleolar RNA-associated protein 6;; Tetratricopeptide repeat	--	PREDICTED: U3 small nucleolar RNA-associated protein 6 homolog [Cucumis sativus]
Cla015409	[O]	Posttranslational modification, protein turnover, chaperones	--	K07767|0.0|vvi:100242880|hypothetical protein LOC100242880; K07767 microtubule-severing ATPase [EC:3.6.4.3]	[O]	Posttranslational modification, protein turnover, chaperones	ATPase family associated with various cellular activities (AAA);; Vps4 C terminal oligomerisation domain;; Holliday junction DNA helicase ruvB N-terminus	Katanin p60 ATPase-containing subunit A1 {ECO:0000255|HAMAP-Rule:MF_03023} GN=At1g80350 OS=Arabidopsis thaliana (Mouse-ear cress) PE=1 SV=1	PREDICTED: katanin p60 ATPase-containing subunit A1 [Cucumis sativus]
Cla018697	--	--	--	--	--	--	--	--	PREDICTED: uncharacterized protein LOC105434480 [Cucumis sativus]
MSTRG.20371	--	--	--	--	--	--	--	--	hypothetical protein Csa_1G477520 [Cucumis sativus]
Cla000300	[O]	Posttranslational modification, protein turnover, chaperones	--	K13993|7e-73|pop:POPTR_1095126|hypothetical protein; K13993 HSP20 family protein	[O]	Posttranslational modification, protein turnover, chaperones	Hsp20/alpha crystallin family	Small heat shock protein, chloroplastic (Precursor) GN=HSP21 OS=Pisum sativum (Garden pea) PE=2 SV=1	HSP25.5 [Citrullus lanatus]
Cla003307	[R]	General function prediction only	--	--	[R]	General function prediction only	Zinc finger C-x8-C-x5-C-x3-H type (and similar)	Zinc finger CCCH domain-containing protein 9 OS=Oryza sativa subsp. japonica (Rice) PE=2 SV=1	PREDICTED: uncharacterized protein LOC101215865 [Cucumis sativus]
Cla016322	--	--	--	--	--	--	Senescence regulator	--	PREDICTED: uncharacterized protein LOC105436118 [Cucumis sativus]
Cla007757	--	--	Molecular Function: transcription factor activity, sequence-specific DNA binding (GO:0003700);; Biological Process: regulation of transcription, DNA-templated (GO:0006355);; Molecular Function: sequence-specific DNA binding (GO:0043565);;	--	--	--	--	--	PREDICTED: probable WRKY transcription factor 51 [Cucumis sativus]
Cla020320	[E]	Amino acid transport and metabolism	Molecular Function: serine-type endopeptidase activity (GO:0004252);; Biological Process: proteolysis (GO:0006508);; Molecular Function: serine-type exopeptidase activity (GO:0070008);;	--	[O]	Posttranslational modification, protein turnover, chaperones	Prolyl oligopeptidase, N-terminal beta-propeller domain;; Prolyl oligopeptidase family	--	hypothetical protein Csa_5G606880 [Cucumis sativus]
Cla001986	[L]	Replication, recombination and repair	Molecular Function: nucleic acid binding (GO:0003676);; Biological Process: tRNA modification (GO:0006400);; Biological Process: protein targeting to mitochondrion (GO:0006626);; Molecular Function: methyltransferase activity (GO:0008168);; Biological Process: methylation (GO:0032259);; Biological Process: 2-methylguanosine metabolic process (GO:0080180);;	--	[L]	Replication, recombination and repair	Putative RNA methylase family UPF0020	--	PREDICTED: tRNA (guanine(10)-N2)-methyltransferase homolog [Cucumis melo]
Cla022007	[R]	General function prediction only	--	K07119|1e-170|vvi:100256090|hypothetical protein LOC100256090; K07119	[R]	General function prediction only	Zinc-binding dehydrogenase;; Zinc-binding dehydrogenase	2-alkenal reductase (NADP(+)-dependent) GN=DBR OS=Nicotiana tabacum (Common tobacco) PE=1 SV=1	PREDICTED: 2-alkenal reductase (NADP(+)-dependent)-like [Cucumis melo]
Cla010585	--	--	Biological Process: protein folding (GO:0006457);; Cellular Component: prefoldin complex (GO:0016272);; Molecular Function: unfolded protein binding (GO:0051082);;	--	--	--	--	--	PREDICTED: uncharacterized protein LOC105434577 [Cucumis sativus]
Cla015569	[LKJ]	--	Molecular Function: translation initiation factor activity (GO:0003743);; Molecular Function: helicase activity (GO:0004386);; Molecular Function: ATP binding (GO:0005524);; Biological Process: translational initiation (GO:0006413);;	K03257|0.0|pop:POPTR_645764|hypothetical protein; K03257 translation initiation factor eIF-4A	[J]	Translation, ribosomal structure and biogenesis	DEAD/DEAH box helicase;; Helicase conserved C-terminal domain	Eukaryotic initiation factor 4A-11 OS=Nicotiana tabacum (Common tobacco) PE=1 SV=1	PREDICTED: eukaryotic initiation factor 4A-11 [Cucumis sativus]
Cla006050	--	--	--	--	--	--	Plastocyanin-like domain	Mavicyanin OS=Cucurbita pepo (Vegetable marrow) PE=1 SV=1	PREDICTED: mavicyanin-like [Cucumis melo]
Cla002447	[M]	Cell wall/membrane/envelope biogenesis	--	K12450|0.0|vvi:100260586|hypothetical protein LOC100260586; K12450 UDP-glucose 4,6-dehydratase [EC:4.2.1.76]	[G]	Carbohydrate transport and metabolism	NAD dependent epimerase/dehydratase family;; RmlD substrate binding domain;; Male sterility protein;; 3-beta hydroxysteroid dehydrogenase/isomerase family;; Polysaccharide biosynthesis protein;; short chain dehydrogenase	UDP-4-keto-6-deoxy-D-glucose 3,5-epimerase/UDP-4-keto-L-rhamnose 4-keto-reductase {ECO:0000305|PubMed:17190829} GN=At1g78570 OS=Arabidopsis thaliana (Mouse-ear cress) PE=1 SV=1	PREDICTED: probable rhamnose biosynthetic enzyme 1 [Cucumis melo]
Cla013061	--	--	Molecular Function: endonuclease activity (GO:0004519);; Cellular Component: peroxisome (GO:0005777);; Biological Process: response to oxidative stress (GO:0006979);; Biological Process: regulation of gene expression (GO:0010468);; Biological Process: nucleic acid phosphodiester bond hydrolysis (GO:0090305);;	--	--	--	NYN domain;; OST-HTH/LOTUS domain	--	PREDICTED: uncharacterized protein LOC101217738 [Cucumis sativus]
Cla014020	--	--	Biological Process: positive gravitropism (GO:0009958);;	--	--	--	NPH3 family	BTB/POZ domain-containing protein NPY2 GN=NPY2 OS=Arabidopsis thaliana (Mouse-ear cress) PE=2 SV=1	PREDICTED: BTB/POZ domain-containing protein NPY4 [Cucumis melo]
Cla019819	[RTKL]	--	Biological Process: activation of MAPKK activity (GO:0000186);; Molecular Function: MAP kinase kinase kinase activity (GO:0004709);; Molecular Function: ATP binding (GO:0005524);;	K08857|0.0|pop:POPTR_595442|hypothetical protein; K08857 NIMA (never in mitosis gene a)-related kinase [EC:2.7.11.1]	[R]	General function prediction only	Protein kinase domain;; Protein tyrosine kinase;; Kinase-like	Serine/threonine-protein kinase Nek1 GN=NEK1 OS=Arabidopsis thaliana (Mouse-ear cress) PE=2 SV=2	PREDICTED: serine/threonine-protein kinase Nek2 isoform X1 [Cucumis sativus]
MSTRG.12161	--	--	--	--	--	--	--	--	PREDICTED: uncharacterized protein LOC103496144 [Cucumis melo]
Cla001540	--	--	--	--	[S]	Function unknown	Secretory pathway protein Sec39	MAG2-interacting protein 2 {ECO:0000303|PubMed:24118572} OS=Arabidopsis thaliana (Mouse-ear cress) PE=1 SV=1	PREDICTED: MAG2-interacting protein 2 [Cucumis sativus]
Cla010068	[RTKL]	--	Molecular Function: protein serine/threonine kinase activity (GO:0004674);; Molecular Function: non-membrane spanning protein tyrosine kinase activity (GO:0004715);; Molecular Function: ATP binding (GO:0005524);; Cellular Component: plasma membrane (GO:0005886);; Biological Process: systemic acquired resistance (GO:0009627);; Cellular Component: integral component of membrane (GO:0016021);; Biolo…	--	--	--	Protein kinase domain;; Protein tyrosine kinase;; Salt stress response/antifungal	Cysteine-rich receptor-like protein kinase 3 (Precursor) GN=CRK3 OS=Arabidopsis thaliana (Mouse-ear cress) PE=2 SV=1	PREDICTED: cysteine-rich receptor-like protein kinase 3 [Cucumis sativus]
Cla017500	--	--	Biological Process: metabolic process (GO:0008152);; Molecular Function: hydrolase activity, acting on carbon-nitrogen (but not peptide) bonds, in linear amides (GO:0016811);;	--	[S]	Function unknown	N-terminal glutamine amidase	Protein N-terminal glutamine amidohydrolase GN=At2g41760 OS=Arabidopsis thaliana (Mouse-ear cress) PE=1 SV=1	PREDICTED: protein N-terminal glutamine amidohydrolase isoform X1 [Cucumis melo]
Cla011082	--	--	Molecular Function: actin binding (GO:0003779);; Cellular Component: cytosol (GO:0005829);; Biological Process: Mo-molybdopterin cofactor biosynthetic process (GO:0006777);; Biological Process: actin filament organization (GO:0007015);; Biological Process: regulation of stomatal movement (GO:0010119);; Cellular Component: molybdopterin synthase complex (GO:0019008);; Molecular Function: molybdopt…	--	--	--	--	Stomatal closure-related actin-binding protein 1 {ECO:0000303|PubMed:21719691} OS=Arabidopsis thaliana (Mouse-ear cress) PE=1 SV=1	PREDICTED: stomatal closure-related actin-binding protein 1 [Cucumis sativus]
Cla010911	[S]	Function unknown	--	--	--	--	Leucine Rich repeats (2 copies);; Leucine Rich repeat;; Leucine rich repeat;; Leucine Rich Repeat;; Leucine rich repeat	F-box/LRR-repeat protein 3 GN=FBL3 OS=Arabidopsis thaliana (Mouse-ear cress) PE=2 SV=1	PREDICTED: probably inactive leucine-rich repeat receptor-like protein kinase At5g58150 isoform X1 [Cucumis melo]
Cla008022	--	--	--	--	[R]	General function prediction only	PPR repeat;; PPR repeat family;; PPR repeat;; Pentatricopeptide repeat domain;; Tetratricopeptide repeat;; Tetratricopeptide repeat	Pentatricopeptide repeat-containing protein At2g27610 OS=Arabidopsis thaliana (Mouse-ear cress) PE=2 SV=1	hypothetical protein Csa_4G554180 [Cucumis sativus]
Cla017650	--	--	--	--	--	--	Transcriptional repressor, ovate	Transcription repressor OFP6 GN=OFP6 OS=Arabidopsis thaliana (Mouse-ear cress) PE=1 SV=1	PREDICTED: uncharacterized protein LOC103486658 [Cucumis melo]
Cla019704	--	--	Molecular Function: L-ornithine transmembrane transporter activity (GO:0000064);; Molecular Function: L-histidine transmembrane transporter activity (GO:0005290);; Cellular Component: mitochondrial inner membrane (GO:0005743);; Molecular Function: arginine transmembrane transporter activity (GO:0015181);; Molecular Function: L-lysine transmembrane transporter activity (GO:0015189);; Cellular Comp…	--	[C]	Energy production and conversion	Mitochondrial carrier protein	Mitochondrial arginine transporter BAC1 GN=T1B8.12 OS=Arabidopsis thaliana (Mouse-ear cress) PE=1 SV=1	PREDICTED: mitochondrial arginine transporter BAC1 [Cucumis sativus]
Cla009916	[R]	General function prediction only	--	K09191|1e-146|vvi:100260239|hypothetical protein LOC100260239; K09191 general transcription factor IIIA	[R]	General function prediction only	C2H2-type zinc finger;; Zinc finger, C2H2 type;; Zinc-finger double domain	Uncharacterized zinc finger protein At4g06634 GN=At4g06634 OS=Arabidopsis thaliana (Mouse-ear cress) PE=1 SV=1	PREDICTED: zinc finger X-linked protein ZXDB [Cucumis sativus]
Cla002948	[G]	Carbohydrate transport and metabolism	--	--	[G]	Carbohydrate transport and metabolism	Protein of unknown function, DUF608;; beta-Glucocerebrosidase 2 N terminal	--	PREDICTED: non-lysosomal glucosylceramidase [Cucumis melo]
Cla013417	--	--	Molecular Function: DNA binding (GO:0003677);; Molecular Function: chromatin binding (GO:0003682);;	--	--	--	Myb-like DNA-binding domain	Telomere repeat-binding protein 3 GN=T2E22.13 OS=Arabidopsis thaliana (Mouse-ear cress) PE=1 SV=1	PREDICTED: uncharacterized protein LOC103502960 isoform X1 [Cucumis melo]
Cla022423	--	--	--	--	--	--	--	Interactor of constitutive active ROPs 3 GN=F15L12.15 OS=Arabidopsis thaliana (Mouse-ear cress) PE=1 SV=1	PREDICTED: myosin heavy chain, clone 203-like isoform X2 [Cucumis melo]
Cla015521	--	--	--	--	--	--	Auxin responsive protein	--	PREDICTED: uncharacterized protein LOC101209445 [Cucumis sativus]
Cla012370	[R]	General function prediction only	Biological Process: maltose metabolic process (GO:0000023);; Cellular Component: chloroplast (GO:0009507);; Biological Process: starch biosynthetic process (GO:0019252);; Biological Process: isopentenyl diphosphate biosynthetic process, methylerythritol 4-phosphate pathway (GO:0019288);;	K06995|2e-57|ath:AT4G10300|hypothetical protein; K06995	--	--	Protein of unknown function (DUF861);; Cupin domain;; Ethanolamine utilisation protein EutQ	--	PREDICTED: uncharacterized protein LOC103498612 [Cucumis melo]
Cla005319	--	--	--	--	[G]	Carbohydrate transport and metabolism	Galactosyltransferase;; Domain of unknown function (DUF4094)	Probable beta-1,3-galactosyltransferase 3 GN=B3GALT3 OS=Arabidopsis thaliana (Mouse-ear cress) PE=2 SV=1	PREDICTED: probable beta-1,3-galactosyltransferase 3 isoform X1 [Cucumis sativus]
Cla016231	--	--	Biological Process: metabolic process (GO:0008152);;	K11971|4e-92|vvi:100262589|hypothetical protein LOC100262589; K11971 E3 ubiquitin-protein ligase RNF14 [EC:6.3.2.19]	[O]	Posttranslational modification, protein turnover, chaperones	RWD domain	--	PREDICTED: E3 ubiquitin-protein ligase RNF14 [Cucumis melo]
MSTRG.47	[R]	General function prediction only	Molecular Function: nucleotide binding (GO:0000166);; Molecular Function: double-stranded DNA binding (GO:0003690);; Cellular Component: mitochondrion (GO:0005739);; Biological Process: regulation of transcription, DNA-templated (GO:0006355);; Cellular Component: viral nucleocapsid (GO:0019013);; Cellular Component: intracellular ribonucleoprotein complex (GO:0030529);;	--	[R]	General function prediction only	RNA recognition motif. (a.k.a. RRM, RBD, or RNP domain)	UBP1-associated protein 2C GN=UBA2C OS=Arabidopsis thaliana (Mouse-ear cress) PE=2 SV=1	PREDICTED: UBP1-associated protein 2C-like [Cucumis melo]
MSTRG.11108	[L]	Replication, recombination and repair	Biological Process: metabolic process (GO:0008152);; Molecular Function: nucleotidyltransferase activity (GO:0016779);;	--	[L]	Replication, recombination and repair	Nucleotidyltransferase domain;; Cid1 family poly A polymerase	--	PREDICTED: LOW QUALITY PROTEIN: uncharacterized protein LOC103483113 [Cucumis melo]
Cla003914	--	--	--	--	[P]	Inorganic ion transport and metabolism	Heavy-metal-associated domain	Copper transport protein ATX1 GN=ATX1 OS=Arabidopsis thaliana (Mouse-ear cress) PE=1 SV=1	PREDICTED: putative uncharacterized protein DDB_G0286901 [Cucumis melo]
Cla019595	--	--	Cellular Component: thylakoid (GO:0009579);; Biological Process: cellular metabolic process (GO:0044237);; Cellular Component: membrane part (GO:0044425);;	K08912|2e-99|rcu:RCOM_1214080|chlorophyll A/B binding protein, putative; K08912 light-harvesting complex II chlorophyll a/b binding protein 1	--	--	Chlorophyll A-B binding protein;; Chlorophyll A-B binding protein	Chlorophyll a-b binding protein 21, chloroplastic (Precursor) GN=CAB21 OS=Nicotiana tabacum (Common tobacco) PE=2 SV=1	PREDICTED: chlorophyll a-b binding protein of LHCII type 1-like [Cucumis melo]
Cla018222	[S]	Function unknown	Cellular Component: plasma membrane (GO:0005886);; Biological Process: transport (GO:0006810);;	--	--	--	Fusaric acid resistance protein-like;; Fusaric acid resistance protein family	--	PREDICTED: uncharacterized protein LOC103490100 [Cucumis melo]
Cla007218	--	--	--	--	[O]	Posttranslational modification, protein turnover, chaperones	Xylanase inhibitor N-terminal;; Eukaryotic aspartyl protease;; Xylanase inhibitor C-terminal	Aspartic proteinase-like protein 2 (Precursor) GN=At1g65240 OS=Arabidopsis thaliana (Mouse-ear cress) PE=1 SV=2	PREDICTED: aspartic proteinase-like protein 2 isoform X1 [Cucumis melo]
Cla012140	--	--	Biological Process: cytokinesis by cell plate formation (GO:0000911);; Molecular Function: SNAP receptor activity (GO:0005484);; Cellular Component: plasma membrane (GO:0005886);; Biological Process: acetyl-CoA metabolic process (GO:0006084);; Biological Process: intracellular protein transport (GO:0006886);; Biological Process: cell proliferation (GO:0008283);; Cellular Component: cell plate (GO…	K08486|1e-169|vvi:100254385|hypothetical protein LOC100254385	[U]	Intracellular trafficking, secretion, and vesicular transport	SNARE domain;; Syntaxin	Syntaxin-related protein KNOLLE GN=F22O13.4 OS=Arabidopsis thaliana (Mouse-ear cress) PE=1 SV=1	PREDICTED: syntaxin-related protein KNOLLE [Cucumis sativus]
Cla010563	--	--	Cellular Component: plasma membrane (GO:0005886);; Molecular Function: magnesium ion transmembrane transporter activity (GO:0015095);; Biological Process: magnesium ion transport (GO:0015693);; Cellular Component: integral component of membrane (GO:0016021);; Biological Process: cellular response to phosphate starvation (GO:0016036);; Biological Process: galactolipid biosynthetic process (GO:0019…	--	[S]	Function unknown	Magnesium transporter NIPA;; Multidrug resistance efflux transporter;; EamA-like transporter family;; Eukaryotic protein of unknown function (DUF914)	Probable magnesium transporter NIPA1 GN=At3g23870 OS=Arabidopsis thaliana (Mouse-ear cress) PE=2 SV=1	PREDICTED: probable magnesium transporter NIPA2 isoform X2 [Cucumis sativus]
Cla003261	--	--	--	K13348|1e-100|ath:AT2G42770|peroxisomal membrane 22 kDa family protein	[R]	General function prediction only	Mpv17 / PMP22 family	--	PREDICTED: protein sym-1 [Cucumis melo]
Cla018656	--	--	Molecular Function: DNA binding (GO:0003677);; Molecular Function: DNA-directed DNA polymerase activity (GO:0003887);; Biological Process: DNA-dependent DNA replication (GO:0006261);; Cellular Component: epsilon DNA polymerase complex (GO:0008622);; Biological Process: DNA biosynthetic process (GO:0071897);;	K02325|0.0|vvi:100257823|hypothetical protein LOC100257823; K02325 DNA polymerase epsilon subunit 2 [EC:2.7.7.7]	[L]	Replication, recombination and repair	DNA polymerase alpha/epsilon subunit B	--	PREDICTED: LOW QUALITY PROTEIN: DNA polymerase epsilon subunit 2 [Cucumis melo]
Cla017513	--	--	Cellular Component: mitochondrion (GO:0005739);; Biological Process: metabolic process (GO:0008152);; Molecular Function: microtubule-severing ATPase activity (GO:0008568);;	--	[R]	General function prediction only	PPR repeat;; PPR repeat family;; PPR repeat;; Pentatricopeptide repeat domain;; DYW family of nucleic acid deaminases	Putative pentatricopeptide repeat-containing protein At3g13770, mitochondrial (Precursor) GN=PCMP-H85 OS=Arabidopsis thaliana (Mouse-ear cress) PE=3 SV=1	PREDICTED: putative pentatricopeptide repeat-containing protein At3g13770, mitochondrial [Cucumis melo]
Cla020186	--	--	--	--	--	--	--	--	PREDICTED: uncharacterized protein LOC101205218 [Cucumis sativus]
Cla018506	--	--	Molecular Function: DNA binding (GO:0003677);; Molecular Function: transcription factor activity, sequence-specific DNA binding (GO:0003700);; Biological Process: regulation of transcription, DNA-templated (GO:0006355);;	--	--	--	AP2 domain	Ethylene-responsive transcription factor ERF118 GN=ERF118 OS=Arabidopsis thaliana (Mouse-ear cress) PE=2 SV=1	PREDICTED: ethylene-responsive transcription factor CRF3-like [Cucumis sativus]
Cla003110	[V]	Defense mechanisms	--	--	[R]	General function prediction only	MatE	Protein TRANSPARENT TESTA 12 GN=F17J16_80 OS=Arabidopsis thaliana (Mouse-ear cress) PE=2 SV=1	PREDICTED: protein TRANSPARENT TESTA 12-like [Cucumis sativus]
Cla011163	--	--	Molecular Function: N-acetyltransferase activity (GO:0008080);; Biological Process: metabolic process (GO:0008152);;	--	--	--	--	--	PREDICTED: uncharacterized protein LOC103492365 [Cucumis melo]
Cla003535	[J]	Translation, ribosomal structure and biogenesis	--	K00791|1e-99|ath:AT2G27760|ATIPT2; ATIPT2 (TRNA ISOPENTENYLTRANSFERASE 2); adenylate dimethylallyltransferase/ tRNA isopentenyltransferase (EC:2.5.1.75); K00791 tRNA dimethylallyltransferase [EC:2.5.1.75]	[J]	Translation, ribosomal structure and biogenesis	IPP transferase;; Isopentenyl transferase	tRNA dimethylallyltransferase 2 GN=IPT2 OS=Arabidopsis thaliana (Mouse-ear cress) PE=1 SV=2	PREDICTED: tRNA dimethylallyltransferase 2 isoform X1 [Cucumis melo]
Cla010403	[H]	Coenzyme transport and metabolism	--	K00278|0.0|vvi:100242339|similar to AO (L-ASPARTATE OXIDASE); L-aspartate oxidase; K00278 L-aspartate oxidase [EC:1.4.3.16]	[C]	Energy production and conversion	FAD binding domain;; Fumarate reductase flavoprotein C-term	L-aspartate oxidase, chloroplastic (Precursor) GN=AO OS=Arabidopsis thaliana (Mouse-ear cress) PE=1 SV=1	PREDICTED: L-aspartate oxidase, chloroplastic [Cucumis melo]
Cla013440	--	--	--	--	[KT]	--	P-loop containing NTP hydrolase pore-1;; Helicase_C-like;; PHD-finger	Formin-like protein 7 OS=Oryza sativa subsp. japonica (Rice) PE=3 SV=2	PREDICTED: protein strawberry notch isoform X2 [Cucumis melo]
Cla014029	--	--	Molecular Function: DNA binding (GO:0003677);; Molecular Function: chromatin binding (GO:0003682);;	--	[O]	Posttranslational modification, protein turnover, chaperones	Myb-like DNA-binding domain;; Myb-like DNA-binding domain	Transcription factor DIVARICATA GN=DIVARICATA OS=Antirrhinum majus (Garden snapdragon) PE=2 SV=1	PREDICTED: transcription factor DIVARICATA-like [Cucumis sativus]
Cla018466	[G]	Carbohydrate transport and metabolism	Molecular Function: hydrolase activity, hydrolyzing O-glycosyl compounds (GO:0004553);; Biological Process: carbohydrate metabolic process (GO:0005975);;	--	[G]	Carbohydrate transport and metabolism	Glycosyl hydrolase family 1	Beta-glucosidase 44 (Precursor) GN=BGLU44 OS=Arabidopsis thaliana (Mouse-ear cress) PE=2 SV=1	PREDICTED: beta-glucosidase 44-like [Cucumis melo]
Cla007167	--	--	--	--	--	--	MAC/Perforin domain	MACPF domain-containing protein At1g14780 GN=At1g14780 OS=Arabidopsis thaliana (Mouse-ear cress) PE=2 SV=1	PREDICTED: MACPF domain-containing protein At4g24290-like [Cucumis sativus]
Cla010447	[M]	Cell wall/membrane/envelope biogenesis	Cellular Component: membrane (GO:0016020);; Molecular Function: cellulose synthase (UDP-forming) activity (GO:0016760);; Biological Process: cellulose biosynthetic process (GO:0030244);;	--	--	--	Cellulose synthase	Cellulose synthase-like protein H1 GN=OSJNBa0035F15.9 OS=Oryza sativa subsp. japonica (Rice) PE=2 SV=2	PREDICTED: cellulose synthase-like protein H1 isoform X1 [Cucumis melo]
MSTRG.7456	--	--	--	--	--	--	--	--	PREDICTED: probable vacuolar amino acid transporter YPQ1 [Cucumis melo]
Cla017509	[K]	Transcription	Molecular Function: DNA binding (GO:0003677);; Molecular Function: DNA-directed 5'-3' RNA polymerase activity (GO:0003899);; Cellular Component: nucleus (GO:0005634);; Biological Process: transcription, DNA-templated (GO:0006351);; Biological Process: nucleocytoplasmic transport (GO:0006913);; Molecular Function: zinc ion binding (GO:0008270);; Biological Process: macromolecule localization (GO:0…	K02999|0.0|rcu:RCOM_0090500|DNA-directed RNA polymerase I largest subunit, putative; K02999 DNA-directed RNA polymerase I subunit RPA1 [EC:2.7.7.6]	[K]	Transcription	RNA polymerase Rpb1, domain 5;; RNA polymerase Rpb1, domain 2;; RNA polymerase Rpb1, domain 3;; RNA polymerase Rpb1, domain 1;; RNA polymerase Rpb1, domain 4	DNA-directed RNA polymerase II subunit 1 GN=F4B14.70 OS=Arabidopsis thaliana (Mouse-ear cress) PE=1 SV=3	PREDICTED: LOW QUALITY PROTEIN: DNA-directed RNA polymerase I subunit rpa1 [Cucumis melo]
Cla022155	--	--	Molecular Function: microtubule motor activity (GO:0003777);; Cellular Component: kinesin complex (GO:0005871);; Biological Process: organelle organization (GO:0006996);; Biological Process: microtubule-based movement (GO:0007018);; Biological Process: cellular macromolecule metabolic process (GO:0044260);;	--	[Z]	Cytoskeleton	--	Kinesin-like protein BC2 {ECO:0000305} OS=Oryza sativa subsp. japonica (Rice) PE=1 SV=1	PREDICTED: kinesin-like protein BC2 [Cucumis sativus]
Cla001549	--	--	Molecular Function: nucleic acid binding (GO:0003676);;	--	--	--	--	--	PREDICTED: uncharacterized protein LOC103487261 isoform X2 [Cucumis melo]
Cla021862	[Z]	Cytoskeleton	Molecular Function: microtubule motor activity (GO:0003777);; Molecular Function: ATP binding (GO:0005524);; Cellular Component: kinesin complex (GO:0005871);; Cellular Component: microtubule (GO:0005874);; Biological Process: microtubule-based movement (GO:0007018);; Molecular Function: microtubule binding (GO:0008017);; Biological Process: metabolic process (GO:0008152);;	--	--	--	Kinesin-related;; Kinesin motor domain;; Kinesin motor	Kinesin-like protein KIN12B GN=MDB19.16 OS=Arabidopsis thaliana (Mouse-ear cress) PE=1 SV=1	PREDICTED: kinesin-like protein KIN12B [Cucumis sativus]
Cla021548	--	--	--	--	--	--	--	Uncharacterized protein At4g14450, chloroplastic (Precursor) GN=At4g14450 OS=Arabidopsis thaliana (Mouse-ear cress) PE=2 SV=1	hypothetical protein Csa_3G141830 [Cucumis sativus]
Cla019668	--	--	--	--	[K]	Transcription	Myb/SANT-like DNA-binding domain;; Alcohol dehydrogenase transcription factor Myb/SANT-like	Trihelix transcription factor ASIL1 {ECO:0000305} OS=Arabidopsis thaliana (Mouse-ear cress) PE=1 SV=1	PREDICTED: trihelix transcription factor ASIL1-like isoform X2 [Cucumis sativus]
Cla008878	[J]	Translation, ribosomal structure and biogenesis	--	--	[R]	General function prediction only	Kelch motif;; Kelch motif	F-box/kelch-repeat protein SKIP25 GN=SKIP25 OS=Arabidopsis thaliana (Mouse-ear cress) PE=1 SV=1	PREDICTED: F-box/kelch-repeat protein SKIP25 [Cucumis melo]
Cla004936	[J]	Translation, ribosomal structure and biogenesis	Molecular Function: structural constituent of ribosome (GO:0003735);; Cellular Component: ribosome (GO:0005840);; Biological Process: translation (GO:0006412);; Molecular Function: rRNA binding (GO:0019843);;	K02940|1e-125|rcu:RCOM_1315040|60S ribosomal protein L9, putative; K02940 large subunit ribosomal protein L9e	[J]	Translation, ribosomal structure and biogenesis	Ribosomal protein L6	60S ribosomal protein L9 GN=RPL9 OS=Pisum sativum (Garden pea) PE=2 SV=1	PREDICTED: 60S ribosomal protein L9 [Cucumis sativus]
Cla020846	--	--	--	--	--	--	Thaumatin family	Thaumatin-like protein 1 (Precursor) GN=TL1 OS=Pyrus pyrifolia (Chinese pear) PE=1 SV=1	PREDICTED: thaumatin-like protein 1 [Cucumis melo]
Cla020332	[H]	Coenzyme transport and metabolism	Molecular Function: magnesium ion binding (GO:0000287);; Biological Process: cellular amino acid catabolic process (GO:0009063);; Biological Process: menaquinone biosynthetic process (GO:0009234);; Cellular Component: chloroplast (GO:0009507);; Cellular Component: membrane (GO:0016020);; Molecular Function: hydrolase activity (GO:0016787);; Molecular Function: hydro-lyase activity (GO:0016836);; …	--	[E]	Amino acid transport and metabolism	Thiamine pyrophosphate enzyme, N-terminal TPP binding domain;; Alpha/beta hydrolase family;; alpha/beta hydrolase fold;; Mandelate racemase / muconate lactonizing enzyme, C-terminal domain;; Alpha/beta hydrolase family;; Thiamine pyrophosphate enzyme, C-terminal TPP binding domain;; Enolase C-terminal domain-like	2-succinyl-6-hydroxy-2,4-cyclohexadiene-1-carboxylate synthase (Precursor) GN=T6L1.7/T6L1.8 OS=Arabidopsis thaliana (Mouse-ear cress) PE=2 SV=2	PREDICTED: protein PHYLLO, chloroplastic isoform X1 [Cucumis melo]
Cla004998	[QR]	--	Molecular Function: methyltransferase activity (GO:0008168);; Biological Process: methylation (GO:0032259);;	--	[R]	General function prediction only	Methyltransferase domain;; Methyltransferase domain	--	PREDICTED: putative methyltransferase DDB_G0268948 [Cucumis sativus]
Cla022144	--	--	--	--	[S]	Function unknown	RNA pol II promoter Fmp27 protein domain	Protein SABRE {ECO:0000303|PubMed:8275864} (Precursor) OS=Arabidopsis thaliana (Mouse-ear cress) PE=1 SV=1	PREDICTED: uncharacterized protein LOC101207547 isoform X2 [Cucumis sativus]
Cla015968	[C]	Energy production and conversion	Cellular Component: mitochondrion (GO:0005739);; Cellular Component: vacuolar membrane (GO:0005774);; Biological Process: tricarboxylic acid cycle (GO:0006099);; Biological Process: malate metabolic process (GO:0006108);; Cellular Component: chloroplast stroma (GO:0009570);; Cellular Component: chloroplast envelope (GO:0009941);; Cellular Component: stromule (GO:0010319);; Molecular Function: L-m…	K00026|0.0|pop:POPTR_583880|malate dehydrogenase (EC:1.1.1.37); K00026 malate dehydrogenase [EC:1.1.1.37]	[C]	Energy production and conversion	lactate/malate dehydrogenase, NAD binding domain;; lactate/malate dehydrogenase, alpha/beta C-terminal domain;; 3-beta hydroxysteroid dehydrogenase/isomerase family	Malate dehydrogenase, chloroplastic (Precursor) GN=At3g47520 OS=Arabidopsis thaliana (Mouse-ear cress) PE=1 SV=1	PREDICTED: malate dehydrogenase, chloroplastic-like [Cucumis melo]
Cla010986	[J]	Translation, ribosomal structure and biogenesis	Molecular Function: glutamate-tRNA ligase activity (GO:0004818);; Molecular Function: ATP binding (GO:0005524);; Cellular Component: cytoplasm (GO:0005737);; Biological Process: glutamyl-tRNA aminoacylation (GO:0006424);; Biological Process: obsolete single-organism biosynthetic process (GO:0044711);;	K01885|0.0|vvi:100263087|hypothetical protein LOC100263087; K01885 glutamyl-tRNA synthetase [EC:6.1.1.17]	[J]	Translation, ribosomal structure and biogenesis	tRNA synthetases class I (E and Q), catalytic domain;; tRNA synthetases class I (E and Q), anti-codon binding domain	Glutamine--tRNA ligase OS=Lupinus luteus (European yellow lupin) PE=2 SV=2	PREDICTED: probable glutamate--tRNA ligase, cytoplasmic [Cucumis melo]
Cla014510	[K]	Transcription	Biological Process: metabolic process (GO:0008152);; Molecular Function: transferase activity, transferring hexosyl groups (GO:0016758);;	--	[GC]	--	UDP-glucoronosyl and UDP-glucosyl transferase	Anthocyanidin 3-O-glucosyltransferase 5 GN=GT5 OS=Manihot esculenta (Cassava) PE=2 SV=1	PREDICTED: anthocyanidin 3-O-glucosyltransferase 5-like, partial [Cucumis melo]
Cla010393	[S]	Function unknown	--	--	--	--	NHL repeat	--	PREDICTED: uncharacterized protein LOC103498062 isoform X1 [Cucumis melo]
Cla018525	--	--	--	--	--	--	Protein of unknown function, DUF617	Protein MIZU-KUSSEI 1 GN=MIZ1 OS=Arabidopsis thaliana (Mouse-ear cress) PE=1 SV=1	PREDICTED: protein MIZU-KUSSEI 1-like [Cucumis sativus]
MSTRG.18629	--	--	Molecular Function: RNA binding (GO:0003723);;	--	[K]	Transcription	AKAP7 2'5' RNA ligase-like domain	--	PREDICTED: activating signal cointegrator 1 complex subunit 1 [Cucumis sativus]
Cla016330	[R]	General function prediction only	Molecular Function: protein kinase activity (GO:0004672);; Molecular Function: ATP binding (GO:0005524);; Biological Process: protein phosphorylation (GO:0006468);; Cellular Component: plastoglobule (GO:0010287);;	K08869|0.0|rcu:RCOM_0297470|Protein ABC1, mitochondrial precursor, putative; K08869 aarF domain-containing kinase	[R]	General function prediction only	ABC1 family	Uncharacterized aarF domain-containing protein kinase At1g71810, chloroplastic (Precursor) GN=At1g71810 OS=Arabidopsis thaliana (Mouse-ear cress) PE=2 SV=1	PREDICTED: uncharacterized aarF domain-containing protein kinase At1g71810, chloroplastic isoform X2 [Cucumis melo]
Cla016786	--	--	Biological Process: mRNA splicing, via spliceosome (GO:0000398);; Biological Process: nuclear-transcribed mRNA catabolic process (GO:0000956);; Cellular Component: spliceosomal complex (GO:0005681);; Cellular Component: nucleolus (GO:0005730);; Biological Process: N-terminal protein myristoylation (GO:0006499);; Biological Process: vegetative to reproductive phase transition of meristem (GO:00102…	K06063|0.0|vvi:100245841|hypothetical protein LOC100245841; K06063 SNW domain-containing protein 1	[AB]	--	SKIP/SNW domain	SNW/SKI-interacting protein GN=T14N5.5 OS=Arabidopsis thaliana (Mouse-ear cress) PE=1 SV=1	PREDICTED: SNW/SKI-interacting protein [Cucumis sativus]
Cla000753	[C]	Energy production and conversion	--	K00166|0.0|vvi:100245451|hypothetical protein LOC100245451; K00166 2-oxoisovalerate dehydrogenase E1 component, alpha subunit [EC:1.2.4.4]	[C]	Energy production and conversion	Dehydrogenase E1 component;; Thiamine pyrophosphate enzyme, C-terminal TPP binding domain;; 1-deoxy-D-xylulose-5-phosphate synthase;; Transketolase, thiamine diphosphate binding domain	2-oxoisovalerate dehydrogenase subunit alpha 1, mitochondrial (Precursor) GN=At1g21400 OS=Arabidopsis thaliana (Mouse-ear cress) PE=2 SV=1	PREDICTED: 2-oxoisovalerate dehydrogenase subunit alpha 1, mitochondrial [Cucumis melo]
Cla023444	[K]	Transcription	--	K11088|1e-85|vvi:100250427|hypothetical protein LOC100250427; K11088 small nuclear ribonucleoprotein D3	[A]	RNA processing and modification	LSM domain	Sm-like protein LSM4 {ECO:0000305} OS=Arabidopsis thaliana (Mouse-ear cress) PE=1 SV=1	PREDICTED: small nuclear ribonucleoprotein Sm D3-like [Cucumis melo]
Cla020269	--	--	--	--	--	--	Arabidopsis phospholipase-like protein (PEARLI 4)	MATH domain and coiled-coil domain-containing protein At3g58270 GN=At3g58270 OS=Arabidopsis thaliana (Mouse-ear cress) PE=2 SV=1	PREDICTED: uncharacterized protein LOC101220927 isoform X2 [Cucumis sativus]
Cla019458	[R]	General function prediction only	--	--	[R]	General function prediction only	WD domain, G-beta repeat	Dynein assembly factor with WDR repeat domains 1 GN=DAW1 OS=Chlamydomonas reinhardtii (Chlamydomonas smithii) PE=1 SV=1	PREDICTED: telomerase Cajal body protein 1 [Cucumis sativus]
Cla021043	[GER]	--	Cellular Component: integral component of membrane (GO:0016021);;	--	[S]	Function unknown	EamA-like transporter family;; UAA transporter family;; Triose-phosphate Transporter family	--	PREDICTED: uncharacterized transporter C405.03c-like [Cucumis melo]
Cla011313	[K]	Transcription	Cellular Component: transcription factor TFIIIB complex (GO:0000126);; Biological Process: regulation of transcription, DNA-templated (GO:0006355);; Biological Process: transcription initiation from RNA polymerase III promoter (GO:0006384);; Molecular Function: zinc ion binding (GO:0008270);; Molecular Function: TBP-class protein binding (GO:0017025);;	--	[K]	Transcription	Brf1-like TBP-binding domain;; Transcription factor TFIIB repeat	--	PREDICTED: transcription factor IIIB 60 kDa subunit [Cucumis melo]
Cla016339	[J]	Translation, ribosomal structure and biogenesis	Molecular Function: translation elongation factor activity (GO:0003746);; Molecular Function: GTPase activity (GO:0003924);; Molecular Function: GTP binding (GO:0005525);; Cellular Component: cytosol (GO:0005829);; Cellular Component: ribosome (GO:0005840);; Biological Process: translational elongation (GO:0006414);;	K14536|0.0|rcu:RCOM_1548160|translation elongation factor, putative; K14536 ribosome assembly protein 1 [EC:3.6.5.-]	[J]	Translation, ribosomal structure and biogenesis	Elongation factor Tu GTP binding domain;; Elongation factor G C-terminus;; Elongation factor Tu domain 2	Elongation factor 2 OS=Beta vulgaris (Sugar beet) PE=2 SV=1	PREDICTED: elongation factor Tu GTP-binding domain-containing protein 1 [Cucumis sativus]
Cla008832	--	--	--	--	[R]	General function prediction only	JmjC domain, hydroxylase;; jmjN domain;; C5HC2 zinc finger	Lysine-specific demethylase JMJ706 GN=OSJNBa0035H01.2 OS=Oryza sativa subsp. japonica (Rice) PE=2 SV=1	PREDICTED: lysine-specific demethylase JMJ706-like isoform X2 [Cucumis sativus]
Cla016698	--	--	Molecular Function: hydrolase activity, hydrolyzing O-glycosyl compounds (GO:0004553);; Biological Process: carbohydrate metabolic process (GO:0005975);; Cellular Component: anchored component of membrane (GO:0031225);;	--	--	--	Glycosyl hydrolases family 17	Glucan endo-1,3-beta-glucosidase 11 (Precursor) GN=At1g32860 OS=Arabidopsis thaliana (Mouse-ear cress) PE=1 SV=1	PREDICTED: glucan endo-1,3-beta-glucosidase 11 [Cucumis melo]
Cla015048	--	--	Molecular Function: DNA binding (GO:0003677);; Molecular Function: DNA-directed 5'-3' RNA polymerase activity (GO:0003899);; Molecular Function: endonuclease activity (GO:0004519);; Biological Process: RNA biosynthetic process (GO:0032774);; Biological Process: nucleic acid phosphodiester bond hydrolysis (GO:0090305);;	--	--	--	YqaJ-like viral recombinase domain	--	PREDICTED: uncharacterized protein LOC101215512 [Cucumis sativus]
Cla021007	--	--	--	--	--	--	Plant protein of unknown function (DUF868)	--	PREDICTED: uncharacterized protein LOC101215936 [Cucumis sativus]
Cla009720	--	--	--	--	--	--	MAC/Perforin domain	MACPF domain-containing protein CAD1 GN=CAD1 OS=Arabidopsis thaliana (Mouse-ear cress) PE=2 SV=1	PREDICTED: MACPF domain-containing protein CAD1 [Cucumis melo]
Cla003278	[R]	General function prediction only	--	K06911|1e-179|vvi:100241784|hypothetical protein LOC100241784; K06911	--	--	Pirin C-terminal cupin domain;; Pirin;; Cupin domain	Pirin-like protein OS=Solanum lycopersicum (Tomato) PE=2 SV=1	PREDICTED: pirin-like protein [Cucumis melo]
Cla021511	[J]	Translation, ribosomal structure and biogenesis	--	K02875|4e-80|rcu:RCOM_0259210|60S ribosomal protein L14, putative; K02875 large subunit ribosomal protein L14e	[J]	Translation, ribosomal structure and biogenesis	Ribosomal protein L14	60S ribosomal protein L14-1 GN=RPL14A OS=Arabidopsis thaliana (Mouse-ear cress) PE=2 SV=1	PREDICTED: 60S ribosomal protein L14-2-like [Cucumis sativus]
Cla018773	--	--	Cellular Component: integral component of membrane (GO:0016021);;	--	--	--	Tetraspanin family	Tetraspanin-8 GN=TET8 OS=Arabidopsis thaliana (Mouse-ear cress) PE=2 SV=1	PREDICTED: tetraspanin-8-like [Cucumis melo]
Cla022949	[R]	General function prediction only	--	K12857|0.0|pop:POPTR_574420|hypothetical protein; K12857 Prp8 binding protein	[A]	RNA processing and modification	WD domain, G-beta repeat;; Nucleoporin Nup120/160	COMPASS-like H3K4 histone methylase component WDR5A {ECO:0000303|PubMed:19567704} OS=Arabidopsis thaliana (Mouse-ear cress) PE=1 SV=1	PREDICTED: U5 small nuclear ribonucleoprotein 40 kDa protein [Cucumis melo]
Cla014830	--	--	Biological Process: transcription, DNA-templated (GO:0006351);; Biological Process: regulation of cellular process (GO:0050794);; Biological Process: response to stimulus (GO:0050896);;	--	--	--	AP2 domain	Ethylene-responsive transcription factor 14 GN=F19P19.19 OS=Arabidopsis thaliana (Mouse-ear cress) PE=2 SV=1	PREDICTED: ethylene-responsive transcription factor 14-like [Solanum tuberosum]
Cla015602	--	--	Molecular Function: chloride channel activity (GO:0005254);; Cellular Component: chloride channel complex (GO:0034707);; Biological Process: chloride transmembrane transport (GO:1902476);;	--	[D]	Cell cycle control, cell division, chromosome partitioning	Calcium-activated chloride channel	Anoctamin-like protein At1g73020 GN=At1g73020 OS=Arabidopsis thaliana (Mouse-ear cress) PE=1 SV=1	PREDICTED: anoctamin-like protein At1g73020 isoform X1 [Cucumis sativus]
Cla011309	--	--	--	--	--	--	F-box domain;; F-box-like	F-box protein CPR30 GN=CPR30 OS=Arabidopsis thaliana (Mouse-ear cress) PE=1 SV=2	PREDICTED: putative F-box protein At1g46984 [Cucumis sativus]
Cla023093	--	--	--	--	--	--	--	50S ribosomal protein 6, chloroplastic (Precursor) GN=PSRP6 OS=Spinacia oleracea (Spinach) PE=1 SV=1	PREDICTED: 50S ribosomal protein 6, chloroplastic [Cucumis sativus]
Cla013923	[L]	Replication, recombination and repair	Biological Process: mRNA splicing, via spliceosome (GO:0000398);; Molecular Function: DNA binding (GO:0003677);; Molecular Function: DNA-directed DNA polymerase activity (GO:0003887);; Molecular Function: ATP binding (GO:0005524);; Cellular Component: nucleus (GO:0005634);; Biological Process: DNA replication (GO:0006260);; Biological Process: mitotic recombination (GO:0006312);; Biological Proce…	K10756|0.0|pop:POPTR_816262|hypothetical protein; K10756 replication factor C subunit 3/5	[L]	Replication, recombination and repair	ATPase family associated with various cellular activities (AAA);; Replication factor C C-terminal domain;; DNA polymerase III, delta subunit;; Rad17 cell cycle checkpoint protein;; AAA domain;; Part of AAA domain;; AAA domain (dynein-related subfamily);; Holliday junction DNA helicase ruvB N-terminus	Replication factor C subunit 3 OS=Oryza sativa subsp. japonica (Rice) PE=2 SV=1	PREDICTED: replication factor C subunit 5 [Cucumis melo]
Cla022060	[L]	Replication, recombination and repair	--	K02469|1e-145|rcu:RCOM_0720330|DNA gyrase subunit A, chloroplast/mitochondrial precursor, putative (EC:5.99.1.3); K02469 DNA gyrase subunit A [EC:5.99.1.3]	[B]	Chromatin structure and dynamics	DNA gyrase/topoisomerase IV, subunit A	DNA gyrase subunit A, chloroplastic/mitochondrial (Precursor) GN=GYRA OS=Nicotiana benthamiana PE=2 SV=1	hypothetical protein Csa_6G401070 [Cucumis sativus]
Cla003887	--	--	--	--	[C]	Energy production and conversion	Mitochondrial carrier protein	Nicotinamide adenine dinucleotide transporter 2, mitochondrial GN=F4F7.45 OS=Arabidopsis thaliana (Mouse-ear cress) PE=1 SV=1	PREDICTED: nicotinamide adenine dinucleotide transporter 1, chloroplastic [Cucumis sativus]
Cla023118	--	--	--	--	--	--	--	U-box domain-containing protein 26 GN=PUB26 OS=Arabidopsis thaliana (Mouse-ear cress) PE=2 SV=1	PREDICTED: U-box domain-containing protein 26 [Cucumis melo]
Cla020414	[RTKL]	--	Molecular Function: protein serine/threonine kinase activity (GO:0004674);; Molecular Function: ATP binding (GO:0005524);; Biological Process: protein phosphorylation (GO:0006468);;	--	[T]	Signal transduction mechanisms	Protein kinase domain;; Protein tyrosine kinase;; Wall-associated receptor kinase C-terminal	Probable serine/threonine-protein kinase At1g18390 (Precursor) GN=At1g18390 OS=Arabidopsis thaliana (Mouse-ear cress) PE=2 SV=2	PREDICTED: probable serine/threonine-protein kinase At1g18390 isoform X1 [Cucumis melo]
Cla007524	--	--	--	--	--	--	Protein of unknown function (DUF4005);; IQ calmodulin-binding motif	Protein IQ-DOMAIN 14 GN=IQD14 OS=Arabidopsis thaliana (Mouse-ear cress) PE=1 SV=1	PREDICTED: uncharacterized protein LOC103491236 [Cucumis melo]
MSTRG.16090	--	--	Cellular Component: integral component of membrane (GO:0016021);;	--	--	--	--	--	hypothetical protein MTR_5g050970 [Medicago truncatula]
Cla009454	[S]	Function unknown	Molecular Function: protein serine/threonine kinase activity (GO:0004674);; Molecular Function: phosphoprotein phosphatase activity (GO:0004721);; Molecular Function: ATP binding (GO:0005524);; Biological Process: protein phosphorylation (GO:0006468);; Cellular Component: integral component of membrane (GO:0016021);; Biological Process: dephosphorylation (GO:0016311);;	K20718|0.0|vvi:100256609|hypothetical protein LOC100256609	--	--	Protein kinase domain;; Leucine Rich repeats (2 copies);; Protein tyrosine kinase;; Leucine rich repeat;; Leucine Rich Repeat;; Leucine rich repeat N-terminal domain;; Leucine Rich repeat;; Leucine rich repeat	LRR receptor-like serine/threonine-protein kinase ERL2 (Precursor) GN=ERL2 OS=Arabidopsis thaliana (Mouse-ear cress) PE=2 SV=1	PREDICTED: LRR receptor-like serine/threonine-protein kinase ERL1 [Cucumis melo]
Cla015638	[S]	Function unknown	Biological Process: activation of MAPKK activity (GO:0000186);; Biological Process: response to molecule of bacterial origin (GO:0002237);; Molecular Function: MAP kinase kinase kinase activity (GO:0004709);; Molecular Function: transmembrane receptor protein tyrosine kinase activity (GO:0004714);; Molecular Function: ATP binding (GO:0005524);; Cellular Component: plasma membrane (GO:0005886);; B…	--	--	--	Protein kinase domain;; Leucine Rich repeats (2 copies);; Protein tyrosine kinase;; Leucine rich repeat;; Leucine Rich Repeat;; Leucine Rich repeat;; Leucine rich repeat N-terminal domain;; Leucine rich repeat	Receptor-like protein kinase HSL1 (Precursor) GN=HSL1 OS=Arabidopsis thaliana (Mouse-ear cress) PE=2 SV=1	PREDICTED: receptor-like protein kinase HSL1 [Cucumis melo]
Cla017567	[R]	General function prediction only	Molecular Function: methyltransferase activity (GO:0008168);; Biological Process: chromatin organization (GO:0016568);; Biological Process: methylation (GO:0032259);;	--	[B]	Chromatin structure and dynamics	SET domain	Histone-lysine N-methyltransferase ATXR4 (Precursor) GN=F15M7.15 OS=Arabidopsis thaliana (Mouse-ear cress) PE=2 SV=2	hypothetical protein Csa_3G797580 [Cucumis sativus]
MSTRG.5955	[H]	Coenzyme transport and metabolism	Molecular Function: dihydrofolate reductase activity (GO:0004146);; Molecular Function: thymidylate synthase activity (GO:0004799);; Biological Process: dTMP biosynthetic process (GO:0006231);; Biological Process: glycine biosynthetic process (GO:0006545);; Biological Process: one-carbon metabolic process (GO:0006730);; Biological Process: methylation (GO:0032259);; Biological Process: tetrahydro…	K13998|2e-59|rcu:RCOM_1447960|bifunctional dihydrofolate reductase-thymidylate synthase, putative (EC:1.5.1.3 2.1.1.45); K13998 dihydrofolate reductase / thymidylate synthase [EC:1.5.1.3 2.1.1.45]	[H]	Coenzyme transport and metabolism	Dihydrofolate reductase	Thymidylate synthase OS=Daucus carota (Wild carrot) PE=2 SV=1	PREDICTED: bifunctional dihydrofolate reductase-thymidylate synthase [Cucumis melo]
Cla013642	--	--	--	--	[R]	General function prediction only	PPR repeat;; PPR repeat family;; PPR repeat;; Pentatricopeptide repeat domain	Pentatricopeptide repeat-containing protein At1g34160 GN=PCMP-H68 OS=Arabidopsis thaliana (Mouse-ear cress) PE=2 SV=2	PREDICTED: pentatricopeptide repeat-containing protein At1g34160 [Cucumis sativus]
Cla010001	--	--	--	--	--	--	Cleavage site for pathogenic type III effector avirulence factor Avr	RPM1-interacting protein 4 GN=RIN4 OS=Arabidopsis thaliana (Mouse-ear cress) PE=1 SV=1	PREDICTED: RPM1-interacting protein 4 [Cucumis sativus]
Cla013204	--	--	Molecular Function: ubiquitin-protein transferase activity (GO:0004842);; Biological Process: defense response (GO:0006952);; Biological Process: response to organic substance (GO:0010033);; Biological Process: protein ubiquitination (GO:0016567);; Biological Process: macromolecule localization (GO:0033036);; Biological Process: cellular response to stress (GO:0033554);; Biological Process: regul…	--	--	--	U-box domain	U-box domain-containing protein 21 GN=PUB21 OS=Arabidopsis thaliana (Mouse-ear cress) PE=2 SV=1	PREDICTED: U-box domain-containing protein 21 [Cucumis sativus]
Cla012625	--	--	Molecular Function: structural constituent of ribosome (GO:0003735);; Cellular Component: ribosome (GO:0005840);; Biological Process: translation (GO:0006412);;	K02903|3e-87|vvi:100261817|hypothetical protein LOC100261817; K02903 large subunit ribosomal protein L28e	[J]	Translation, ribosomal structure and biogenesis	Ribosomal L28e protein family	60S ribosomal protein L28-2 GN=RPL28C OS=Arabidopsis thaliana (Mouse-ear cress) PE=2 SV=1	PREDICTED: 60S ribosomal protein L28-2-like [Cucumis melo]
MSTRG.10544	--	--	Molecular Function: copper ion binding (GO:0005507);; Biological Process: lignin catabolic process (GO:0046274);; Cellular Component: apoplast (GO:0048046);; Molecular Function: hydroquinone:oxygen oxidoreductase activity (GO:0052716);; Biological Process: oxidation-reduction process (GO:0055114);;	--	[Q]	Secondary metabolites biosynthesis, transport and catabolism	Multicopper oxidase;; Multicopper oxidase	Laccase-4 (Precursor) GN=F16M14.1 OS=Arabidopsis thaliana (Mouse-ear cress) PE=2 SV=2	PREDICTED: laccase-4-like [Nicotiana sylvestris]
Cla006791	[DZ]	--	--	--	[S]	Function unknown	Regulator of chromosome condensation (RCC1) repeat;; Regulator of chromosome condensation (RCC1) repeat;; Ankyrin repeats (many copies);; Ankyrin repeats (3 copies);; Ankyrin repeat;; Ankyrin repeats (many copies);; Ankyrin repeat	Ultraviolet-B receptor UVR8 GN=UVR8 OS=Arabidopsis thaliana (Mouse-ear cress) PE=1 SV=1	PREDICTED: uncharacterized protein LOC103501089 isoform X1 [Cucumis melo]
Cla004456	--	--	--	--	--	--	--	--	PREDICTED: uncharacterized protein LOC103491021 [Cucumis melo]
Cla015335	--	--	--	--	[R]	General function prediction only	Leucine Rich repeat	F-box/LRR-repeat protein 3 GN=FBL3 OS=Arabidopsis thaliana (Mouse-ear cress) PE=2 SV=1	PREDICTED: F-box/LRR-repeat protein 7 [Cucumis sativus]
Cla008095	[L]	Replication, recombination and repair	--	--	--	--	KIP1-like protein	Protein NETWORKED 4A {ECO:0000303|PubMed:22840520} OS=Arabidopsis thaliana (Mouse-ear cress) PE=2 SV=1	PREDICTED: intracellular protein transport protein USO1 [Cucumis melo]
Cla014274	--	--	--	K14488|5e-56|vvi:100252339|hypothetical protein LOC100252339; K14488 SAUR family protein	--	--	Auxin responsive protein	Auxin-induced protein 15A OS=Glycine max (Soybean) PE=2 SV=1	PREDICTED: auxin-induced protein 15A [Cucumis melo]
Cla016351	[LKJ]	--	Molecular Function: RNA binding (GO:0003723);; Molecular Function: ATP binding (GO:0005524);; Molecular Function: ATP-dependent helicase activity (GO:0008026);; Biological Process: metabolic process (GO:0008152);;	K13181|0.0|pop:POPTR_761509|hypothetical protein; K13181 ATP-dependent RNA helicase DDX27 [EC:3.6.4.13]	[A]	RNA processing and modification	DEAD/DEAH box helicase;; Helicase conserved C-terminal domain	DEAD-box ATP-dependent RNA helicase 28 GN=RH28 OS=Arabidopsis thaliana (Mouse-ear cress) PE=2 SV=1	PREDICTED: DEAD-box ATP-dependent RNA helicase 28 [Cucumis melo]
Cla018230	[R]	General function prediction only	Molecular Function: nucleotide binding (GO:0000166);; Molecular Function: nucleic acid binding (GO:0003676);;	--	[R]	General function prediction only	RNA recognition motif. (a.k.a. RRM, RBD, or RNP domain);; RNA recognition motif (a.k.a. RRM, RBD, or RNP domain);; RNA recognition motif. (a.k.a. RRM, RBD, or RNP domain)	Glycine-rich RNA-binding protein 6, mitochondrial (Precursor) GN=F26I16.3 OS=Arabidopsis thaliana (Mouse-ear cress) PE=2 SV=1	PREDICTED: glycine-rich RNA-binding protein 4, mitochondrial [Cucumis melo]
Cla013653	--	--	Molecular Function: RNA binding (GO:0003723);; Molecular Function: tRNA adenylyltransferase activity (GO:0004810);; Biological Process: RNA processing (GO:0006396);;	--	[J]	Translation, ribosomal structure and biogenesis	Poly A polymerase head domain	--	PREDICTED: putative CCA tRNA nucleotidyltransferase 2 isoform X1 [Cucumis melo]
Cla000625	--	--	--	--	[O]	Posttranslational modification, protein turnover, chaperones	--	--	PREDICTED: uncharacterized protein LOC103487285 [Cucumis melo]
Cla005424	--	--	--	--	--	--	--	--	PREDICTED: uncharacterized protein LOC103492999 [Cucumis melo]
Cla020308	[O]	Posttranslational modification, protein turnover, chaperones	--	--	--	--	Pollen proteins Ole e I like	Probable F-box protein At1g30780 GN=At1g30780 OS=Arabidopsis thaliana (Mouse-ear cress) PE=2 SV=2	PREDICTED: uncharacterized protein LOC103497304 [Cucumis melo]
Cla004887	[R]	General function prediction only	--	--	[I]	Lipid transport and metabolism	Ankyrin repeats (3 copies);; Ankyrin repeat;; Ankyrin repeats (many copies);; Ankyrin repeat;; Ankyrin repeats (many copies)	Acyl-CoA-binding domain-containing protein 2 GN=ACBP2 OS=Arabidopsis thaliana (Mouse-ear cress) PE=1 SV=1	PREDICTED: acyl-CoA-binding domain-containing protein 1 isoform X2 [Cucumis sativus]
Cla001264	[K]	Transcription	--	--	[K]	Transcription	--	DNA-directed RNA polymerase II subunit 1 GN=F4B14.70 OS=Arabidopsis thaliana (Mouse-ear cress) PE=1 SV=3	PREDICTED: cell wall protein DAN4-like [Cucumis melo]
Cla010766	[L]	Replication, recombination and repair	Molecular Function: DNA binding (GO:0003677);; Molecular Function: DNA ligase (ATP) activity (GO:0003910);; Molecular Function: ATP binding (GO:0005524);; Biological Process: DNA replication (GO:0006260);; Biological Process: DNA recombination (GO:0006310);; Molecular Function: hydrolase activity (GO:0016787);; Biological Process: DNA ligation involved in DNA repair (GO:0051103);; Biological Proc…	--	[L]	Replication, recombination and repair	ATP dependent DNA ligase C terminal region	DNA ligase 1 (Precursor) GN=LIG1 OS=Arabidopsis thaliana (Mouse-ear cress) PE=2 SV=2	PREDICTED: DNA ligase 1 isoform X2 [Cucumis melo]
Cla022586	--	--	Molecular Function: transporter activity (GO:0005215);; Cellular Component: mitochondrial inner membrane (GO:0005743);; Cellular Component: integral component of membrane (GO:0016021);; Biological Process: transmembrane transport (GO:0055085);;	K05863|0.0|pop:POPTR_815411|hypothetical protein; K05863 solute carrier family 25 (mitochondrial carrier; adenine nucleotide translocator)	[C]	Energy production and conversion	Mitochondrial carrier protein	ADP,ATP carrier protein 1, mitochondrial (Precursor) GN=ANT1 OS=Gossypium hirsutum (Upland cotton) PE=2 SV=1	adenine nucleotide translocator [Cucumis melo subsp. melo]
Cla023301	--	--	--	--	[R]	General function prediction only	PHD-zinc-finger like domain;; PHD-like zinc-binding domain;; PHD-finger;; PHD-finger	Histone-lysine N-methyltransferase ATX1 {ECO:0000303|PubMed:12699618} OS=Arabidopsis thaliana (Mouse-ear cress) PE=1 SV=2	PREDICTED: protein Jade-1 [Cucumis sativus]
Cla018804	[H]	Coenzyme transport and metabolism	Molecular Function: magnesium ion binding (GO:0000287);; Molecular Function: dethiobiotin synthase activity (GO:0004141);; Molecular Function: ATP binding (GO:0005524);; Biological Process: DNA replication (GO:0006260);; Molecular Function: transaminase activity (GO:0008483);; Biological Process: biotin biosynthetic process (GO:0009102);; Molecular Function: pyridoxal phosphate binding (GO:003017…	K19562|0.0|vvi:100259784|hypothetical protein LOC100259784; K00833 adenosylmethionine-8-amino-7-oxononanoate aminotransferase [EC:2.6.1.62]	[E]	Amino acid transport and metabolism	AAA domain;; Aminotransferase class-III	7,8-diamino-pelargonic acid aminotransferase (Precursor) GN=At5g57590/At5g57600 OS=Arabidopsis thaliana (Mouse-ear cress) PE=1 SV=1	PREDICTED: bifunctional dethiobiotin synthetase/7,8-diamino-pelargonic acid aminotransferase, mitochondrial isoform X1 [Cucumis melo]
Cla017716	--	--	Molecular Function: ATP binding (GO:0005524);; Cellular Component: nucleus (GO:0005634);; Biological Process: regulation of transcription, DNA-templated (GO:0006355);; Molecular Function: hydrolase activity, acting on acid anhydrides, in phosphorus-containing anhydrides (GO:0016818);;	--	--	--	WRC;; QLQ	Growth-regulating factor 3 GN=GRF3 OS=Arabidopsis thaliana (Mouse-ear cress) PE=2 SV=1	PREDICTED: growth-regulating factor 3 [Cucumis melo]
Cla003208	[L]	Replication, recombination and repair	--	--	--	--	Topoisomerase VI B subunit, transducer;; Histidine kinase-, DNA gyrase B-, and HSP90-like ATPase;; Histidine kinase-, DNA gyrase B-, and HSP90-like ATPase	DNA topoisomerase 6 subunit B {ECO:0000255|HAMAP-Rule:MF_03165} GN=MOE17.8 OS=Arabidopsis thaliana (Mouse-ear cress) PE=1 SV=1	PREDICTED: DNA topoisomerase 6 subunit B isoform X1 [Cucumis melo]
Cla004360	--	--	--	K03348|0.0|pop:POPTR_765590|hypothetical protein; K03348 anaphase-promoting complex subunit 1	[DO]	--	Anaphase-promoting complex subunit 1;; Proteasome/cyclosome repeat	Anaphase-promoting complex subunit 1 GN=MOP10.10 OS=Arabidopsis thaliana (Mouse-ear cress) PE=2 SV=1	PREDICTED: anaphase-promoting complex subunit 1 [Cucumis sativus]
Cla019522	[U]	Intracellular trafficking, secretion, and vesicular transport	Molecular Function: zinc ion binding (GO:0008270);;	--	[R]	General function prediction only	Putative GTPase activating protein for Arf;; C2 domain	ADP-ribosylation factor GTPase-activating protein AGD12 GN=F7J7.100 OS=Arabidopsis thaliana (Mouse-ear cress) PE=1 SV=1	PREDICTED: ADP-ribosylation factor GTPase-activating protein AGD12-like [Cucumis melo]
Cla023228	--	--	--	--	--	--	Peptidase family S64	--	PREDICTED: uncharacterized protein LOC103503046 [Cucumis melo]
Cla017452	--	--	Biological Process: metabolic process (GO:0008152);; Molecular Function: zinc ion binding (GO:0008270);; Cellular Component: integral component of membrane (GO:0016021);; Molecular Function: protein-cysteine S-palmitoyltransferase activity (GO:0019706);;	--	[R]	General function prediction only	DHHC palmitoyltransferase	Probable protein S-acyltransferase 4 GN=PAT04 OS=Arabidopsis thaliana (Mouse-ear cress) PE=2 SV=1	PREDICTED: probable protein S-acyltransferase 4 [Cucumis melo]
Cla004074	--	--	--	--	--	--	Plant specific mitochondrial import receptor subunit TOM20	Mitochondrial import receptor subunit TOM20 GN=TOM20 OS=Solanum tuberosum (Potato) PE=1 SV=1	PREDICTED: mitochondrial import receptor subunit TOM20-like [Cucumis melo]
Cla014573	[RTKL]	--	Biological Process: MAPK cascade (GO:0000165);; Molecular Function: MAP kinase activity (GO:0004707);; Molecular Function: ATP binding (GO:0005524);; Biological Process: protein phosphorylation (GO:0006468);;	--	[T]	Signal transduction mechanisms	Protein kinase domain;; Protein tyrosine kinase	Mitogen-activated protein kinase 7 GN=MPK7 OS=Arabidopsis thaliana (Mouse-ear cress) PE=1 SV=2	PREDICTED: mitogen-activated protein kinase 7 [Cucumis sativus]
Cla006165	[RTKL]	--	--	--	[T]	Signal transduction mechanisms	Protein kinase domain;; Protein tyrosine kinase;; Kinase-like	Mitogen-activated protein kinase kinase kinase YODA GN=YDA OS=Arabidopsis thaliana (Mouse-ear cress) PE=1 SV=1	PREDICTED: mitogen-activated protein kinase kinase kinase YODA [Cucumis sativus]
Cla021884	--	--	Molecular Function: DNA binding (GO:0003677);; Biological Process: regulation of transcription, DNA-templated (GO:0006355);;	--	--	--	Whirly transcription factor	Single-stranded DNA-binding protein WHY1, chloroplastic (Precursor) GN=F14L17.18 OS=Arabidopsis thaliana (Mouse-ear cress) PE=1 SV=1	PREDICTED: single-stranded DNA-binding protein WHY1, chloroplastic-like [Cucumis melo]
Cla011676	--	--	--	--	[R]	General function prediction only	PPR repeat family;; PPR repeat;; PPR repeat;; Pentatricopeptide repeat domain	Pentatricopeptide repeat-containing protein At2g13420, mitochondrial (Precursor) GN=At2g13420 OS=Arabidopsis thaliana (Mouse-ear cress) PE=2 SV=1	PREDICTED: pentatricopeptide repeat-containing protein At2g13420, mitochondrial-like [Cucumis melo]
Cla015788	--	--	Biological Process: protein targeting to vacuole (GO:0006623);; Biological Process: positive regulation of cell proliferation (GO:0008284);; Biological Process: response to symbiotic fungus (GO:0009610);; Biological Process: vesicle-mediated transport (GO:0016192);; Biological Process: endosomal transport (GO:0016197);; Biological Process: proteasome-mediated ubiquitin-dependent protein catabolic…	--	[S]	Function unknown	Protein of unknown function (DUF1014)	Eukaryotic translation initiation factor 3 subunit A {ECO:0000255|HAMAP-Rule:MF_03000} GN=TIF3A1 OS=Arabidopsis thaliana (Mouse-ear cress) PE=1 SV=1	PREDICTED: coiled-coil domain-containing protein 124 [Cucumis melo]
Cla020221	--	--	Molecular Function: hydrolase activity, hydrolyzing O-glycosyl compounds (GO:0004553);; Biological Process: carbohydrate metabolic process (GO:0005975);;	--	--	--	X8 domain;; Glycosyl hydrolases family 17	Major pollen allergen Ole e 10 (Precursor) OS=Olea europaea (Common olive) PE=1 SV=1	PREDICTED: glucan endo-1,3-beta-glucosidase 12 [Cucumis sativus]
Cla019206	--	--	--	--	--	--	--	--	PREDICTED: uncharacterized protein LOC103502400 [Cucumis melo]
Cla009130	--	--	--	--	[O]	Posttranslational modification, protein turnover, chaperones	Myb-like DNA-binding domain;; Myb-like DNA-binding domain	Protein REVEILLE 1 GN=RVE1 OS=Arabidopsis thaliana (Mouse-ear cress) PE=2 SV=1	PREDICTED: protein REVEILLE 1-like isoform X1 [Cucumis sativus]
Cla013463	--	--	--	K14488|4e-53|pop:POPTR_764420|SAUR16; SAUR family protein; K14488 SAUR family protein	--	--	Auxin responsive protein	Auxin-induced protein X15 OS=Glycine max (Soybean) PE=2 SV=1	PREDICTED: uncharacterized protein LOC103496295 [Cucumis melo]
Cla001410	[RTKL]	--	Molecular Function: protein kinase activity (GO:0004672);; Molecular Function: ATP binding (GO:0005524);; Biological Process: protein phosphorylation (GO:0006468);;	--	[R]	General function prediction only	Protein kinase domain;; Protein tyrosine kinase	Probable serine/threonine-protein kinase WNK11 GN=WNK11 OS=Arabidopsis thaliana (Mouse-ear cress) PE=2 SV=1	PREDICTED: probable serine/threonine-protein kinase WNK11 isoform X2 [Cucumis melo]
Cla008579	--	--	--	--	--	--	--	--	PREDICTED: uncharacterized protein LOC103491471 [Cucumis melo]
Cla001886	--	--	Biological Process: vacuole organization (GO:0007033);; Biological Process: phosphatidylinositol-3-phosphate biosynthetic process (GO:0036092);; Molecular Function: phosphoric ester hydrolase activity (GO:0042578);;	--	[I]	Lipid transport and metabolism	SacI homology domain	Phosphoinositide phosphatase SAC4 GN=SAC4 OS=Arabidopsis thaliana (Mouse-ear cress) PE=2 SV=1	hypothetical protein Csa_5G538040 [Cucumis sativus]
Cla010283	--	--	--	--	--	--	--	--	hypothetical protein Csa_2G237730 [Cucumis sativus]
Cla013557	[RTKL]	--	Molecular Function: protein serine/threonine kinase activity (GO:0004674);; Molecular Function: ATP binding (GO:0005524);; Biological Process: protein phosphorylation (GO:0006468);;	--	[D]	Cell cycle control, cell division, chromosome partitioning	Protein kinase domain;; Protein tyrosine kinase	Probable serine/threonine-protein kinase At1g09600 GN=At1g09600 OS=Arabidopsis thaliana (Mouse-ear cress) PE=3 SV=1	PREDICTED: probable serine/threonine-protein kinase At1g54610 [Cucumis sativus]
Cla014841	--	--	Molecular Function: ubiquitin-protein transferase activity (GO:0004842);; Biological Process: protein ubiquitination (GO:0016567);;	--	[S]	Function unknown	Armadillo/beta-catenin-like repeat;; U-box domain	U-box domain-containing protein 3 GN=PUB3 OS=Arabidopsis thaliana (Mouse-ear cress) PE=2 SV=2	PREDICTED: U-box domain-containing protein 3 [Cucumis melo]
Cla021849	--	--	Molecular Function: methyltransferase activity (GO:0008168);; Biological Process: methylation (GO:0032259);;	--	[R]	General function prediction only	Putative methyltransferase	--	PREDICTED: histidine protein methyltransferase 1 homolog [Cucumis sativus]
Cla006256	[MG]	--	--	K08679|0.0|ath:AT1G02000|GAE2; GAE2 (UDP-D-GLUCURONATE 4-EPIMERASE 2); UDP-glucuronate 4-epimerase/ catalytic; K08679 UDP-glucuronate 4-epimerase [EC:5.1.3.6]	[M]	Cell wall/membrane/envelope biogenesis	NAD dependent epimerase/dehydratase family;; 3-beta hydroxysteroid dehydrogenase/isomerase family;; RmlD substrate binding domain;; Polysaccharide biosynthesis protein;; Male sterility protein	UDP-glucuronate 4-epimerase 2 GN=GAE2 OS=Arabidopsis thaliana (Mouse-ear cress) PE=2 SV=1	PREDICTED: UDP-glucuronate 4-epimerase 2-like [Cucumis sativus]
Cla016474	[E]	Amino acid transport and metabolism	--	K00318|0.0|vvi:100254983|hypothetical protein LOC100254983; K00318 proline dehydrogenase [EC:1.5.99.8]	[E]	Amino acid transport and metabolism	Proline dehydrogenase	Proline dehydrogenase 1, mitochondrial (Precursor) OS=Arabidopsis thaliana (Mouse-ear cress) PE=1 SV=2	PREDICTED: proline dehydrogenase 2, mitochondrial-like [Cucumis sativus]
Cla023139	--	--	--	--	[G]	Carbohydrate transport and metabolism	Galactosyltransferase;; Domain of unknown function (DUF4094)	Beta-1,3-galactosyltransferase 7 OS=Arabidopsis thaliana (Mouse-ear cress) PE=2 SV=1	PREDICTED: beta-1,3-galactosyltransferase 7-like isoform X2 [Cucumis melo]
Cla011721	[J]	Translation, ribosomal structure and biogenesis	Molecular Function: structural constituent of ribosome (GO:0003735);; Cellular Component: ribosome (GO:0005840);; Biological Process: translation (GO:0006412);;	K02961|1e-54|pop:POPTR_819135|hypothetical protein; K02961 small subunit ribosomal protein S17	[J]	Translation, ribosomal structure and biogenesis	Ribosomal protein S17	30S ribosomal protein S17, chloroplastic GN=rps17 OS=Odontella sinensis (Marine centric diatom) PE=3 SV=1	PREDICTED: 30S ribosomal protein S17, chloroplastic [Cucumis sativus]
Cla014538	--	--	--	--	--	--	GRAS domain family	Scarecrow-like protein 15 GN=SCL15 OS=Arabidopsis thaliana (Mouse-ear cress) PE=2 SV=3	PREDICTED: scarecrow-like protein 15 [Cucumis melo]
Cla000162	--	--	--	--	--	--	--	--	hypothetical protein MTR_4g129340 [Medicago truncatula]
Cla017442	--	--	Molecular Function: nucleic acid binding (GO:0003676);;	--	[A]	RNA processing and modification	SUZ domain;; R3H domain	--	PREDICTED: uncharacterized protein LOC101215817 isoform X2 [Cucumis sativus]
Cla023006	--	--	--	--	[R]	General function prediction only	Domain of unknown function (DUF814)	--	PREDICTED: coiled-coil domain-containing protein 25 [Cucumis melo]
Cla017829	--	--	Molecular Function: peroxidase activity (GO:0004601);; Cellular Component: extracellular region (GO:0005576);; Cellular Component: cytosol (GO:0005829);; Biological Process: response to oxidative stress (GO:0006979);; Molecular Function: heme binding (GO:0020037);; Biological Process: hydrogen peroxide catabolic process (GO:0042744);; Molecular Function: metal ion binding (GO:0046872);; Biologica…	--	--	--	Peroxidase	Peroxidase 21 (Precursor) GN=T2N18.11 OS=Arabidopsis thaliana (Mouse-ear cress) PE=1 SV=1	peroxidase [Cucumis sativus]
Cla016318	[R]	General function prediction only	Biological Process: rRNA processing (GO:0006364);; Cellular Component: nuclear lumen (GO:0031981);; Biological Process: ribosomal large subunit biogenesis (GO:0042273);;	--	[J]	Translation, ribosomal structure and biogenesis	BOP1NT (NUC169) domain;; WD domain, G-beta repeat	Ribosome biogenesis protein BOP1 homolog {ECO:0000255|HAMAP-Rule:MF_03027} GN=CHLREDRAFT_111274 OS=Chlamydomonas reinhardtii (Chlamydomonas smithii) PE=1 SV=2	PREDICTED: ribosome biogenesis protein BOP1 homolog [Cucumis melo]
Cla018128	[A]	RNA processing and modification	Molecular Function: DNA ligase (ATP) activity (GO:0003910);; Molecular Function: mRNA guanylyltransferase activity (GO:0004484);; Molecular Function: polynucleotide 5'-phosphatase activity (GO:0004651);; Molecular Function: protein tyrosine phosphatase activity (GO:0004725);; Molecular Function: ATP binding (GO:0005524);; Cellular Component: nucleus (GO:0005634);; Biological Process: DNA ligation…	K13917|0.0|pop:POPTR_1080718|hypothetical protein; K13917 mRNA-capping enzyme [EC:2.7.7.50 3.1.3.33]	[A]	RNA processing and modification	mRNA capping enzyme, catalytic domain;; mRNA capping enzyme, C-terminal domain;; Dual specificity phosphatase, catalytic domain;; ATP dependent DNA ligase domain	--	PREDICTED: mRNA-capping enzyme isoform X1 [Cucumis sativus]
Cla004233	--	--	Molecular Function: transcription factor activity, sequence-specific DNA binding (GO:0003700);; Biological Process: regulation of transcription, DNA-templated (GO:0006355);; Molecular Function: sequence-specific DNA binding (GO:0043565);;	--	--	--	WRKY DNA -binding domain	Probable WRKY transcription factor 53 GN=WRKY53 OS=Arabidopsis thaliana (Mouse-ear cress) PE=1 SV=1	PREDICTED: probable WRKY transcription factor 53 [Cucumis sativus]
MSTRG.14728	--	--	Cellular Component: chloroplast (GO:0009507);; Cellular Component: membrane (GO:0016020);;	--	--	--	--	Vegetative cell wall protein gp1 (Precursor) GN=GP1 OS=Chlamydomonas reinhardtii (Chlamydomonas smithii) PE=1 SV=1	extensin-like protein, partial [Cucumis sativus]
Cla019028	--	--	--	--	--	--	--	--	PREDICTED: uncharacterized protein LOC101211493 [Cucumis sativus]
Cla022439	--	--	--	--	[Q]	Secondary metabolites biosynthesis, transport and catabolism	Flavin containing amine oxidoreductase;; NAD(P)-binding Rossmann-like domain;; HI0933-like protein;; Pyridine nucleotide-disulphide oxidoreductase;; FAD binding domain;; Thi4 family;; FAD binding domain	Lysine-specific histone demethylase 1 homolog 3 OS=Arabidopsis thaliana (Mouse-ear cress) PE=2 SV=1	PREDICTED: LOW QUALITY PROTEIN: uncharacterized protein LOC103488025 [Cucumis melo]
Cla017820	[J]	Translation, ribosomal structure and biogenesis	Molecular Function: structural constituent of ribosome (GO:0003735);; Cellular Component: ribosome (GO:0005840);; Biological Process: translation (GO:0006412);;	K02870|1e-111|vvi:100267052|hypothetical protein LOC100267052; K02870 large subunit ribosomal protein L12e	[J]	Translation, ribosomal structure and biogenesis	Ribosomal protein L11, N-terminal domain;; Ribosomal protein L11, RNA binding domain	60S ribosomal protein L12-1 GN=RPL12A OS=Arabidopsis thaliana (Mouse-ear cress) PE=2 SV=2	PREDICTED: 60S ribosomal protein L12-1 [Cucumis sativus]
Cla004915	--	--	Molecular Function: motor activity (GO:0003774);; Cellular Component: plasma membrane (GO:0005886);; Biological Process: protein targeting to vacuole (GO:0006623);; Biological Process: metabolic process (GO:0008152);; Biological Process: response to chitin (GO:0010200);; Cellular Component: myosin complex (GO:0016459);; Biological Process: Golgi vesicle transport (GO:0048193);;	--	--	--	Myosin tail	--	PREDICTED: myosin IB heavy chain [Cucumis sativus]
Cla017663	--	--	Molecular Function: carboxypeptidase activity (GO:0004180);; Biological Process: proteolysis (GO:0006508);; Molecular Function: serine-type peptidase activity (GO:0008236);;	K01285|0.0|vvi:100252778|hypothetical protein LOC100252778; K01285 lysosomal Pro-X carboxypeptidase [EC:3.4.16.2]	[OR]	--	Serine carboxypeptidase S28;; Serine carboxypeptidase S28	Probable serine protease EDA2 (Precursor) GN=EDA2 OS=Arabidopsis thaliana (Mouse-ear cress) PE=2 SV=2	PREDICTED: lysosomal Pro-X carboxypeptidase-like [Cucumis melo]
Cla012162	--	--	--	--	--	--	--	--	PREDICTED: uncharacterized protein LOC101223146 [Cucumis sativus]
Cla022620	--	--	Molecular Function: nucleic acid binding (GO:0003676);; Molecular Function: metal ion binding (GO:0046872);;	--	[R]	General function prediction only	C2H2-type zinc finger;; Zinc finger, C2H2 type;; C2H2-type zinc finger;; Zinc-finger of C2H2 type	Zinc finger protein ZAT10 GN=T22C5.18 OS=Arabidopsis thaliana (Mouse-ear cress) PE=2 SV=1	PREDICTED: zinc finger protein ZAT10-like [Cucumis sativus]
Cla016285	--	--	--	--	--	--	--	--	PREDICTED: uncharacterized protein LOC101218685 [Cucumis sativus]
Cla007331	--	--	--	K19892|0.0|vvi:100255211|hypothetical protein LOC100255211	--	--	Glycosyl hydrolases family 17;; X8 domain	Glucan endo-1,3-beta-glucosidase 4 (Precursor) GN=At3g13560 OS=Arabidopsis thaliana (Mouse-ear cress) PE=1 SV=1	PREDICTED: glucan endo-1,3-beta-glucosidase 4-like [Cucumis melo]
Cla011159	--	--	--	--	--	--	--	--	PREDICTED: uncharacterized protein LOC101208802 isoform X2 [Cucumis sativus]
Cla013502	--	--	--	--	[K]	Transcription	HSF-type DNA-binding	Heat stress transcription factor A-4c GN=MRA19.11 OS=Arabidopsis thaliana (Mouse-ear cress) PE=2 SV=1	PREDICTED: heat stress transcription factor A-4c-like [Cucumis melo]
Cla004534	[RTKL]	--	--	--	[T]	Signal transduction mechanisms	Protein kinase domain;; Protein tyrosine kinase	Receptor-like cytosolic serine/threonine-protein kinase RBK1 GN=RBK1 OS=Arabidopsis thaliana (Mouse-ear cress) PE=1 SV=1	PREDICTED: receptor-like cytosolic serine/threonine-protein kinase RBK1 [Cucumis sativus]
Cla009228	[J]	Translation, ribosomal structure and biogenesis	Molecular Function: structural constituent of ribosome (GO:0003735);; Molecular Function: translation elongation factor activity (GO:0003746);; Cellular Component: ribosome (GO:0005840);; Biological Process: translational elongation (GO:0006414);; Biological Process: methylglyoxal catabolic process to D-lactate via S-lactoyl-glutathione (GO:0019243);; Molecular Function: rRNA binding (GO:0019843)…	--	--	--	Ribosomal protein S6	30S ribosomal protein S6, chloroplastic {ECO:0000255|HAMAP-Rule:MF_00360} OS=Cyanidioschyzon merolae (Red alga) PE=3 SV=1	PREDICTED: uncharacterized protein LOC103497776 [Cucumis melo]
Cla010609	--	--	--	K14303|5e-78|rcu:RCOM_0106670|hypothetical protein; K14303 nuclear pore complex protein Nup160	[YU]	--	--	Nuclear pore complex protein NUP160 {ECO:0000303|PubMed:21189294} GN=At1g33410 OS=Arabidopsis thaliana (Mouse-ear cress) PE=1 SV=2	hypothetical protein Csa_2G149490 [Cucumis sativus]
Cla018363	[M]	Cell wall/membrane/envelope biogenesis	Cellular Component: mitochondrion (GO:0005739);; Biological Process: lipid A biosynthetic process (GO:0009245);; Molecular Function: transferase activity, transferring glycosyl groups (GO:0016757);; Biological Process: methylglyoxal catabolic process to D-lactate via S-lactoyl-glutathione (GO:0019243);; Biological Process: Kdo2-lipid A biosynthetic process (GO:0036104);; Biological Process: photo…	K02527|0.0|vvi:100247609|hypothetical protein LOC100247609; K02527 3-deoxy-D-manno-octulosonic-acid transferase [EC:2.-.-.-]	--	--	3-Deoxy-D-manno-octulosonic-acid transferase (kdotransferase);; Glycosyl transferases group 1	Probable 3-deoxy-D-manno-octulosonic acid transferase, mitochondrial (Precursor) GN=KDTA OS=Arabidopsis thaliana (Mouse-ear cress) PE=2 SV=1	PREDICTED: probable 3-deoxy-D-manno-octulosonic acid transferase, mitochondrial [Cucumis sativus]
Cla021375	--	--	Cellular Component: mitochondrion (GO:0005739);; Cellular Component: vacuolar membrane (GO:0005774);; Cellular Component: chloroplast envelope (GO:0009941);;	--	--	--	Protein of unknown function (DUF3769)	Protein TRIGALACTOSYLDIACYLGLYCEROL 4, chloroplastic GN=F17A9.11 OS=Arabidopsis thaliana (Mouse-ear cress) PE=1 SV=1	PREDICTED: protein TRIGALACTOSYLDIACYLGLYCEROL 4, chloroplastic [Cucumis melo]
Cla006977	--	--	--	--	[B]	Chromatin structure and dynamics	Chromo (CHRromatin Organisation MOdifier) domain	Chromo domain-containing protein LHP1 GN=MVA3.4 OS=Arabidopsis thaliana (Mouse-ear cress) PE=1 SV=2	PREDICTED: chromo domain-containing protein LHP1-like [Cucumis melo]
Cla014572	--	--	Molecular Function: transcription factor activity, sequence-specific DNA binding (GO:0003700);; Biological Process: regulation of transcription, DNA-templated (GO:0006355);; Molecular Function: sequence-specific DNA binding (GO:0043565);;	--	--	--	bZIP transcription factor;; Basic region leucine zipper	Ocs element-binding factor 1 GN=OBF1 OS=Zea mays (Maize) PE=2 SV=2	PREDICTED: ocs element-binding factor 1 [Cucumis melo]
Cla016341	--	--	Molecular Function: GTPase activity (GO:0003924);; Molecular Function: GTP binding (GO:0005525);; Cellular Component: nucleus (GO:0005634);; Biological Process: nucleocytoplasmic transport (GO:0006913);; Biological Process: metabolic process (GO:0008152);; Biological Process: macromolecule localization (GO:0033036);; Biological Process: ribosome biogenesis (GO:0042254);; Biological Process: organ…	K14569|0.0|vvi:100253844|hypothetical protein LOC100253844; K14569 ribosome biogenesis protein BMS1	[J]	Translation, ribosomal structure and biogenesis	Protein of unknown function (DUF663);; AARP2CN (NUC121) domain;; Elongation factor Tu GTP binding domain	Acidic leucine-rich nuclear phosphoprotein 32-related protein 1 GN=OSJNBa0072I06.30 OS=Oryza sativa subsp. japonica (Rice) PE=2 SV=1	PREDICTED: ribosome biogenesis protein BMS1 homolog isoform X1 [Cucumis melo]
Cla011481	--	--	--	--	--	--	Protein of unknown function (DUF4005);; IQ calmodulin-binding motif	Protein IQ-DOMAIN 14 GN=IQD14 OS=Arabidopsis thaliana (Mouse-ear cress) PE=1 SV=1	PREDICTED: protein IQ-DOMAIN 14 isoform X1 [Cucumis melo]
MSTRG.20401	--	--	Molecular Function: DNA binding (GO:0003677);; Molecular Function: protein dimerization activity (GO:0046983);;	--	[L]	Replication, recombination and repair	hAT family C-terminal dimerisation region;; Domain of unknown function (DUF4413);; BED zinc finger	Zinc finger BED domain-containing protein RICESLEEPER 1 OS=Oryza sativa subsp. japonica (Rice) PE=3 SV=1	PREDICTED: zinc finger BED domain-containing protein RICESLEEPER 1-like isoform X1 [Cucumis sativus]
Cla020333	[O]	Posttranslational modification, protein turnover, chaperones	Biological Process: maltose metabolic process (GO:0000023);; Molecular Function: ATP binding (GO:0005524);; Biological Process: phosphatidylglycerol biosynthetic process (GO:0006655);; Cellular Component: chloroplast stroma (GO:0009570);; Cellular Component: chloroplast envelope (GO:0009941);; Biological Process: mRNA modification (GO:0016556);; Biological Process: starch biosynthetic process (GO…	--	[O]	Posttranslational modification, protein turnover, chaperones	TCP-1/cpn60 chaperonin family	Chaperonin 60 subunit beta 4, chloroplastic (Precursor) GN=F28B23.11 OS=Arabidopsis thaliana (Mouse-ear cress) PE=1 SV=1	PREDICTED: ruBisCO large subunit-binding protein subunit beta, chloroplastic isoform X1 [Cucumis melo]
Cla015058	--	--	Cellular Component: cytosol (GO:0005829);; Cellular Component: plasma membrane (GO:0005886);; Cellular Component: plasmodesma (GO:0009506);;	--	[O]	Posttranslational modification, protein turnover, chaperones	CS domain	Uncharacterized protein OsI_027940 OS=Oryza sativa subsp. indica (Rice) PE=1 SV=2	PREDICTED: uncharacterized protein OsI_027940 [Cucumis melo]
Cla013677	--	--	--	--	[YU]	--	--	Nuclear pore complex protein NUP1 OS=Arabidopsis thaliana (Mouse-ear cress) PE=1 SV=1	PREDICTED: uncharacterized protein DDB_G0274915-like [Cucumis melo]
Cla010670	--	--	Molecular Function: catalytic activity (GO:0003824);; Biological Process: metabolic process (GO:0008152);; Cellular Component: extrinsic component of membrane (GO:0019898);;	--	[V]	Defense mechanisms	Lanthionine synthetase C-like protein	LanC-like protein GCL1 GN=GCL1 OS=Arabidopsis thaliana (Mouse-ear cress) PE=2 SV=1	PREDICTED: lanC-like protein GCL1 [Cucumis melo]
Cla008659	[RTKL]	--	--	--	[R]	General function prediction only	Protein kinase domain;; Protein tyrosine kinase	Serine/threonine-protein kinase D6PKL2 GN=MCA23.7 OS=Arabidopsis thaliana (Mouse-ear cress) PE=1 SV=1	Protein kinase G11A [Morus notabilis]
Cla021053	--	--	--	--	--	--	--	Protein GLUTAMINE DUMPER 5 GN=GDU5 OS=Arabidopsis thaliana (Mouse-ear cress) PE=2 SV=2	PREDICTED: protein GLUTAMINE DUMPER 5-like [Cucumis sativus]
Cla021962	[R]	General function prediction only	--	--	[R]	General function prediction only	Alpha/beta hydrolase family;; alpha/beta hydrolase fold;; Alpha/beta hydrolase family	1-acylglycerol-3-phosphate O-acyltransferase GN=At4g24160 OS=Arabidopsis thaliana (Mouse-ear cress) PE=1 SV=1	PREDICTED: monoacylglycerol lipase ABHD6-like [Cucumis melo]
Cla022180	[H]	Coenzyme transport and metabolism	Biological Process: protoporphyrinogen IX biosynthetic process (GO:0006782);; Molecular Function: glutamyl-tRNA reductase activity (GO:0008883);; Cellular Component: chloroplast (GO:0009507);; Biological Process: chlorophyll biosynthetic process (GO:0015995);; Molecular Function: NADP binding (GO:0050661);; Biological Process: oxidation-reduction process (GO:0055114);;	K02492|0.0|vvi:100259052|hypothetical protein LOC100259052; K02492 glutamyl-tRNA reductase [EC:1.2.1.70]	--	--	Glutamyl-tRNAGlu reductase, N-terminal domain;; Shikimate / quinate 5-dehydrogenase;; Glutamyl-tRNAGlu reductase, dimerisation domain;; NADP oxidoreductase coenzyme F420-dependent;; Ornithine cyclodeaminase/mu-crystallin family;; NAD binding domain of 6-phosphogluconate dehydrogenase	Glutamyl-tRNA reductase 1, chloroplastic (Precursor) GN=HEMA1 OS=Cucumis sativus (Cucumber) PE=2 SV=1	PREDICTED: glutamyl-tRNA reductase 1, chloroplastic [Cucumis melo]
Cla015542	--	--	Cellular Component: chloroplast thylakoid (GO:0009534);; Cellular Component: chloroplast stroma (GO:0009570);; Molecular Function: linoleate 13S-lipoxygenase activity (GO:0016165);; Biological Process: oxylipin biosynthetic process (GO:0031408);; Molecular Function: metal ion binding (GO:0046872);; Biological Process: oxidation-reduction process (GO:0055114);;	--	--	--	Lipoxygenase;; PLAT/LH2 domain	Linoleate 13S-lipoxygenase 3-1, chloroplastic (Precursor) GN=LOX3.1 OS=Solanum tuberosum (Potato) PE=1 SV=1	PREDICTED: linoleate 13S-lipoxygenase 3-1, chloroplastic [Cucumis melo]
Cla006297	[F]	Nucleotide transport and metabolism	--	K00106|0.0|rcu:RCOM_1577610|xanthine dehydrogenase, putative (EC:1.17.3.2); K00106 xanthine dehydrogenase/oxidase [EC:1.17.1.4 1.17.3.2]	[F]	Nucleotide transport and metabolism	Molybdopterin-binding domain of aldehyde dehydrogenase;; FAD binding domain in molybdopterin dehydrogenase;; Aldehyde oxidase and xanthine dehydrogenase, a/b hammerhead domain;; [2Fe-2S] binding domain;; CO dehydrogenase flavoprotein C-terminal domain;; 2Fe-2S iron-sulfur cluster binding domain	Xanthine dehydrogenase 1 GN=XDH1 OS=Arabidopsis thaliana (Mouse-ear cress) PE=1 SV=1	PREDICTED: xanthine dehydrogenase 1 [Cucumis sativus]
Cla014557	--	--	Cellular Component: cell wall (GO:0005618);; Biological Process: metabolic process (GO:0008152);; Molecular Function: lyase activity (GO:0016829);; Molecular Function: pectinesterase activity (GO:0030599);; Biological Process: cell wall modification (GO:0042545);; Molecular Function: aspartyl esterase activity (GO:0045330);;	K01051|0.0|rcu:RCOM_0291660|Pectinesterase-2 precursor, putative (EC:3.1.1.11); K01051 pectinesterase [EC:3.1.1.11]	--	--	Pectinesterase	Probable pectinesterase 53 (Precursor) GN=T29J13.150 OS=Arabidopsis thaliana (Mouse-ear cress) PE=2 SV=1	PREDICTED: probable pectinesterase 53 [Cucumis melo]
Cla006952	--	--	--	--	--	--	Fasciclin domain	Fasciclin-like arabinogalactan protein 10 (Precursor) GN=FLA10 OS=Arabidopsis thaliana (Mouse-ear cress) PE=1 SV=1	PREDICTED: fasciclin-like arabinogalactan protein 10 [Cucumis melo]
Cla018014	[P]	Inorganic ion transport and metabolism	--	--	[P]	Inorganic ion transport and metabolism	Ammonium Transporter Family	Ammonium transporter 2 GN=AMT2 OS=Arabidopsis thaliana (Mouse-ear cress) PE=1 SV=2	PREDICTED: ammonium transporter 2 [Cucumis melo]
Cla017215	[V]	Defense mechanisms	Molecular Function: ATP binding (GO:0005524);; Biological Process: drug transmembrane transport (GO:0006855);; Biological Process: metabolic process (GO:0008152);; Molecular Function: xenobiotic-transporting ATPase activity (GO:0008559);; Cellular Component: integral component of membrane (GO:0016021);; Biological Process: xenobiotic transport (GO:0042908);;	K05674|0.0|vvi:100251858|similar to Multidrug Resistance associated Protein 1; K05674 ATP-binding cassette, subfamily C (CFTR/MRP), member 10	[Q]	Secondary metabolites biosynthesis, transport and catabolism	ABC transporter;; ABC transporter transmembrane region	ABC transporter C family member 13 GN=T5E7.1 OS=Arabidopsis thaliana (Mouse-ear cress) PE=2 SV=3	hypothetical protein Csa_3G710840 [Cucumis sativus]
Cla018218	--	--	--	--	--	--	--	--	PREDICTED: uncharacterized protein LOC101214968 [Cucumis sativus]
Cla004026	--	--	--	--	[R]	General function prediction only	C2H2-type zinc finger;; Zinc-finger double-stranded RNA-binding	Zinc finger protein ZAT11 GN=ZAT11 OS=Arabidopsis thaliana (Mouse-ear cress) PE=2 SV=1	PREDICTED: zinc finger protein ZAT12-like [Cucumis melo]
Cla015553	[J]	Translation, ribosomal structure and biogenesis	Molecular Function: DNA binding (GO:0003677);; Molecular Function: chromatin binding (GO:0003682);; Molecular Function: RNA binding (GO:0003723);; Molecular Function: structural constituent of ribosome (GO:0003735);; Biological Process: translation (GO:0006412);; Cellular Component: small ribosomal subunit (GO:0015935);;	K02985|1e-157|vvi:100261737|hypothetical protein LOC100261737; K02985 small subunit ribosomal protein S3e	[J]	Translation, ribosomal structure and biogenesis	Ribosomal protein S3, C-terminal domain;; KH domain	40S ribosomal protein S3-3 GN=RPS3C OS=Arabidopsis thaliana (Mouse-ear cress) PE=1 SV=1	PREDICTED: 40S ribosomal protein S3-3 [Cucumis sativus]
Cla016097	[L]	Replication, recombination and repair	Molecular Function: damaged DNA binding (GO:0003684);; Molecular Function: DNA-directed DNA polymerase activity (GO:0003887);; Biological Process: DNA repair (GO:0006281);; Biological Process: DNA biosynthetic process (GO:0071897);;	K03511|0.0|vvi:100253205|hypothetical protein LOC100253205; K03511 DNA polymerase kappa subunit [EC:2.7.7.7]	[L]	Replication, recombination and repair	impB/mucB/samB family;; impB/mucB/samB family C-terminal domain	DNA repair protein REV1 GN=REV1 OS=Arabidopsis thaliana (Mouse-ear cress) PE=2 SV=1	PREDICTED: DNA polymerase kappa isoform X1 [Cucumis melo]
Cla005054	--	--	--	--	[O]	Posttranslational modification, protein turnover, chaperones	IBR domain;; Reverse transcriptase-like;; Zinc finger, C3HC4 type (RING finger)	Putative uncharacterized protein At4g01020, chloroplastic (Precursor) GN=At4g01020 OS=Arabidopsis thaliana (Mouse-ear cress) PE=3 SV=1	PREDICTED: uncharacterized protein LOC103501665 [Cucumis melo]
Cla012752	--	--	--	--	[S]	Function unknown	PPPDE putative peptidase domain	DeSI-like protein At4g17486 GN=At4g17486 OS=Arabidopsis thaliana (Mouse-ear cress) PE=2 SV=1	PREDICTED: deSI-like protein At4g17486 [Cucumis melo]
Cla007350	--	--	--	K09313|0.0|rcu:RCOM_1617420|Protein CASP, putative; K09313 homeobox protein cut-like	[K]	Transcription	CASP C terminal	Protein CASP GN=CASP OS=Arabidopsis thaliana (Mouse-ear cress) PE=1 SV=2	PREDICTED: protein CASP [Cucumis sativus]
MSTRG.19019	--	--	Biological Process: phosphatidylinositol biosynthetic process (GO:0006661);;	--	--	--	--	--	PREDICTED: uncharacterized protein LOC103492858 [Cucumis melo]
Cla011769	--	--	Biological Process: glucuronoxylan metabolic process (GO:0010413);; Biological Process: xylan biosynthetic process (GO:0045492);;	--	--	--	Protein of unknown function (DUF1218)	--	PREDICTED: uncharacterized protein LOC103493341 [Cucumis melo]
Cla009267	--	--	Molecular Function: transcription factor activity, sequence-specific DNA binding (GO:0003700);; Biological Process: regulation of transcription, DNA-templated (GO:0006355);; Molecular Function: zinc ion binding (GO:0008270);; Molecular Function: sequence-specific DNA binding (GO:0043565);;	--	[K]	Transcription	GATA zinc finger	GATA transcription factor 16 GN=GATA16 OS=Arabidopsis thaliana (Mouse-ear cress) PE=2 SV=1	PREDICTED: GATA transcription factor 16-like [Cucumis sativus]
Cla002392	[O]	Posttranslational modification, protein turnover, chaperones	--	K02258|1e-119|pop:POPTR_179596|hypothetical protein; K02258 cytochrome c oxidase subunit XI assembly protein	[O]	Posttranslational modification, protein turnover, chaperones	Cytochrome c oxidase assembly protein CtaG/Cox11	Cytochrome c oxidase assembly protein COX11, mitochondrial (Precursor) GN=COX11 OS=Arabidopsis thaliana (Mouse-ear cress) PE=2 SV=1	PREDICTED: cytochrome c oxidase assembly protein COX11, mitochondrial isoform X2 [Cucumis melo]
Cla017933	[RTKL]	--	Molecular Function: protein serine/threonine kinase activity (GO:0004674);; Molecular Function: ATP binding (GO:0005524);; Biological Process: protein phosphorylation (GO:0006468);; Biological Process: recognition of pollen (GO:0048544);;	--	--	--	Protein kinase domain;; Protein tyrosine kinase;; D-mannose binding lectin;; S-locus glycoprotein family;; PAN-like domain	Putative receptor protein kinase ZmPK1 (Precursor) GN=PK1 OS=Zea mays (Maize) PE=2 SV=2	PREDICTED: putative receptor protein kinase ZmPK1 [Cucumis melo]
Cla005258	--	--	--	--	[ZD]	--	EF-hand domain pair	Calcium-binding protein PBP1 GN=F24B18.11 OS=Arabidopsis thaliana (Mouse-ear cress) PE=1 SV=1	PREDICTED: calcium-binding protein PBP1 [Cucumis sativus]
Cla011312	[F]	Nucleotide transport and metabolism	Molecular Function: catalytic activity (GO:0003824);; Cellular Component: mitochondrion (GO:0005739);; Biological Process: metabolic process (GO:0008152);;	--	[F]	Nucleotide transport and metabolism	Inosine-uridine preferring nucleoside hydrolase	Uridine nucleosidase 1 GN=URH1 OS=Arabidopsis thaliana (Mouse-ear cress) PE=1 SV=2	PREDICTED: uncharacterized protein LOC104224512 isoform X2 [Nicotiana sylvestris]
Cla003446	--	--	--	--	--	--	Raffinose synthase or seed imbibition protein Sip1	Galactinol--sucrose galactosyltransferase GN=RFS OS=Pisum sativum (Garden pea) PE=1 SV=1	PREDICTED: galactinol--sucrose galactosyltransferase-like [Cucumis melo]
Cla006408	--	--	--	--	--	--	--	--	PREDICTED: zinc finger SWIM domain-containing protein 7 [Cucumis melo]
Cla001937	--	--	Molecular Function: nucleotide binding (GO:0000166);; Biological Process: transcription, RNA-templated (GO:0001172);; Molecular Function: nucleic acid binding (GO:0003676);; Molecular Function: RNA-directed 5'-3' RNA polymerase activity (GO:0003968);; Biological Process: phosphate-containing compound metabolic process (GO:0006796);; Biological Process: signal transduction (GO:0007165);; Biologica…	--	[A]	RNA processing and modification	RNA dependent RNA polymerase;; RNA recognition motif (a.k.a. RRM, RBD, or RNP domain)	RNA-dependent RNA polymerase 1 GN=F10B6.19 OS=Arabidopsis thaliana (Mouse-ear cress) PE=2 SV=1	PREDICTED: RNA-dependent RNA polymerase 1 [Cucumis melo]
Cla017861	[R]	General function prediction only	Cellular Component: plasma membrane (GO:0005886);; Biological Process: response to aluminum ion (GO:0010044);; Cellular Component: integral component of membrane (GO:0016021);;	K02069|1e-149|pop:POPTR_1103763|hypothetical protein; K02069 putative ABC transport system permease protein	--	--	Uncharacterised protein family (UPF0014)	Protein ALUMINUM SENSITIVE 3 GN=F3G5.12 OS=Arabidopsis thaliana (Mouse-ear cress) PE=1 SV=1	PREDICTED: protein ALUMINUM SENSITIVE 3 [Cucumis melo]
Cla009093	[LKJ]	--	--	--	[A]	RNA processing and modification	DEAD/DEAH box helicase	DEAD-box ATP-dependent RNA helicase 38 GN=T4D2.40 OS=Arabidopsis thaliana (Mouse-ear cress) PE=1 SV=2	hypothetical protein Csa_5G308770 [Cucumis sativus]
Cla015871	--	--	--	K14488|9e-62|rcu:RCOM_1597250|Auxin-induced protein 6B, putative; K14488 SAUR family protein	--	--	Auxin responsive protein	Indole-3-acetic acid-induced protein ARG7 GN=ARG7 OS=Vigna radiata var. radiata (Mung bean) PE=2 SV=1	PREDICTED: indole-3-acetic acid-induced protein ARG7-like [Cucumis sativus]
Cla019594	--	--	Molecular Function: transporter activity (GO:0005215);; Biological Process: transport (GO:0006810);; Cellular Component: integral component of membrane (GO:0016021);;	--	--	--	Triose-phosphate Transporter family	Probable purine permease 10 GN=PUP10 OS=Arabidopsis thaliana (Mouse-ear cress) PE=2 SV=2	PREDICTED: probable purine permease 10 [Cucumis sativus]
Cla015619	[RTKL]	--	Molecular Function: protein serine/threonine kinase activity (GO:0004674);; Molecular Function: protein binding (GO:0005515);; Molecular Function: ATP binding (GO:0005524);; Biological Process: protein phosphorylation (GO:0006468);; Biological Process: signal transduction (GO:0007165);; Biological Process: response to bacterium (GO:0009617);; Biological Process: defense response, incompatible int…	K13429|0.0|vvi:100255092|hypothetical protein LOC100255092; K13429 chitin elicitor receptor kinase 1	--	--	Protein kinase domain;; Protein tyrosine kinase;; LysM domain	Chitin elicitor receptor kinase 1 (Precursor) GN=MIL23.20 OS=Arabidopsis thaliana (Mouse-ear cress) PE=1 SV=1	PREDICTED: chitin elicitor receptor kinase 1 [Cucumis melo]
Cla010679	--	--	Cellular Component: plasma membrane (GO:0005886);; Biological Process: metabolic process (GO:0008152);; Molecular Function: hydrolase activity (GO:0016787);;	--	[R]	General function prediction only	Alpha/beta hydrolase family	--	PREDICTED: uncharacterized protein LOC103494432 [Cucumis melo]
MSTRG.12720	--	--	Cellular Component: mitochondrial inner membrane (GO:0005743);; Biological Process: protein targeting to membrane (GO:0006612);; Biological Process: ER to Golgi vesicle-mediated transport (GO:0006888);; Biological Process: nucleotide biosynthetic process (GO:0009165);; Cellular Component: chloroplast inner membrane (GO:0009706);; Biological Process: regulation of plant-type hypersensitive respons…	--	[C]	Energy production and conversion	Mitochondrial carrier protein	Adenine nucleotide transporter BT1, chloroplastic/mitochondrial (Precursor) GN=F8B4.100 OS=Arabidopsis thaliana (Mouse-ear cress) PE=1 SV=1	PREDICTED: adenine nucleotide transporter BT1, chloroplastic/mitochondrial-like [Cucumis sativus]
Cla008018	[J]	Translation, ribosomal structure and biogenesis	--	--	[A]	RNA processing and modification	S1 RNA binding domain	--	PREDICTED: protein RRP5 homolog [Cucumis sativus]
Cla014652	[E]	Amino acid transport and metabolism	--	K01762|0.0|rcu:RCOM_1688460|acc synthase, putative (EC:4.4.1.14); K01762 1-aminocyclopropane-1-carboxylate synthase [EC:4.4.1.14]	[T]	Signal transduction mechanisms	Aminotransferase class I and II	1-aminocyclopropane-1-carboxylate synthase GN=ACS1 OS=Glycine max (Soybean) PE=2 SV=1	1-aminocyclopropane-1-carboxylate synthase [Citrullus colocynthis x Citrullus lanatus var. lanatus]
Cla019919	[O]	Posttranslational modification, protein turnover, chaperones	--	--	[O]	Posttranslational modification, protein turnover, chaperones	Trypsin-like peptidase domain;; Trypsin;; PDZ domain;; PDZ domain (Also known as DHR or GLGF)	Putative protease Do-like 14 OS=Arabidopsis thaliana (Mouse-ear cress) PE=3 SV=2	PREDICTED: putative protease Do-like 14 [Cucumis sativus]
Cla006943	--	--	--	K09264|1e-123|vvi:100232868|MADS3; MADS-box protein 3; K09264 MADS-box transcription factor, plant	[K]	Transcription	SRF-type transcription factor (DNA-binding and dimerisation domain);; K-box region	Agamous-like MADS-box protein AGL6 GN=AGL6 OS=Arabidopsis thaliana (Mouse-ear cress) PE=1 SV=2	PREDICTED: agamous-like MADS-box protein AGL6 [Cucumis sativus]
Cla000707	[RTKL]	--	--	--	[T]	Signal transduction mechanisms	Protein kinase domain;; Protein tyrosine kinase	Mitogen-activated protein kinase kinase kinase 2 GN=ANP2 OS=Arabidopsis thaliana (Mouse-ear cress) PE=2 SV=1	PREDICTED: mitogen-activated protein kinase kinase kinase 3-like [Cucumis melo]
Cla008193	--	--	--	K12349|0.0|rcu:RCOM_0731110|ceramidase, putative; K12349 neutral ceramidase [EC:3.5.1.23]	[T]	Signal transduction mechanisms	Neutral/alkaline non-lysosomal ceramidase	Neutral ceramidase (Precursor) GN=At2g38010 OS=Arabidopsis thaliana (Mouse-ear cress) PE=3 SV=1	PREDICTED: neutral ceramidase-like [Cucumis sativus]
Cla016263	[R]	General function prediction only	Biological Process: cell redox homeostasis (GO:0045454);;	--	[R]	General function prediction only	TPR repeat;; Tetratricopeptide repeat;; Tetratricopeptide repeat;; Tetratricopeptide repeat;; Tetratricopeptide repeat;; Tetratricopeptide repeat;; Tetratricopeptide repeat;; Tetratricopeptide repeat	Inactive TPR repeat-containing thioredoxin TTL3 GN=F14N22.15 OS=Arabidopsis thaliana (Mouse-ear cress) PE=1 SV=2	PREDICTED: inactive TPR repeat-containing thioredoxin TTL3-like [Cucumis melo]
Cla005089	[S]	Function unknown	--	--	[CU]	--	Iron-sulphur cluster biosynthesis	Iron-sulfur assembly protein IscA-like 2, mitochondrial (Precursor) GN=At5g03905 OS=Arabidopsis thaliana (Mouse-ear cress) PE=2 SV=2	PREDICTED: iron-sulfur assembly protein IscA-like 2, mitochondrial isoform X1 [Cucumis sativus]
Cla021305	--	--	Biological Process: xylem development (GO:0010089);; Biological Process: organ boundary specification between lateral organs and the meristem (GO:0010199);;	--	--	--	Protein of unknown function DUF260	LOB domain-containing protein 18 GN=F4L23.7 OS=Arabidopsis thaliana (Mouse-ear cress) PE=2 SV=2	PREDICTED: LOB domain-containing protein 18 [Cucumis melo]
Cla013922	--	--	Molecular Function: DNA binding (GO:0003677);; Molecular Function: transcription factor activity, sequence-specific DNA binding (GO:0003700);; Cellular Component: nucleus (GO:0005634);; Biological Process: regulation of transcription, DNA-templated (GO:0006355);; Biological Process: toxin catabolic process (GO:0009407);; Biological Process: response to cyclopentenone (GO:0010583);;	--	--	--	No apical meristem (NAM) protein	NAC domain-containing protein 2 GN=T1N6.12 OS=Arabidopsis thaliana (Mouse-ear cress) PE=2 SV=2	NAC domain transcription factor 2 [Citrullus colocynthis]
Cla005389	[RTKL]	--	--	--	[T]	Signal transduction mechanisms	Protein kinase domain;; Protein tyrosine kinase;; Lipopolysaccharide kinase (Kdo/WaaP) family	Mitogen-activated protein kinase 19 GN=MPK19 OS=Arabidopsis thaliana (Mouse-ear cress) PE=2 SV=2	PREDICTED: mitogen-activated protein kinase 19-like isoform X1 [Cucumis melo]
Cla019854	[S]	Function unknown	--	--	--	--	NB-ARC domain;; TIR domain;; TIR domain;; Leucine Rich repeats (2 copies);; Leucine rich repeat;; NACHT domain	TMV resistance protein N GN=N OS=Nicotiana glutinosa (Tobacco) PE=1 SV=1	PREDICTED: TMV resistance protein N-like [Cucumis sativus]
Cla023392	--	--	--	--	[I]	Lipid transport and metabolism	Plasma-membrane choline transporter	--	PREDICTED: choline transporter-like protein 2 [Cucumis sativus]
Cla003154	--	--	--	K13288|5e-12|vvi:100251263|hypothetical protein LOC100251263; K13288 oligoribonuclease [EC:3.1.-.-]	--	--	--	Oligoribonuclease GN=At2g26970 OS=Arabidopsis thaliana (Mouse-ear cress) PE=2 SV=2	PREDICTED: oligoribonuclease [Cucumis sativus]
Cla016929	--	--	Molecular Function: nucleic acid binding (GO:0003676);; Molecular Function: catalytic activity (GO:0003824);;	K14439|6e-51|pop:POPTR_566361|CHR922; chromatin remodeling complex subunit; K14439 SWI/SNF-related matrix-associated actin-dependent regulator of chromatin subfamily A containing DEAD/H box 1 [EC:3.6.4.12]	[B]	Chromatin structure and dynamics	--	Protein CHROMATIN REMODELING 19 {ECO:0000303|PubMed:16547115} OS=Arabidopsis thaliana (Mouse-ear cress) PE=2 SV=1	hypothetical protein Csa_5G272410 [Cucumis sativus]
Cla015016	--	--	Biological Process: cellular metabolic process (GO:0044237);;	--	[S]	Function unknown	Ubiquitin interaction motif	--	PREDICTED: protein FAM188A [Cucumis melo]
Cla008318	--	--	--	--	--	--	--	--	PREDICTED: uncharacterized protein LOC103483170 isoform X2 [Cucumis melo]
Cla004931	[O]	Posttranslational modification, protein turnover, chaperones	Molecular Function: ATP binding (GO:0005524);; Biological Process: metabolic process (GO:0008152);; Molecular Function: microtubule-severing ATPase activity (GO:0008568);;	--	[O]	Posttranslational modification, protein turnover, chaperones	ATPase family associated with various cellular activities (AAA);; AAA domain;; AAA domain;; Holliday junction DNA helicase ruvB N-terminus;; Bacterial dnaA protein;; AAA domain (dynein-related subfamily)	Katanin p60 ATPase-containing subunit A1 {ECO:0000255|HAMAP-Rule:MF_03023} GN=At1g80350 OS=Arabidopsis thaliana (Mouse-ear cress) PE=1 SV=1	PREDICTED: uncharacterized protein LOC103482929 [Cucumis melo]
Cla010729	[J]	Translation, ribosomal structure and biogenesis	Molecular Function: structural constituent of ribosome (GO:0003735);; Cellular Component: ribosome (GO:0005840);; Biological Process: translation (GO:0006412);;	K02877|1e-151|pop:POPTR_814568|hypothetical protein; K02877 large subunit ribosomal protein L15e	[J]	Translation, ribosomal structure and biogenesis	Ribosomal L15	60S ribosomal protein L15-1 OS=Arabidopsis thaliana (Mouse-ear cress) PE=2 SV=1	PREDICTED: 60S ribosomal protein L15-1 [Cucumis sativus]
Cla009986	--	--	Biological Process: glycosaminoglycan biosynthetic process (GO:0006024);; Biological Process: heparan sulfate proteoglycan biosynthetic process (GO:0015012);; Cellular Component: integral component of membrane (GO:0016021);; Molecular Function: transferase activity, transferring hexosyl groups (GO:0016758);; Cellular Component: intrinsic component of endoplasmic reticulum membrane (GO:0031227);;	--	[GMW]	--	Glycosyl transferase family 64 domain	Glycosyltransferase family protein 64 C3 {ECO:0000303|PubMed:24905498} (Precursor) OS=Arabidopsis thaliana (Mouse-ear cress) PE=2 SV=1	PREDICTED: exostosin-like 2 [Cucumis melo]
Cla023265	[H]	Coenzyme transport and metabolism	--	--	[E]	Amino acid transport and metabolism	Aminotransferase class-III	Gamma aminobutyrate transaminase 3, chloroplastic (Precursor) GN=GABA-TP3 OS=Solanum lycopersicum (Tomato) PE=1 SV=1	PREDICTED: gamma aminobutyrate transaminase 2 [Cucumis sativus]
Cla017088	[R]	General function prediction only	--	--	[S]	Function unknown	HD domain	--	PREDICTED: deoxynucleoside triphosphate triphosphohydrolase SAMHD1 homolog isoform X1 [Cucumis sativus]
Cla004764	--	--	--	K11000|4e-64|rcu:RCOM_0146080|1,3-beta-glucan synthase, putative (EC:2.4.1.34); K11000 callose synthase [EC:2.4.1.-]	[M]	Cell wall/membrane/envelope biogenesis	--	Callose synthase 9 GN=T1B9.18 OS=Arabidopsis thaliana (Mouse-ear cress) PE=2 SV=2	hypothetical protein Csa_1G604912 [Cucumis sativus]
Cla008615	--	--	--	--	--	--	--	--	PREDICTED: uncharacterized protein LOC103491438 [Cucumis melo]
Cla004430	[P]	Inorganic ion transport and metabolism	--	--	[P]	Inorganic ion transport and metabolism	Voltage gated chloride channel;; CBS domain	Chloride channel protein CLC-f GN=F20N2.5 OS=Arabidopsis thaliana (Mouse-ear cress) PE=2 SV=2	PREDICTED: chloride channel protein CLC-f [Cucumis melo]
Cla016781	[E]	Amino acid transport and metabolism	Molecular Function: lactoylglutathione lyase activity (GO:0004462);; Cellular Component: chloroplast stroma (GO:0009570);; Cellular Component: stromule (GO:0010319);; Biological Process: methylglyoxal catabolic process to D-lactate via S-lactoyl-glutathione (GO:0019243);; Cellular Component: thylakoid lumen (GO:0031977);; Molecular Function: metal ion binding (GO:0046872);; Molecular Function: di…	K01759|0.0|vvi:100252461|similar to lactoylglutathione lyase, putative / glyoxalase I, putative; K01759 lactoylglutathione lyase [EC:4.4.1.5]	[G]	Carbohydrate transport and metabolism	Glyoxalase/Bleomycin resistance protein/Dioxygenase superfamily;; Glyoxalase-like domain;; Glyoxalase/Bleomycin resistance protein/Dioxygenase superfamily	Probable lactoylglutathione lyase, chloroplast (Precursor) GN=At1g67280 OS=Arabidopsis thaliana (Mouse-ear cress) PE=1 SV=1	hypothetical protein Csa_2G002540 [Cucumis sativus]
Cla009071	--	--	--	--	[R]	General function prediction only	HMG (high mobility group) box;; HMG-box domain	High mobility group B protein 7 GN=At5g23420 OS=Arabidopsis thaliana (Mouse-ear cress) PE=1 SV=1	PREDICTED: high mobility group B protein 7 [Cucumis sativus]
Cla006826	[L]	Replication, recombination and repair	--	--	[L]	Replication, recombination and repair	recA bacterial DNA recombination protein;; Rad51;; KaiC	DNA repair protein recA homolog 2, mitochondrial (Precursor) GN=At3g10140 OS=Arabidopsis thaliana (Mouse-ear cress) PE=2 SV=1	PREDICTED: DNA repair protein recA homolog 2, mitochondrial isoform X3 [Cucumis sativus]
Cla002151	[P]	Inorganic ion transport and metabolism	Molecular Function: secondary active sulfate transmembrane transporter activity (GO:0008271);; Cellular Component: integral component of membrane (GO:0016021);; Biological Process: sulfate transmembrane transport (GO:1902358);;	--	[P]	Inorganic ion transport and metabolism	Sulfate transporter family;; STAS domain;; Sulfate transporter N-terminal domain with GLY motif	Low affinity sulfate transporter 3 GN=ST3 OS=Stylosanthes hamata (Caribbean stylo) PE=2 SV=1	PREDICTED: LOW QUALITY PROTEIN: low affinity sulfate transporter 3 [Cucumis melo]
Cla007050	--	--	--	--	[T]	Signal transduction mechanisms	Phosphatidylinositol 3- and 4-kinase;; Ubiquitin family	Phosphatidylinositol 4-kinase gamma 4 GN=At2g46500 OS=Arabidopsis thaliana (Mouse-ear cress) PE=1 SV=1	PREDICTED: phosphatidylinositol 4-kinase gamma 4 [Cucumis melo]
Cla016397	--	--	--	--	[O]	Posttranslational modification, protein turnover, chaperones	Hsp20/alpha crystallin family	--	hypothetical protein Csa_7G298830 [Cucumis sativus]
Cla020677	[U]	Intracellular trafficking, secretion, and vesicular transport	--	--	[U]	Intracellular trafficking, secretion, and vesicular transport	VID27 cytoplasmic protein	Protein CYPRO4 GN=CYPRO4 OS=Cynara cardunculus (Cardoon) PE=2 SV=1	PREDICTED: protein CYPRO4 [Cucumis melo]
Cla019889	--	--	--	--	[R]	General function prediction only	--	Microtubule-binding protein TANGLED GN=TAN OS=Arabidopsis thaliana (Mouse-ear cress) PE=1 SV=1	PREDICTED: microtubule-binding protein TANGLED [Cucumis melo]
Cla020818	--	--	Molecular Function: nucleic acid binding (GO:0003676);; Molecular Function: DNA-directed 5'-3' RNA polymerase activity (GO:0003899);; Biological Process: transcription, DNA-templated (GO:0006351);; Biological Process: protein targeting to mitochondrion (GO:0006626);;	--	--	--	--	--	PREDICTED: DNA-directed RNA polymerase I subunit rpa43 isoform X1 [Cucumis melo]
Cla018977	--	--	Cellular Component: intracellular (GO:0005622);; Molecular Function: zinc ion binding (GO:0008270);;	--	[K]	Transcription	CCT motif;; B-box zinc finger	Zinc finger protein CONSTANS-LIKE 16 GN=COL16 OS=Arabidopsis thaliana (Mouse-ear cress) PE=2 SV=2	PREDICTED: zinc finger protein CONSTANS-LIKE 16 [Cucumis sativus]
Cla019880	[I]	Lipid transport and metabolism	--	K00869|0.0|rcu:RCOM_0573350|mevalonate kinase, putative (EC:2.7.1.36); K00869 mevalonate kinase [EC:2.7.1.36]	[I]	Lipid transport and metabolism	GHMP kinases N terminal domain;; GHMP kinases C terminal	Mevalonate kinase GN=At5g27450 OS=Arabidopsis thaliana (Mouse-ear cress) PE=2 SV=1	PREDICTED: mevalonate kinase-like [Cucumis melo]
Cla019955	--	--	--	--	--	--	Protein of unknown function (DUF1645)	--	PREDICTED: uncharacterized protein LOC101206622 [Cucumis sativus]
Cla003180	--	--	--	--	--	--	Dirigent-like protein	Dirigent protein 20 (Precursor) GN=DIR20 OS=Arabidopsis thaliana (Mouse-ear cress) PE=2 SV=1	PREDICTED: dirigent protein 22-like [Cucumis sativus]
Cla017583	--	--	Molecular Function: metallocarboxypeptidase activity (GO:0004181);; Biological Process: proteolysis (GO:0006508);; Biological Process: photomorphogenesis (GO:0009640);; Biological Process: embryo development (GO:0009790);; Biological Process: regulation of floral meristem growth (GO:0010080);; Biological Process: regulation of inflorescence meristem growth (GO:0010081);; Biological Process: regul…	--	[OPR]	--	Transferrin receptor-like dimerisation domain;; Peptidase family M28	Probable glutamate carboxypeptidase 2 GN=AMP1 OS=Arabidopsis thaliana (Mouse-ear cress) PE=1 SV=3	PREDICTED: probable glutamate carboxypeptidase 2 [Cucumis sativus]
Cla012365	[J]	Translation, ribosomal structure and biogenesis	Molecular Function: translation release factor activity (GO:0003747);; Biological Process: translational termination (GO:0006415);; Biological Process: heme biosynthetic process (GO:0006783);; Cellular Component: chloroplast (GO:0009507);;	--	[J]	Translation, ribosomal structure and biogenesis	RF-1 domain	Peptide chain release factor PrfB2, chloroplastic {ECO:0000303|PubMed:21771930} (Precursor) OS=Arabidopsis thaliana (Mouse-ear cress) PE=3 SV=1	PREDICTED: uncharacterized protein LOC103498609 isoform X1 [Cucumis melo]
Cla013856	--	--	--	--	[T]	Signal transduction mechanisms	Organic solute transporter Ostalpha	--	PREDICTED: transmembrane protein 184 homolog DDB_G0279555 isoform X2 [Cucumis melo]
Cla010720	[S]	Function unknown	Cellular Component: endoplasmic reticulum membrane (GO:0005789);; Biological Process: protein folding (GO:0006457);; Biological Process: response to heat (GO:0009408);; Biological Process: response to high light intensity (GO:0009644);; Cellular Component: integral component of membrane (GO:0016021);; Biological Process: response to endoplasmic reticulum stress (GO:0034976);; Biological Process: …	K13989|1e-147|rcu:RCOM_2090490|Derlin-2, putative; K13989 Derlin-2/3	[S]	Function unknown	Der1-like family	Derlin-1 GN=DER1 OS=Arabidopsis thaliana (Mouse-ear cress) PE=2 SV=1	PREDICTED: derlin-1.1 isoform X2 [Cucumis sativus]
Cla004495	--	--	--	--	--	--	C2 domain	--	PREDICTED: uncharacterized protein LOC101220782 [Cucumis sativus]
Cla008056	--	--	--	--	--	--	--	--	hypothetical protein Csa_4G569700 [Cucumis sativus]
MSTRG.2062	[R]	General function prediction only	Cellular Component: mitochondrion (GO:0005739);; Cellular Component: membrane (GO:0016020);;	K07152|1e-105|pop:POPTR_715909|hypothetical protein; K07152	[C]	Energy production and conversion	SCO1/SenC	Protein SCO1 homolog 2, mitochondrial (Precursor) GN=T19P19.130 OS=Arabidopsis thaliana (Mouse-ear cress) PE=2 SV=1	PREDICTED: protein SCO1 homolog 2, mitochondrial [Cucumis melo]
Cla003863	--	--	--	--	[I]	Lipid transport and metabolism	CRAL/TRIO domain;; CRAL/TRIO, N-terminal domain	Patellin-2 GN=PATL2 OS=Arabidopsis thaliana (Mouse-ear cress) PE=1 SV=2	PREDICTED: patellin-3-like [Cucumis sativus]
Cla017748	--	--	--	--	[T]	Signal transduction mechanisms	Conserved mid region of cactin;; Cactus-binding C-terminus of cactin protein	Cactin GN=CTN OS=Arabidopsis thaliana (Mouse-ear cress) PE=1 SV=1	PREDICTED: cactin [Cucumis sativus]
Cla021075	--	--	--	--	[S]	Function unknown	--	Protein VASCULAR ASSOCIATED DEATH 1, chloroplastic {ECO:0000303|PubMed:15269331} (Precursor) OS=Arabidopsis thaliana (Mouse-ear cress) PE=1 SV=1	PREDICTED: protein VASCULAR ASSOCIATED DEATH 1, chloroplastic isoform X4 [Cucumis sativus]
Cla001708	[V]	Defense mechanisms	Molecular Function: ATP binding (GO:0005524);; Biological Process: drug transmembrane transport (GO:0006855);; Biological Process: metabolic process (GO:0008152);; Molecular Function: xenobiotic-transporting ATPase activity (GO:0008559);; Cellular Component: integral component of membrane (GO:0016021);; Biological Process: xenobiotic transport (GO:0042908);;	--	[Q]	Secondary metabolites biosynthesis, transport and catabolism	ABC transporter;; ABC transporter transmembrane region;; AAA domain;; RecF/RecN/SMC N terminal domain;; AAA domain;; P-loop containing region of AAA domain;; AAA ATPase domain;; Predicted ATPase of the ABC class;; Protein of unknown function, DUF258;; Zeta toxin;; Protein of unknown function (DUF1602)	Putative multidrug resistance protein GN=OSJNBb0031B09.19 OS=Oryza sativa subsp. japonica (Rice) PE=3 SV=1	PREDICTED: putative multidrug resistance protein [Cucumis sativus]
Cla019163	--	--	Molecular Function: ubiquitin-protein transferase activity (GO:0004842);; Biological Process: protein ubiquitination (GO:0016567);;	--	--	--	Armadillo/beta-catenin-like repeat;; U-box domain;; HEAT repeats	U-box domain-containing protein 38 GN=PUB38 OS=Arabidopsis thaliana (Mouse-ear cress) PE=1 SV=1	PREDICTED: U-box domain-containing protein 38 [Cucumis melo]
Cla008564	[O]	Posttranslational modification, protein turnover, chaperones	--	K06688|1e-114|pop:POPTR_557890|hypothetical protein; K06688 ubiquitin-conjugating enzyme E2 C [EC:6.3.2.19]	[O]	Posttranslational modification, protein turnover, chaperones	Ubiquitin-conjugating enzyme;; RWD domain	Ubiquitin-conjugating enzyme E2 20 GN=UBC20 OS=Arabidopsis thaliana (Mouse-ear cress) PE=2 SV=1	PREDICTED: ubiquitin-conjugating enzyme E2 20-like [Cucumis sativus]
Cla006014	--	--	--	K11275|1e-117|vvi:100247613|hypothetical protein LOC100247613; K11275 histone H1/5	--	--	linker histone H1 and H5 family	Histone H1 OS=Solanum lycopersicum (Tomato) PE=3 SV=1	PREDICTED: histone H1 [Cucumis melo]
Cla011539	[J]	Translation, ribosomal structure and biogenesis	Molecular Function: structural constituent of ribosome (GO:0003735);; Cellular Component: ribosome (GO:0005840);; Biological Process: translation (GO:0006412);;	K02953|1e-94|vvi:100242146|hypothetical protein LOC100242146; K02953 small subunit ribosomal protein S13e	[J]	Translation, ribosomal structure and biogenesis	Ribosomal S13/S15 N-terminal domain;; Ribosomal protein S15	40S ribosomal protein S13 GN=RPS13 OS=Glycine max (Soybean) PE=2 SV=1	PREDICTED: 40S ribosomal protein S13 [Cucumis sativus]
Cla010195	--	--	Molecular Function: DNA binding (GO:0003677);; Cellular Component: nucleus (GO:0005634);; Biological Process: regulation of transcription, DNA-templated (GO:0006355);; Molecular Function: protein dimerization activity (GO:0046983);;	--	[K]	Transcription	SRF-type transcription factor (DNA-binding and dimerisation domain)	MADS-box transcription factor 25 GN=OSJNBa0079M09.14 OS=Oryza sativa subsp. japonica (Rice) PE=2 SV=2	PREDICTED: MADS-box transcription factor 22 [Cucumis melo]
Cla012972	[M]	Cell wall/membrane/envelope biogenesis	Cellular Component: integral component of membrane (GO:0016021);; Molecular Function: cellulose synthase (UDP-forming) activity (GO:0016760);; Biological Process: cellulose biosynthetic process (GO:0030244);;	--	--	--	Cellulose synthase;; RING/Ubox like zinc-binding domain;; Glycosyltransferase like family 2;; Glycosyl transferase family group 2	Cellulose synthase-like protein D3 GN=T17B22.26 OS=Arabidopsis thaliana (Mouse-ear cress) PE=1 SV=1	PREDICTED: cellulose synthase-like protein D3 [Cucumis melo]
Cla014333	--	--	--	--	[Z]	Cytoskeleton	Regulator of Vps4 activity in the MVB pathway	--	PREDICTED: IST1-like protein [Cucumis melo]
Cla019991	--	--	--	--	--	--	--	Protein NIM1-INTERACTING 3 GN=NIMIN-3 OS=Arabidopsis thaliana (Mouse-ear cress) PE=1 SV=1	hypothetical protein Csa_2G034770 [Cucumis sativus]
Cla002130	[M]	Cell wall/membrane/envelope biogenesis	Biological Process: metabolic process (GO:0008152);; Molecular Function: transferase activity, transferring glycosyl groups (GO:0016757);;	K03842|0.0|pop:POPTR_583054|transferase, transferring glycosyl groups (EC:2.4.1.142); K03842 beta-1,4-mannosyltransferase [EC:2.4.1.142]	[O]	Posttranslational modification, protein turnover, chaperones	Glycosyl transferases group 1;; Glycosyl transferases group 1	--	PREDICTED: chitobiosyldiphosphodolichol beta-mannosyltransferase isoform X4 [Cucumis melo]
Cla012206	--	--	Cellular Component: chloroplast (GO:0009507);; Cellular Component: membrane (GO:0016020);;	--	--	--	Hydrophobic seed protein;; Protease inhibitor/seed storage/LTP family	36.4 kDa proline-rich protein GN=TPRP-F1 OS=Solanum lycopersicum (Tomato) PE=2 SV=1	PREDICTED: 36.4 kDa proline-rich protein isoform X1 [Cucumis melo]
Cla009282	--	--	--	--	--	--	--	--	PREDICTED: uncharacterized protein LOC105435841 [Cucumis sativus]
Cla000383	--	--	--	K14432|1e-85|vvi:100250466|hypothetical protein LOC100250466; K14432 ABA responsive element binding factor	--	--	bZIP transcription factor;; Basic region leucine zipper	G-box-binding factor 4 GN=F21M11.10 OS=Arabidopsis thaliana (Mouse-ear cress) PE=1 SV=1	PREDICTED: ABSCISIC ACID-INSENSITIVE 5-like protein 4 isoform X1 [Cucumis sativus]
Cla006738	--	--	--	--	[O]	Posttranslational modification, protein turnover, chaperones	--	Protein LHY GN=LHY OS=Arabidopsis thaliana (Mouse-ear cress) PE=1 SV=2	PREDICTED: protein LHY-like isoform X2 [Cucumis melo]
Cla016509	--	--	--	--	[S]	Function unknown	Uncharacterized conserved protein (DUF2039)	--	PREDICTED: uncharacterized protein LOC103498541 [Cucumis melo]
Cla009517	--	--	--	--	[U]	Intracellular trafficking, secretion, and vesicular transport	Protein of unknown function (DUF1162)	--	PREDICTED: uncharacterized protein LOC101204937 isoform X1 [Cucumis sativus]
Cla016659	[T]	Signal transduction mechanisms	Biological Process: phosphorelay signal transduction system (GO:0000160);; Molecular Function: DNA binding (GO:0003677);; Molecular Function: chromatin binding (GO:0003682);;	K14491|0.0|vvi:100259369|hypothetical protein LOC100259369; K14491 two-component response regulator ARR-B family	[K]	Transcription	Response regulator receiver domain	Two-component response regulator ARR12 GN=ARR12 OS=Arabidopsis thaliana (Mouse-ear cress) PE=2 SV=2	PREDICTED: two-component response regulator ARR12-like [Cucumis melo]
Cla002761	[S]	Function unknown	--	--	[S]	Function unknown	DTW domain	--	PREDICTED: LOW QUALITY PROTEIN: DTW domain-containing protein 2 [Cucumis melo]
Cla019499	--	--	Molecular Function: transcription factor activity, sequence-specific DNA binding (GO:0003700);; Cellular Component: nucleus (GO:0005634);; Cellular Component: mitochondrion (GO:0005739);; Biological Process: regulation of transcription, DNA-templated (GO:0006355);; Molecular Function: sequence-specific DNA binding (GO:0043565);;	--	[R]	General function prediction only	PPR repeat;; PPR repeat family;; Pentatricopeptide repeat domain;; Tetratricopeptide repeat;; Tetratricopeptide repeat	Pentatricopeptide repeat-containing protein At4g21705, mitochondrial (Precursor) GN=At4g21705 OS=Arabidopsis thaliana (Mouse-ear cress) PE=2 SV=1	PREDICTED: pentatricopeptide repeat-containing protein At4g21705, mitochondrial [Cucumis melo]
Cla008263	--	--	Biological Process: fatty acid biosynthetic process (GO:0006633);; Cellular Component: membrane (GO:0016020);; Molecular Function: transferase activity, transferring acyl groups other than amino-acyl groups (GO:0016747);;	--	--	--	FAE1/Type III polyketide synthase-like protein;; 3-Oxoacyl-[acyl-carrier-protein (ACP)] synthase III C terminal;; Chalcone and stilbene synthases, C-terminal domain	3-ketoacyl-CoA synthase 12 (Precursor) GN=KCS12 OS=Arabidopsis thaliana (Mouse-ear cress) PE=2 SV=1	PREDICTED: 3-ketoacyl-CoA synthase 12-like [Cucumis sativus]
Cla022779	--	--	--	--	[AR]	--	KH domain;; KH domain	RNA-binding KH domain-containing protein PEPPER {ECO:0000303|PubMed:16356489} OS=Arabidopsis thaliana (Mouse-ear cress) PE=2 SV=1	PREDICTED: RNA-binding KH domain-containing protein PEPPER [Cucumis sativus]
Cla018943	[RTKL]	--	Molecular Function: cyclin-dependent protein serine/threonine kinase activity (GO:0004693);; Molecular Function: ATP binding (GO:0005524);; Biological Process: protein phosphorylation (GO:0006468);; Biological Process: regulation of cell cycle (GO:0051726);;	K02202|0.0|vvi:100247566|hypothetical protein LOC100247566; K02202 cyclin-dependent kinase 7 [EC:2.7.11.22]	[DKL]	--	Protein kinase domain;; Protein tyrosine kinase	Cyclin-dependent kinase D-1 GN=OJ1764_D01.12 OS=Oryza sativa subsp. japonica (Rice) PE=1 SV=1	PREDICTED: cyclin-dependent kinase D-3-like [Cucumis melo]
Cla011803	[S]	Function unknown	Biological Process: activation of MAPKK activity (GO:0000186);; Molecular Function: MAP kinase kinase kinase activity (GO:0004709);; Molecular Function: ATP binding (GO:0005524);; Cellular Component: integral component of membrane (GO:0016021);; Molecular Function: 2-alkenal reductase [NAD(P)] activity (GO:0032440);; Biological Process: oxidation-reduction process (GO:0055114);;	--	--	--	Protein tyrosine kinase;; Protein kinase domain;; Leucine Rich repeats (2 copies);; Leucine Rich Repeat;; Leucine rich repeat;; Leucine Rich repeat;; Leucine rich repeat;; Leucine rich repeat N-terminal domain	Leucine-rich repeat receptor-like serine/threonine-protein kinase BAM1 (Precursor) GN=BAM1 OS=Arabidopsis thaliana (Mouse-ear cress) PE=1 SV=1	PREDICTED: leucine-rich repeat receptor-like serine/threonine-protein kinase BAM1 [Cucumis sativus]
Cla016193	--	--	Cellular Component: mitochondrial inner membrane (GO:0005743);; Biological Process: mitochondrial transport (GO:0006839);; Cellular Component: chloroplast (GO:0009507);; Biological Process: ornithine transport (GO:0015822);; Cellular Component: integral component of membrane (GO:0016021);;	K03454|1e-170|pop:POPTR_740022|hypothetical protein; K03454 mitochondrial carrier protein, MC family	[C]	Energy production and conversion	Mitochondrial carrier protein	Mitochondrial carnitine/acylcarnitine carrier-like protein GN=BOU OS=Arabidopsis thaliana (Mouse-ear cress) PE=2 SV=1	PREDICTED: mitochondrial carnitine/acylcarnitine carrier-like protein [Cucumis melo]
Cla001916	[L]	Replication, recombination and repair	Molecular Function: DNA binding (GO:0003677);; Molecular Function: chromatin binding (GO:0003682);; Molecular Function: DNA (cytosine-5-)-methyltransferase activity (GO:0003886);; Cellular Component: nucleus (GO:0005634);; Molecular Function: transferase activity, transferring acyl groups (GO:0016746);; Biological Process: C-5 methylation of cytosine (GO:0090116);;	K00558|0.0|vvi:100251127|hypothetical protein LOC100251127; K00558 DNA (cytosine-5-)-methyltransferase [EC:2.1.1.37]	--	--	Cytosine specific DNA methyltransferase replication foci domain;; C-5 cytosine-specific DNA methylase;; BAH domain	DNA (cytosine-5)-methyltransferase 1B GN=OJ1506_G02.17 OS=Oryza sativa subsp. japonica (Rice) PE=2 SV=1	PREDICTED: DNA (cytosine-5)-methyltransferase 1B-like [Cucumis melo]
Cla019328	[IQR]	--	Molecular Function: carbonyl reductase (NADPH) activity (GO:0004090);; Biological Process: oxidation-reduction process (GO:0055114);;	--	[Q]	Secondary metabolites biosynthesis, transport and catabolism	short chain dehydrogenase;; Enoyl-(Acyl carrier protein) reductase	Short-chain dehydrogenase/reductase 2b GN=F27D4.10 OS=Arabidopsis thaliana (Mouse-ear cress) PE=2 SV=1	short-chain dehydrogenase/reductase family protein [Cucumis melo subsp. melo]
Cla010130	--	--	Molecular Function: DNA binding (GO:0003677);; Molecular Function: chromatin binding (GO:0003682);; Molecular Function: zinc ion binding (GO:0008270);;	--	--	--	Myb-like DNA-binding domain	Transcription factor MYB1R1 OS=Solanum tuberosum (Potato) PE=2 SV=1	PREDICTED: transcription factor MYB1R1 [Cucumis sativus]
Cla002139	--	--	Molecular Function: zinc ion binding (GO:0008270);;	--	[R]	General function prediction only	PHD-zinc-finger like domain;; PHD-like zinc-binding domain;; PHD-finger	Histone-lysine N-methyltransferase ATX1 {ECO:0000303|PubMed:12699618} OS=Arabidopsis thaliana (Mouse-ear cress) PE=1 SV=2	hypothetical protein Csa_5G387950 [Cucumis sativus]
Cla015575	--	--	Molecular Function: hydrolase activity (GO:0016787);;	K01193|2e-88|vvi:100232951|CWINV; cell wall apoplastic invertase; K01193 beta-fructofuranosidase [EC:3.2.1.26]	[G]	Carbohydrate transport and metabolism	Glycosyl hydrolases family 32 N-terminal domain	Beta-fructofuranosidase, insoluble isoenzyme CWINV1 (Precursor) GN=MMM17.26 OS=Arabidopsis thaliana (Mouse-ear cress) PE=1 SV=1	PREDICTED: beta-fructofuranosidase, insoluble isoenzyme CWINV1-like, partial [Cucumis melo]
Cla022026	--	--	--	--	[S]	Function unknown	Vitamin B6 photo-protection and homoeostasis	Protein root UVB sensitive 3 {ECO:0000303|PubMed:19515790} OS=Arabidopsis thaliana (Mouse-ear cress) PE=2 SV=1	PREDICTED: UPF0420 protein C16orf58 homolog isoform X1 [Cucumis melo]
Cla018568	--	--	Molecular Function: (1->3)-beta-D-glucan binding (GO:0001872);; Molecular Function: protein histidine kinase activity (GO:0004673);; Cellular Component: plasmodesma (GO:0009506);; Biological Process: peptidyl-histidine phosphorylation (GO:0018106);; Cellular Component: anchored component of membrane (GO:0031225);;	--	--	--	X8 domain	PLASMODESMATA CALLOSE-BINDING PROTEIN 3 (Precursor) GN=PDCB3 OS=Arabidopsis thaliana (Mouse-ear cress) PE=1 SV=1	PREDICTED: glucan endo-1,3-beta-glucosidase-like protein 2 isoform X2 [Cucumis melo]
Cla014727	--	--	--	--	[J]	Translation, ribosomal structure and biogenesis	39S mitochondrial ribosomal protein L46	--	PREDICTED: 54S ribosomal protein L17, mitochondrial isoform X2 [Cucumis melo]
Cla004984	--	--	--	--	[O]	Posttranslational modification, protein turnover, chaperones	Ring finger domain	RING-H2 finger protein ATL2 GN=ATL2 OS=Arabidopsis thaliana (Mouse-ear cress) PE=2 SV=2	PREDICTED: RING-H2 finger protein ATL80-like [Sesamum indicum]
Cla003629	[E]	Amino acid transport and metabolism	--	--	[E]	Amino acid transport and metabolism	POT family;; Major Facilitator Superfamily	Protein NRT1/ PTR FAMILY 5.10 GN=NPF5.10 OS=Arabidopsis thaliana (Mouse-ear cress) PE=2 SV=1	PREDICTED: protein NRT1/ PTR FAMILY 5.10-like [Cucumis melo]
Cla010934	--	--	Biological Process: tRNA 5'-leader removal (GO:0001682);; Molecular Function: ribonuclease P activity (GO:0004526);; Biological Process: RNA processing (GO:0006396);; Biological Process: RNA phosphodiester bond hydrolysis, endonucleolytic (GO:0090502);;	K01164|0.0|rcu:RCOM_1346560|hypothetical protein; K01164 ribonuclease P/MRP protein subunit POP1 [EC:3.1.26.5]	[A]	RNA processing and modification	Ribonucleases P/MRP protein subunit POP1;; POPLD (NUC188) domain	--	PREDICTED: ribonucleases P/MRP protein subunit POP1 [Cucumis sativus]
Cla020652	--	--	--	--	--	--	Transferase family	Uncharacterized acetyltransferase At3g50280 GN=At3g50280 OS=Arabidopsis thaliana (Mouse-ear cress) PE=3 SV=1	PREDICTED: uncharacterized acetyltransferase At3g50280-like [Cucumis sativus]
Cla009766	[Q]	Secondary metabolites biosynthesis, transport and catabolism	--	K09832|0.0|vvi:100255505|similar to sterol 22-desaturase; K09832 cytochrome P450, family 710, subfamily A	[QI]	--	Cytochrome P450	Cytochrome P450 710A1 GN=CYP710A1 OS=Arabidopsis thaliana (Mouse-ear cress) PE=1 SV=1	PREDICTED: cytochrome P450 710A1-like [Cucumis melo]
Cla021987	[RTKL]	--	--	--	[T]	Signal transduction mechanisms	Protein tyrosine kinase;; Protein kinase domain;; Universal stress protein family	Serine/threonine-protein kinase GN=PUB51 OS=Arabidopsis thaliana (Mouse-ear cress) PE=2 SV=2	PREDICTED: U-box domain-containing protein 51 isoform X1 [Cucumis sativus]
Cla005828	--	--	--	--	--	--	--	--	hypothetical protein Csa_5G098990 [Cucumis sativus]
Cla006772	--	--	--	--	--	--	WRKY DNA -binding domain;; Plant zinc cluster domain	Probable WRKY transcription factor 15 GN=WRKY15 OS=Arabidopsis thaliana (Mouse-ear cress) PE=2 SV=1	PREDICTED: probable WRKY transcription factor 15 isoform X2 [Cucumis melo]
Cla011530	--	--	Molecular Function: DNA binding (GO:0003677);;	--	--	--	Domain of unknown function (DUF296)	AT-hook motif nuclear-localized protein 1 {ECO:0000303|PubMed:15604740} OS=Arabidopsis thaliana (Mouse-ear cress) PE=1 SV=1	PREDICTED: uncharacterized protein LOC103482669 [Cucumis melo]
Cla009540	[K]	Transcription	--	K11592|1e-158|rcu:RCOM_1077610|ATP binding protein, putative (EC:3.1.26.3); K11592 endoribonuclease Dicer [EC:3.1.26.-]	[A]	RNA processing and modification	Ribonuclease III domain;; Ribonuclease-III-like;; Double-stranded RNA binding motif	Endoribonuclease Dicer homolog 2 GN=At3g03300 OS=Arabidopsis thaliana (Mouse-ear cress) PE=1 SV=2	PREDICTED: endoribonuclease Dicer homolog 2 isoform X4 [Cucumis melo]
Cla016512	--	--	--	--	--	--	--	--	hypothetical protein Csa_5G640530 [Cucumis sativus]
Cla011857	--	--	Biological Process: metabolic process (GO:0008152);; Molecular Function: lyase activity (GO:0016829);;	--	--	--	--	--	PREDICTED: uncharacterized protein LOC102627358 [Citrus sinensis]
Cla001881	--	--	Molecular Function: DNA binding (GO:0003677);;	--	--	--	ZF-HD protein dimerisation region	Zinc-finger homeodomain protein 4 GN=F14L17.21 OS=Arabidopsis thaliana (Mouse-ear cress) PE=1 SV=1	PREDICTED: zinc-finger homeodomain protein 4 [Cucumis melo]
Cla007853	--	--	Molecular Function: DNA binding (GO:0003677);; Cellular Component: nucleus (GO:0005634);; Biological Process: regulation of transcription, DNA-templated (GO:0006355);;	--	--	--	No apical meristem (NAM) protein	NAC domain-containing protein 2 GN=T1N6.12 OS=Arabidopsis thaliana (Mouse-ear cress) PE=2 SV=2	PREDICTED: NAC domain-containing protein 2 [Cucumis sativus]
Cla012973	[M]	Cell wall/membrane/envelope biogenesis	Cellular Component: integral component of membrane (GO:0016021);; Molecular Function: cellulose synthase (UDP-forming) activity (GO:0016760);; Biological Process: cellulose biosynthetic process (GO:0030244);;	--	--	--	Cellulose synthase;; RING/Ubox like zinc-binding domain;; Glycosyltransferase like family 2;; Glycosyl transferase family group 2	Cellulose synthase-like protein D3 GN=T17B22.26 OS=Arabidopsis thaliana (Mouse-ear cress) PE=1 SV=1	PREDICTED: cellulose synthase-like protein D3 [Cucumis melo]
Cla021535	[R]	General function prediction only	--	--	[QR]	--	non-haem dioxygenase in morphine synthesis N-terminal;; 2OG-Fe(II) oxygenase superfamily	1-aminocyclopropane-1-carboxylate oxidase homolog 1 GN=At1g06620 OS=Arabidopsis thaliana (Mouse-ear cress) PE=2 SV=1	PREDICTED: LOW QUALITY PROTEIN: 1-aminocyclopropane-1-carboxylate oxidase homolog 1-like [Cucumis melo]
Cla018953	[O]	Posttranslational modification, protein turnover, chaperones	Biological Process: protein peptidyl-prolyl isomerization (GO:0000413);; Molecular Function: peptidyl-prolyl cis-trans isomerase activity (GO:0003755);; Biological Process: protein folding (GO:0006457);; Biological Process: unsaturated fatty acid biosynthetic process (GO:0006636);; Cellular Component: chloroplast thylakoid lumen (GO:0009543);; Biological Process: stomatal complex morphogenesis (G…	--	[O]	Posttranslational modification, protein turnover, chaperones	FKBP-type peptidyl-prolyl cis-trans isomerase	Peptidyl-prolyl cis-trans isomerase FKBP13, chloroplastic (Precursor) GN=MRA19.7 OS=Arabidopsis thaliana (Mouse-ear cress) PE=1 SV=2	PREDICTED: peptidyl-prolyl cis-trans isomerase FKBP13, chloroplastic isoform X1 [Cucumis melo]
Cla008786	[Q]	Secondary metabolites biosynthesis, transport and catabolism	--	K04123|1e-123|pop:POPTR_688380|CYP88A9; cytochrome P450 probable ent-kaurenoic acid oxidase (EC:1.14.13.79); K04123 ent-kaurenoic acid hydroxylase [EC:1.14.13.79]	[QI]	--	Cytochrome P450	Beta-amyrin 11-oxidase GN=CYP88D6 OS=Glycyrrhiza uralensis (Chinese licorice) PE=1 SV=1	PREDICTED: beta-amyrin 11-oxidase-like [Cucumis melo]
Cla003021	--	--	--	--	--	--	SAD/SRA domain;; Ring finger domain	E3 ubiquitin-protein ligase ORTHRUS 2 GN=F12K22.14 OS=Arabidopsis thaliana (Mouse-ear cress) PE=1 SV=1	PREDICTED: E3 ubiquitin-protein ligase ORTHRUS 2-like [Cucumis melo]
Cla011726	[RTKL]	--	Biological Process: MAPK cascade (GO:0000165);; Molecular Function: protein serine/threonine kinase activity (GO:0004674);; Biological Process: protein phosphorylation (GO:0006468);; Biological Process: regulation of signal transduction (GO:0009966);;	--	[T]	Signal transduction mechanisms	Protein tyrosine kinase;; Protein kinase domain	Cysteine-rich receptor-like protein kinase 10 (Precursor) GN=F21P8.70 OS=Arabidopsis thaliana (Mouse-ear cress) PE=1 SV=3	PREDICTED: putative receptor-like protein kinase At4g00960 isoform X2 [Cucumis melo]
Cla014591	[O]	Posttranslational modification, protein turnover, chaperones	Biological Process: protein peptidyl-prolyl isomerization (GO:0000413);; Molecular Function: peptidyl-prolyl cis-trans isomerase activity (GO:0003755);; Cellular Component: endoplasmic reticulum (GO:0005783);; Cellular Component: cytosol (GO:0005829);; Cellular Component: plasma membrane (GO:0005886);; Biological Process: gluconeogenesis (GO:0006094);; Biological Process: glycolytic process (GO:0…	K09578|1e-71|pop:POPTR_820087|hypothetical protein; K09578 peptidyl-prolyl cis-trans isomerase NIMA-interacting 1 [EC:5.2.1.8]	[O]	Posttranslational modification, protein turnover, chaperones	PPIC-type PPIASE domain;; PPIC-type PPIASE domain;; PPIC-type PPIASE domain	Peptidyl-prolyl cis-trans isomerase Pin1 GN=PIN1 OS=Malus domestica (Apple) PE=2 SV=1	PREDICTED: peptidyl-prolyl cis-trans isomerase Pin1 [Cucumis melo]
Cla020204	--	--	Molecular Function: hydrolase activity, hydrolyzing O-glycosyl compounds (GO:0004553);; Biological Process: carbohydrate metabolic process (GO:0005975);;	--	--	--	Glycosyl hydrolases family 43	--	PREDICTED: uncharacterized protein LOC101203100 [Cucumis sativus]
Cla005561	--	--	--	--	[S]	Function unknown	Protein similar to CwfJ C-terminus 1;; Protein similar to CwfJ C-terminus 2	Zinc finger CCCH domain-containing protein 59 GN=OJ1001_G09.14 OS=Oryza sativa subsp. japonica (Rice) PE=2 SV=1	hypothetical protein Csa_5G033990 [Cucumis sativus]
Cla020642	--	--	--	--	--	--	WRKY DNA -binding domain;; Plant zinc cluster domain	Probable WRKY transcription factor 7 GN=WRKY7 OS=Arabidopsis thaliana (Mouse-ear cress) PE=2 SV=1	PREDICTED: probable WRKY transcription factor 7 isoform X2 [Cucumis melo]
Cla001455	[I]	Lipid transport and metabolism	Molecular Function: acetyl-CoA carboxylase activity (GO:0003989);; Molecular Function: biotin carboxylase activity (GO:0004075);; Molecular Function: ATP binding (GO:0005524);; Biological Process: fatty acid biosynthetic process (GO:0006633);; Cellular Component: chloroplast (GO:0009507);; Molecular Function: metal ion binding (GO:0046872);; Biological Process: malonyl-CoA biosynthetic process (G…	K01961|0.0|rcu:RCOM_1657380|Biotin caboxylase subunit (BC) of Het-ACCase (EC:6.4.1.2); K01961 acetyl-CoA carboxylase, biotin carboxylase subunit [EC:6.4.1.2 6.3.4.14]	[IE]	--	Carbamoyl-phosphate synthase L chain, ATP binding domain;; Biotin carboxylase C-terminal domain;; ATP-grasp domain;; ATP-grasp domain	Biotin carboxylase 1, chloroplastic (Precursor) GN=POPTRDRAFT_831870 OS=Populus trichocarpa (Western balsam poplar) PE=2 SV=1	PREDICTED: biotin carboxylase 1, chloroplastic [Cucumis melo]
Cla007789	--	--	--	--	[O]	Posttranslational modification, protein turnover, chaperones	DnaJ domain	--	PREDICTED: uncharacterized protein LOC101222821 [Cucumis sativus]
MSTRG.9545	--	--	--	--	--	--	Viral movement protein (MP)	--	hypothetical protein Csa_1G614640 [Cucumis sativus]
Cla018694	[O]	Posttranslational modification, protein turnover, chaperones	Molecular Function: ATP binding (GO:0005524);; Cellular Component: cytosol (GO:0005829);; Biological Process: rRNA processing (GO:0006364);; Biological Process: protein folding (GO:0006457);; Molecular Function: unfolded protein binding (GO:0051082);;	K09495|0.0|pop:POPTR_573556|hypothetical protein; K09495 T-complex protein 1 subunit gamma	[O]	Posttranslational modification, protein turnover, chaperones	TCP-1/cpn60 chaperonin family	T-complex protein 1 subunit gamma {ECO:0000303|PubMed:11599560} OS=Arabidopsis thaliana (Mouse-ear cress) PE=1 SV=1	PREDICTED: T-complex protein 1 subunit gamma [Cucumis melo]
Cla021599	[J]	Translation, ribosomal structure and biogenesis	--	K02984|1e-171|rcu:RCOM_0911410|40S ribosomal protein S3a, putative; K02984 small subunit ribosomal protein S3Ae	[J]	Translation, ribosomal structure and biogenesis	Ribosomal S3Ae family	40S ribosomal protein S3a {ECO:0000255|HAMAP-Rule:MF_03122} OS=Cicer arietinum (Chickpea) PE=2 SV=1	PREDICTED: 40S ribosomal protein S3a [Cucumis melo]
Cla009283	--	--	Molecular Function: DNA binding (GO:0003677);; Molecular Function: transcription factor activity, sequence-specific DNA binding (GO:0003700);; Biological Process: regulation of transcription, DNA-templated (GO:0006355);; Cellular Component: cell part (GO:0044464);;	--	--	--	AP2 domain	Ethylene-responsive transcription factor RAP2-3 OS=Arabidopsis thaliana (Mouse-ear cress) PE=1 SV=2	PREDICTED: ethylene-responsive transcription factor RAP2-3-like [Cucumis melo]
Cla000382	--	--	--	K12181|6e-59|ath:AT4G14110|COP9; COP9 (CONSTITUTIVE PHOTOMORPHOGENIC 9); metalloendopeptidase/ protein binding; K12181 COP9 signalosome complex subunit 8	[OT]	--	COP9 signalosome, subunit CSN8	COP9 signalosome complex subunit 8 GN=dl3095c OS=Arabidopsis thaliana (Mouse-ear cress) PE=1 SV=1	PREDICTED: COP9 signalosome complex subunit 8 isoform X2 [Cucumis melo]
Cla020510	--	--	--	--	[TO]	--	OTU-like cysteine protease	OTU domain-containing protein At3g57810 GN=At3g57810 OS=Arabidopsis thaliana (Mouse-ear cress) PE=2 SV=1	PREDICTED: OTU domain-containing protein At3g57810-like [Cucumis sativus]
Cla020135	--	--	Cellular Component: integral component of membrane (GO:0016021);;	--	[S]	Function unknown	PQ loop repeat	--	PREDICTED: probable vacuolar amino acid transporter YPQ1 [Cucumis melo]
Cla004940	--	--	Biological Process: metal ion transport (GO:0030001);; Molecular Function: metal ion binding (GO:0046872);;	--	[P]	Inorganic ion transport and metabolism	Heavy-metal-associated domain	Putative late blight resistance protein homolog R1A-3 GN=R1A-3 OS=Solanum demissum (Wild potato) PE=5 SV=2	PREDICTED: uncharacterized protein LOC103482919 [Cucumis melo]
Cla005909	--	--	--	--	--	--	--	--	PREDICTED: uncharacterized protein LOC101215292 [Cucumis sativus]
Cla020463	[R]	General function prediction only	--	--	--	--	Sucrose-6F-phosphate phosphohydrolase;; Sucrose-6-phosphate phosphohydrolase C-terminal;; haloacid dehalogenase-like hydrolase	Sucrose-phosphatase 1 GN=SPP1 OS=Nicotiana tabacum (Common tobacco) PE=2 SV=1	PREDICTED: sucrose-phosphatase 2 [Cucumis melo]
Cla021147	[D]	Cell cycle control, cell division, chromosome partitioning	--	--	[YU]	--	CAS/CSE protein, C-terminus;; Cse1;; Importin-beta N-terminal domain;; Exportin 1-like protein	Exportin-2 GN=CAS OS=Arabidopsis thaliana (Mouse-ear cress) PE=2 SV=1	PREDICTED: exportin-2 [Cucumis melo]
Cla014260	[O]	Posttranslational modification, protein turnover, chaperones	Cellular Component: Golgi apparatus (GO:0005794);; Molecular Function: electron carrier activity (GO:0009055);; Molecular Function: protein disulfide oxidoreductase activity (GO:0015035);; Biological Process: methylglyoxal catabolic process to D-lactate via S-lactoyl-glutathione (GO:0019243);; Biological Process: cell redox homeostasis (GO:0045454);; Biological Process: oxidation-reduction proces…	K03676|2e-45|rcu:RCOM_0415510|glutaredoxin-1, grx1, putative; K03676 glutaredoxin 3	[O]	Posttranslational modification, protein turnover, chaperones	Glutaredoxin	Glutaredoxin-C3 GN=GRXC3 OS=Arabidopsis thaliana (Mouse-ear cress) PE=2 SV=1	PREDICTED: glutaredoxin-C3 [Cucumis sativus]
MSTRG.14551	--	--	Molecular Function: nucleic acid binding (GO:0003676);; Molecular Function: zinc ion binding (GO:0008270);;	--	--	--	MuDR family transposase;; MULE transposase domain;; SWIM zinc finger;; Transposase, Mutator family	--	PREDICTED: uncharacterized protein LOC103501005 [Cucumis melo]
Cla008262	--	--	--	--	--	--	--	--	PREDICTED: uncharacterized protein LOC101209410 [Cucumis sativus]
Cla016617	--	--	--	K14488|5e-55|vvi:100257133|hypothetical protein LOC100257133; K14488 SAUR family protein	--	--	Auxin responsive protein	Indole-3-acetic acid-induced protein ARG7 GN=ARG7 OS=Vigna radiata var. radiata (Mung bean) PE=2 SV=1	PREDICTED: auxin-induced protein 15A [Cucumis melo]
Cla007842	--	--	Biological Process: gene silencing by RNA (GO:0031047);;	--	--	--	XS domain;; XS zinc finger domain	Protein SUPPRESSOR OF GENE SILENCING 3 GN=SGS3 OS=Arabidopsis thaliana (Mouse-ear cress) PE=1 SV=1	PREDICTED: protein SUPPRESSOR OF GENE SILENCING 3 [Cucumis melo]
Cla011802	[R]	General function prediction only	Cellular Component: membrane (GO:0016020);;	--	[P]	Inorganic ion transport and metabolism	Sodium Bile acid symporter family;; SBF-like CPA transporter family (DUF4137)	Probable sodium/metabolite cotransporter BASS2, chloroplastic (Precursor) OS=Oryza sativa subsp. japonica (Rice) PE=2 SV=1	PREDICTED: probable sodium/metabolite cotransporter BASS1, chloroplastic [Cucumis melo]
Cla009306	--	--	Molecular Function: structural constituent of ribosome (GO:0003735);; Biological Process: translation (GO:0006412);; Cellular Component: cytosolic small ribosomal subunit (GO:0022627);;	K02971|1e-36|ath:AT5G27700|structural constituent of ribosome; K02971 small subunit ribosomal protein S21e	[J]	Translation, ribosomal structure and biogenesis	Ribosomal protein S21e	40S ribosomal protein S21-2 GN=RPS21C OS=Arabidopsis thaliana (Mouse-ear cress) PE=1 SV=2	PREDICTED: 40S ribosomal protein S21-2 [Cucumis melo]
Cla016192	--	--	Biological Process: transport (GO:0006810);; Cellular Component: integral component of membrane (GO:0016021);;	K03454|1e-171|pop:POPTR_740022|hypothetical protein; K03454 mitochondrial carrier protein, MC family	[C]	Energy production and conversion	Mitochondrial carrier protein	Mitochondrial carnitine/acylcarnitine carrier-like protein GN=BOU OS=Arabidopsis thaliana (Mouse-ear cress) PE=2 SV=1	PREDICTED: mitochondrial carnitine/acylcarnitine carrier-like protein [Cucumis melo]
Cla014378	[G]	Carbohydrate transport and metabolism	Molecular Function: protein serine/threonine kinase activity (GO:0004674);; Biological Process: protein phosphorylation (GO:0006468);; Molecular Function: phosphoglycolate phosphatase activity (GO:0008967);; Cellular Component: chloroplast (GO:0009507);; Biological Process: dephosphorylation (GO:0016311);;	K19269|1e-172|vvi:100243036|hypothetical protein LOC100243036; K01101 4-nitrophenyl phosphatase [EC:3.1.3.41]	[P]	Inorganic ion transport and metabolism	Haloacid dehalogenase-like hydrolase;; HAD-hyrolase-like;; haloacid dehalogenase-like hydrolase;; Haloacid dehalogenase-like hydrolase	Phosphoglycolate phosphatase 2 GN=PGLP2 OS=Arabidopsis thaliana (Mouse-ear cress) PE=1 SV=1	PREDICTED: phosphoglycolate phosphatase 2 [Cucumis melo]
Cla023197	[R]	General function prediction only	--	--	[A]	RNA processing and modification	Zinc finger C-x8-C-x5-C-x3-H type (and similar)	Zinc finger CCCH domain-containing protein 65 GN=EMB1789 OS=Arabidopsis thaliana (Mouse-ear cress) PE=2 SV=1	PREDICTED: zinc finger CCCH domain-containing protein 65 isoform X1 [Cucumis sativus]
Cla010301	--	--	--	--	--	--	Domain of unknown function (DUF4228)	--	PREDICTED: uncharacterized protein LOC101205353 [Cucumis sativus]
Cla014414	[R]	General function prediction only	Biological Process: ethylene biosynthetic process (GO:0009693);; Molecular Function: 1-aminocyclopropane-1-carboxylate oxidase activity (GO:0009815);; Biological Process: fruit ripening (GO:0009835);; Molecular Function: L-ascorbic acid binding (GO:0031418);; Molecular Function: naringenin 3-dioxygenase activity (GO:0045486);; Molecular Function: metal ion binding (GO:0046872);; Biological Proces…	K05933|0.0|vvi:100232928|ACO1; 1-aminocyclopropane-1-carboxylic acid oxidase 1; K05933 aminocyclopropanecarboxylate oxidase [EC:1.14.17.4]	[QR]	--	2OG-Fe(II) oxygenase superfamily;; non-haem dioxygenase in morphine synthesis N-terminal	1-aminocyclopropane-1-carboxylate oxidase 3 GN=ACO3 OS=Cucumis melo (Muskmelon) PE=2 SV=1	PREDICTED: 1-aminocyclopropane-1-carboxylate oxidase 3 [Cucumis melo]
Cla005913	[O]	Posttranslational modification, protein turnover, chaperones	--	K00809|0.0|rcu:RCOM_0663340|deoxyhypusine synthase, putative (EC:2.5.1.45); K00809 deoxyhypusine synthase [EC:2.5.1.46]	[O]	Posttranslational modification, protein turnover, chaperones	Deoxyhypusine synthase	Deoxyhypusine synthase GN=DHS OS=Dianthus caryophyllus (Carnation) PE=2 SV=1	PREDICTED: deoxyhypusine synthase isoform X1 [Cucumis melo]
Cla018183	[R]	General function prediction only	Molecular Function: oxidoreductase activity (GO:0016491);; Biological Process: oxidation-reduction process (GO:0055114);;	--	[R]	General function prediction only	Aldo/keto reductase family	Aldo-keto reductase family 4 member C9 GN=AKR4C9 OS=Arabidopsis thaliana (Mouse-ear cress) PE=1 SV=1	PREDICTED: aldo-keto reductase family 4 member C9 [Cucumis sativus]
Cla017127	[RTKL]	--	--	--	[R]	General function prediction only	Protein kinase domain;; Protein tyrosine kinase	Protein kinase PVPK-1 OS=Phaseolus vulgaris (Kidney bean) PE=2 SV=1	PREDICTED: protein kinase PVPK-1 [Cucumis melo]
Cla020653	--	--	--	--	--	--	Transferase family	Uncharacterized acetyltransferase At3g50280 GN=At3g50280 OS=Arabidopsis thaliana (Mouse-ear cress) PE=3 SV=1	PREDICTED: uncharacterized acetyltransferase At3g50280-like [Cucumis melo]
Cla011070	[S]	Function unknown	Molecular Function: protein kinase activity (GO:0004672);; Molecular Function: ATP binding (GO:0005524);; Biological Process: protein phosphorylation (GO:0006468);; Cellular Component: membrane (GO:0016020);;	--	--	--	Leucine Rich Repeat;; Leucine Rich repeats (2 copies);; Protein tyrosine kinase;; Leucine rich repeat;; Protein kinase domain;; Leucine Rich repeat;; Leucine rich repeat;; Leucine rich repeat N-terminal domain	Probable inactive receptor kinase At5g10020 (Precursor) GN=At5g10020 OS=Arabidopsis thaliana (Mouse-ear cress) PE=1 SV=2	PREDICTED: probable inactive receptor kinase At5g10020 isoform X1 [Cucumis sativus]
Cla020547	[OC]	--	Biological Process: glycerol ether metabolic process (GO:0006662);; Cellular Component: chloroplast (GO:0009507);; Molecular Function: protein disulfide oxidoreductase activity (GO:0015035);; Biological Process: cell redox homeostasis (GO:0045454);; Biological Process: oxidation-reduction process (GO:0055114);;	--	[O]	Posttranslational modification, protein turnover, chaperones	Thioredoxin	Thioredoxin-like 3-2, chloroplastic (Precursor) GN=WCRKC2 OS=Arabidopsis thaliana (Mouse-ear cress) PE=2 SV=1	PREDICTED: thioredoxin-like 3-2, chloroplastic isoform X8 [Cucumis melo]
Cla016649	--	--	Molecular Function: phospholipid binding (GO:0005543);; Cellular Component: plasma membrane (GO:0005886);; Biological Process: cysteine biosynthetic process (GO:0019344);;	--	--	--	Protein of unknown function (DUF1336)	Protein ENHANCED DISEASE RESISTANCE 2 GN=EDR2 OS=Arabidopsis thaliana (Mouse-ear cress) PE=2 SV=1	PREDICTED: protein ENHANCED DISEASE RESISTANCE 2 [Cucumis sativus]
Cla009613	--	--	--	--	--	--	--	--	PREDICTED: uncharacterized protein LOC101206260 isoform X1 [Cucumis sativus]
Cla016832	--	--	--	--	--	--	--	--	PREDICTED: uncharacterized protein LOC103498512 [Cucumis melo]
Cla008339	[K]	Transcription	--	--	[K]	Transcription	Homeobox domain;; Homeobox associated leucine zipper	Homeobox-leucine zipper protein HAT5 GN=F4P13.2 OS=Arabidopsis thaliana (Mouse-ear cress) PE=1 SV=1	PREDICTED: homeobox-leucine zipper protein HAT5-like isoform X2 [Cucumis sativus]
Cla017323	--	--	Molecular Function: DNA binding (GO:0003677);; Cellular Component: nucleus (GO:0005634);;	--	--	--	SBP domain;; Ankyrin repeat;; Ankyrin repeat	Squamosa promoter-binding-like protein 12 GN=SPL12 OS=Arabidopsis thaliana (Mouse-ear cress) PE=1 SV=1	PREDICTED: squamosa promoter-binding-like protein 1 [Cucumis sativus]
Cla009392	--	--	--	--	[R]	General function prediction only	Carbohydrate-binding protein of the ER;; Leucine Rich repeats (2 copies);; Di-glucose binding within endoplasmic reticulum;; Leucine Rich Repeat	Putative leucine-rich repeat receptor-like serine/threonine-protein kinase At2g14440 (Precursor) GN=At2g14440 OS=Arabidopsis thaliana (Mouse-ear cress) PE=3 SV=1	PREDICTED: putative leucine-rich repeat receptor-like serine/threonine-protein kinase At2g14440 [Cucumis melo]
Cla013148	[QR]	--	Cellular Component: nucleus (GO:0005634);; Cellular Component: cytosol (GO:0005829);; Molecular Function: methyltransferase activity (GO:0008168);; Biological Process: methylation (GO:0032259);;	--	[R]	General function prediction only	--	--	hypothetical protein Csa_3G187230 [Cucumis sativus]
Cla023393	--	--	--	--	--	--	--	--	hypothetical protein Csa_4G637770 [Cucumis sativus]
Cla009265	--	--	--	--	--	--	Domain of unknown function (DUF3511)	--	hypothetical protein Csa_6G312030 [Cucumis sativus]
Cla021220	--	--	--	--	[GC]	--	UDP-glucoronosyl and UDP-glucosyl transferase	Putative UDP-rhamnose:rhamnosyltransferase 1 OS=Fragaria ananassa (Strawberry) PE=2 SV=1	PREDICTED: UDP-glycosyltransferase 91A1-like [Cucumis melo]
MSTRG.14548	--	--	--	--	--	--	--	--	unknown [Glycine max]
Cla011198	--	--	Molecular Function: protein dimerization activity (GO:0046983);;	--	--	--	Helix-loop-helix DNA-binding domain	Putative transcription factor bHLH041 GN=MHM17.7 OS=Arabidopsis thaliana (Mouse-ear cress) PE=3 SV=1	PREDICTED: putative transcription factor bHLH041 isoform X2 [Cucumis melo]
Cla011136	[IQ]	--	Biological Process: very long-chain fatty acid metabolic process (GO:0000038);; Biological Process: sulfur amino acid metabolic process (GO:0000096);; Molecular Function: 3-oxoacyl-[acyl-carrier-protein] synthase activity (GO:0004315);; Biological Process: glycine catabolic process (GO:0006546);; Biological Process: unsaturated fatty acid biosynthetic process (GO:0006636);; Biological Process: ox…	K09458|0.0|vvi:100253210|hypothetical protein LOC100253210; K09458 3-oxoacyl-[acyl-carrier-protein] synthase II [EC:2.3.1.179]	[IQ]	--	Beta-ketoacyl synthase, N-terminal domain;; Beta-ketoacyl synthase, C-terminal domain;; Thiolase, N-terminal domain	3-oxoacyl-[acyl-carrier-protein] synthase II, chloroplastic (Precursor) OS=Arabidopsis thaliana (Mouse-ear cress) PE=1 SV=1	PREDICTED: 3-oxoacyl-[acyl-carrier-protein] synthase II, chloroplastic [Cucumis melo]
MSTRG.146	--	--	--	--	[GO]	--	--	Period clock protein OS=Acetabularia acetabulum (Mermaid&apos;s wine glass) PE=4 SV=2	adhesin protein, putative [Phytophthora infestans T30-4]
Cla006710	--	--	--	K08497|1e-130|rcu:RCOM_1216820|Vesicle transport protein SEC20, putative; K08497 protein transport protein SEC20	--	--	Sec20	--	PREDICTED: vesicle transport protein SEC20 [Cucumis melo]
Cla018433	[I]	Lipid transport and metabolism	Biological Process: metabolic process (GO:0008152);; Molecular Function: hydrolase activity (GO:0016787);;	K01054|0.0|vvi:100257447|hypothetical protein LOC100257447	[I]	Lipid transport and metabolism	Alpha/beta hydrolase family;; Putative lysophospholipase;; Alpha/beta hydrolase family;; alpha/beta hydrolase fold	Caffeoylshikimate esterase GN=CSE OS=Arabidopsis thaliana (Mouse-ear cress) PE=1 SV=1	PREDICTED: monoglyceride lipase [Cucumis sativus]
Cla012448	--	--	Biological Process: protein targeting to mitochondrion (GO:0006626);;	--	[S]	Function unknown	Complex1_LYR-like;; Complex 1 protein (LYR family)	--	PREDICTED: succinate dehydrogenase assembly factor 1 homolog, mitochondrial [Cucumis melo]
Cla021307	--	--	--	--	--	--	Domain of unknown function (DUF296)	AT-hook motif nuclear-localized protein 7 {ECO:0000312|EMBL:FAA00278.1} OS=Arabidopsis thaliana (Mouse-ear cress) PE=2 SV=1	PREDICTED: uncharacterized protein LOC103483349 [Cucumis melo]
Cla021343	--	--	Biological Process: regulation of cyclin-dependent protein serine/threonine kinase activity (GO:0000079);; Molecular Function: kinase activity (GO:0016301);; Molecular Function: protein kinase binding (GO:0019901);;	--	[R]	General function prediction only	Cyclin;; Cyclin, N-terminal domain	Cyclin-U4-1 GN=CYCU4-1 OS=Arabidopsis thaliana (Mouse-ear cress) PE=1 SV=1	PREDICTED: cyclin-U4-1 [Cucumis melo]
Cla016039	--	--	Biological Process: nuclear division (GO:0000280);; Cellular Component: nucleus (GO:0005634);; Biological Process: DNA replication (GO:0006260);; Biological Process: response to hormone (GO:0009725);; Biological Process: post-embryonic development (GO:0009791);; Biological Process: tissue development (GO:0009888);; Biological Process: response to organic cyclic compound (GO:0014070);; Biological …	K14505|1e-101|vvi:100264093|hypothetical protein LOC100264093; K14505 cyclin D3, plant	[D]	Cell cycle control, cell division, chromosome partitioning	Cyclin, N-terminal domain;; Cyclin, C-terminal domain	Cyclin-D3-1 GN=F28A23.80 OS=Arabidopsis thaliana (Mouse-ear cress) PE=1 SV=3	cyclin D3.2 protein [Lagenaria siceraria]
Cla012594	[LKJ]	--	Molecular Function: translation initiation factor activity (GO:0003743);; Molecular Function: helicase activity (GO:0004386);; Molecular Function: ATP binding (GO:0005524);; Biological Process: translational initiation (GO:0006413);;	K03257|0.0|pop:POPTR_645764|hypothetical protein; K03257 translation initiation factor eIF-4A	[J]	Translation, ribosomal structure and biogenesis	DEAD/DEAH box helicase;; Helicase conserved C-terminal domain	Eukaryotic initiation factor 4A-8 OS=Nicotiana tabacum (Common tobacco) PE=2 SV=1	PREDICTED: eukaryotic initiation factor 4A-8 [Cucumis melo]
Cla015348	--	--	--	--	--	--	VQ motif	VQ motif-containing protein 11 {ECO:0000303|PubMed:22535423} OS=Arabidopsis thaliana (Mouse-ear cress) PE=1 SV=1	PREDICTED: uncharacterized protein LOC103500018 [Cucumis melo]
Cla003374	--	--	--	--	--	--	Protein of unknown function (DUF3339)	--	PREDICTED: uncharacterized protein LOC103485472 [Cucumis melo]
[truncated: 4,619 more rows]
