# Supplementary material for: Transcriptome Analysis Reveals the Genes Related to Water-Melon Fruit Expansion under Low-Light Stress
Source: Plants (Basel). 2023 Feb 18;12(4):935. doi: 10.3390/plants12040935 (PMC9958833; doi:10.3390/plants12040935)
Supplement: Supplementary file 1 [file plants-12-00935-s001.zip › Table S7 Summary of the RNA-Seq data.xlsx]

## Sheet: Sheet1
	Table S5. Summary of the RNA-Seq data
SAMPLE	RawReads	RawBases/G	Clean Reads	Clean Reads Percent	Clean Bases	Clean Bases Percent	GC%	Q30%	Total mapped reads	Total mapped percent	Unique match	Unique match Percent	Multiple Map	Multiple PE Map Percent	Pair Map	Pair Map Percent	Single Map	Single PE Map Percent	Exon	Intron	Intergenic
CK0-1	18578529	5570000000	18436298	0.9923	5530889400	0.993	44.24	91.78	36872596	0.9604	33310389	0.9034	3562207	0.0966	32586988	0.8838	2823920	0.0766	42717162	17521322	4395892
CK0-2	19699431	5910000000	19317719	0.9806	5795315700	0.9806	44.8	90.89	38635438	0.9608	34865006	0.9024	3770432	0.0976	34036032	0.881	3083092	0.0798	45075409	17943092	4186754
CK0-3	21881343	6560000000	21630222	0.9885	6489066600	0.9892	44.57	93.95	43260444	0.9647	39315948	0.9088	3944496	0.0912	38602402	0.8923	3130192	0.0724	51144741	20671324	4827853
CK3-1	21665545	6500000000	21357030	0.9858	6407109000	0.9857	44.53	94.25	42714060	0.9636	38724221	0.9066	3989839	0.0934	37946918	0.8884	3211901	0.0752	51330773	20375208	4391399
CK3-2	23110745	6930000000	22845847	0.9885	6853754100	0.989	44.24	94.56	45691694	0.9631	41742595	0.9136	3949099	0.0864	40914400	0.8954	3093163	0.0677	55065293	22059685	4854644
CK3-3	22531127	6760000000	21797126	0.9674	6539137800	0.9673	44.71	93.91	43594252	0.9606	39134909	0.8977	4459343	0.1023	38250598	0.8774	3624981	0.0832	52260989	20651131	4399985
CK9-1	20203588	6060000000	19485898	0.9645	5845769400	0.9646	44.29	92.83	38971796	0.9621	35304016	0.9059	3667780	0.0941	34464080	0.8843	3032549	0.0778	45877008	17910697	4010448
CK9-2	22435778	6630000000	21881816	0.965	6564544800	0.9901	44.35	93.24	43763632	0.9607	39606177	0.905	4157455	0.095	38592950	0.8818	3449941	0.0788	51607676	20175614	4484010
CK9-3	19597746	5880000000	19381118	0.9889	5814335400	0.9888	44.13	92.66	38762236	0.9595	35208821	0.9083	3553415	0.0917	34241446	0.8834	2949582	0.0761	45889180	18118298	4037777
CK15-1	26585071	7280000000	23506125	0.9573	7051837500	0.9687	44.17	93.52	47012250	0.9585	42685085	0.908	4327165	0.092	41529660	0.8834	3532953	0.0751	57853656	23574718	5508818
CK15-2	23704850	7110000000	23532919	0.9927	7059875700	0.993	44.14	93.93	47065838	0.9576	42644705	0.9061	4421133	0.0939	41455212	0.8808	3616103	0.0768	57488252	23439052	5485284
CK15-3	27334211	6800000000	22131968	0.9568	6639590400	0.9764	44.03	94.17	44263936	0.9602	40290250	0.9102	3973686	0.0898	39263902	0.887	3236946	0.0731	54109621	21931311	5145884
yin0-1	20307466	6090000000	20161890	0.9928	6048567000	0.9932	44.16	92.3	40323780	0.959	36665873	0.9093	3657907	0.0907	35713846	0.8857	2956660	0.0733	47515778	19397337	4589017
yin0-2	22243394	6670000000	21759715	0.9783	6527914500	0.9787	44.27	94.32	43519430	0.9608	39278721	0.9026	4240709	0.0974	38382232	0.882	3429772	0.0788	50955937	20688461	4888327
yin0-3	19800989	5940000000	19253625	0.9724	5776087500	0.9724	44.14	94.37	38507250	0.9655	34926056	0.907	3581194	0.093	34271792	0.89	2906172	0.0755	44888671	18120482	4354086
yin3-1	21960145	6590000000	21591235	0.9832	6477370500	0.9829	44.38	93.56	43182470	0.9638	39175126	0.9072	4007344	0.0928	38360094	0.8883	3260444	0.0755	50735819	20464089	4783285
yin3-2	21082722	6330000000	20744638	0.984	6223391400	0.9832	44.36	93.3	41489276	0.965	37759855	0.9101	3729421	0.0899	37034764	0.8926	3001631	0.0723	49058199	19623679	4462362
yin3-3	24707005	7510000000	24379297	0.9577	7313789100	0.9739	44.33	93.22	48758594	0.9607	44237193	0.9073	4521401	0.0927	43216626	0.8863	3624215	0.0743	57932465	23513445	5398458
yin9-1	23206230	6960000000	22918811	0.9876	6875643300	0.9879	44.17	93.7	45837622	0.9604	41487047	0.9051	4350575	0.0949	40410498	0.8816	3610916	0.0788	53631107	21692865	5008754
yin9-2	28457682	8540000000	28048128	0.9856	8414438400	0.9853	44.19	93.57	56096256	0.9629	51087642	0.9107	5008614	0.0893	49932864	0.8901	4081740	0.0728	66001330	26493906	6145943
yin9-3	25114511	7530000000	24809513	0.9879	7442853900	0.9884	44.17	93.77	49619026	0.9618	45231919	0.9116	4387107	0.0884	44130638	0.8894	3593430	0.0724	58368835	23357514	5356854
yin15-1	21087126	6330000000	20651055	0.9793	6195316500	0.9787	44.41	93.65	41302110	0.9607	37230005	0.9014	4072105	0.0986	36258600	0.8779	3422372	0.0829	48354824	19242012	4642756
yin15-2	26070658	7820000000	24376334	0.935	7312900200	0.9352	44.59	94.05	48752668	0.9623	44264958	0.9079	4487710	0.0921	43227266	0.8867	3688507	0.0757	57449911	22449619	5435271
yin15-3	24348817	7300000000	23594332	0.969	7078299600	0.9696	44.44	93.79	47188664	0.9606	42420322	0.899	4768342	0.101	41306544	0.8753	4021039	0.0852	54837462	21469726	5234079
min	18578529	5570000000	18436298	0.935	5530889400	0.9352	44.03	90.89	36872596	0.9576	33310389	0.8977	3553415	0.0864	32586988	0.8753	2823920	0.0677	42717162	17521322	4010448
max	28457682	8540000000	28048128	0.9928	8414438400	0.9932	44.8	94.56	56096256	0.9655	51087642	0.9136	5008614	0.1023	49932864	0.8954	4081740	0.0852	66001330	26493906	6145943
total	545714709	161600000000	527592659		158278000000				1055185318		956596839		98588479		934130352		80382221		1250150098	500884587	116027940
average	22738113	6733333333	21983027	0.9767	6594908238	0.9798	44.33	93.47	4.39661e+07	0.9615	39858202	0.9065	4107853	0.0935	38922098	0.8852	3349259	0.0763	52089587	20870191	4834498
